# Supplementary material for: Evidence of a putative CO2 delivery system to the chromatophore in the photosynthetic amoeba Paulinella
Source: Environ Microbiol Rep. 2024 Jun 23;16(3):e13304. doi: 10.1111/1758-2229.13304 (PMC11194058; doi:10.1111/1758-2229.13304)
Supplement: Supplementary file 4 — Supplemental Table 1. RNA‐seq data from all treatment replicates. Supplemental Table 2. Subcellular localization analysis of putative biochemical CCM‐related proteins in KR01 using different prediction programs. Supplemental Table 3. RNA‐seq raw read count for transcript expression in control and different treatment groups. Supplemental Table 4. DESeq2 HL versus Control output with KEGG, GO, and BLAST annotation. Highlighted cells represent significantly differentially expressed genes (p‐adjusted <0.05). Supplemental Table 5. DESeq2 BC versus Control output with KEGG, GO, and BLAST annotation. Highlighted cells represent significantly differentially expressed genes (p‐adjusted <0.05). Supplemental Table 6. DESeq2 HLBC versus Control output with KEGG, GO, and BLAST annotation. Highlighted cells represent significantly differentially expressed genes (p‐adjusted <0.05). Supplemental Table 7. DESeq2 pH versus Control output with KEGG, GO, and BLAST annotation. Highlighted cells represent significantly differentially expressed genes (p‐adjusted <0.05). Supplemental Table 8. GO terms enriched in transcripts from HL‐treated cells were compared against all transcripts that aligned to the KR01 genome. Supplemental Table 9. GO terms enriched in transcripts from BC‐treated cells were compared against all transcripts that aligned to the KR01 genome. Supplemental Table 10. GO terms enriched in transcripts from HLBC‐treated cells were compared against all transcripts that aligned to the KR01 genome. Supplemental Table 11. GO terms enriched in transcripts from pH‐treated cells were compared against all transcripts that aligned to the KR01 genome. [file EMI4-16-e13304-s003.xlsx]

## Sheet: ST2 Protein targeting
Supplemental Table 1. Subcellular localization analysis of C4-like protein in KR01 using various Programs
Appr.	KR01 Protein	crTP	MitoProtII	iPSORT	DeepLoc-1.0	TargetP	TPpred 2.0	CELLO v.2.5	Final	NOTE	Blast Hit
PPC	g28999.t1		0.9	Mito	Mito	Mito	Mito	Mito	MITO		phosphoenolpyruvate carboxylase
	g47224.t1		0.99	Mito	MIto	MIto	Mito	Mito	MITO		phosphoenolpyruvate carboxylase
	g43679.t1		0.07	Mito	Peroxisome	Other	NA	cyrto			phosphoenolpyruvate carboxylase
PPCK	g43353.t1		0.02	NA	Cytoplasm	Other	NA	Mito			phosphoenolpyruvate carboxykinase (ATP)
	g42094.t1	YES	0.3	NA	Peroxisome	Other	NA	Mito	Chroma		phosphoenolpyruvate carboxykinase (ATP)
AST	g55114.t1		0.5	Mito		Other	NA	Mito			aspartate aminotransferase
	g35879.t1	YES	0.5	Mito	Mito	Other	NA	chlo	Chroma		aspartate aminotransferase
	g81617.t1		0.9	Mito	Mito	Mito	Mito	Mito	MiTO		aspartate aminotransferase
ALT	g33965.t		0.96	Mito	Mito	Mito	Mito	Mito	MITO		alanine aminotransferase
	g57073.t1		?	Mito	Mito	Other	NA	Mito	MITO	short	alanine aminotransferase
MDH	g55981.t1		0.37	Mito	Mito	Other	NA	Mito			malate dehydrogenase
	g43748.t1		0.96	Mito	Plastid/Mito	Signal peptide	NA	Mito	MiTO		malate dehydrogenase
	g62328.t1		0.95	Mito	Plastid	Mito	Mito	Nuc	MITO		malate dehydrogenase
	g8927.t1	YES	0.13	Plastid	Cytoplasm	Other	NA	Mito	Chroma		malate dehydrogenase
MAEB	g38030.t1		0.015	NA	Plastid/Mito	Other	NA	Mito			NADP-dependent malic enzyme
	g8928.t1	YES	0.47	NA	Plastid	Other	NA	Mito	Chroma		NADP-dependent malic enzyme
PPDK	g12861.t1		0.019	NA	Cytoplasm	Other	NA	Cyto			pyruvate, phosphate dikinase

## Sheet: ST2RNA-seq data analysis
Supplemental Table 2. RNA-seq data analysis of all treatment replicates
Sample name	Number of sequenced reads	Number of sequenced reads after trimming	Mapped Read	Unmapped Reads
Control 1	75014098	69757344	52218855	17538489
Control 2	74056418	68380202	54941080	13439122
Control 3	70135154	64891014	52116566	12774448
Control 4	70248306	65975568	52971322	13004246
HL1	70010548	64114102	53901353	10212749
HL2	76493184	70459362	59107716	11351646
HL3	67300076	59178722	48816112	10362610
HL4	75689106	71694654	60389036	11305618
BC1	62127106	56955366	47545219	9410147
BC2	66196648	61722374	50547205	11175169
BC3	63061602	58476318	47927232	10549086
BC4	67842912	62296480	51266966	11029514
HLBC1	73644652	67263248	53784230	13479018
HLBC2	79962938	74592306	62130213	12462093
HLBC3	65075442	59577984	47987297	11590687
HLBC4	70429430	64868846	52868160	12000686
pH1	73561284	67751498	57309820	10441678
pH2	66019234	60759762	51314801	9444961
pH3	64764362	60582168	51696249	8885919
pH4	77204002	71911248	51927894	19983354
Total	1408836502	1301208566	1060767326	240441240
minus outliers	1125118132	1042224522	851155573

## Sheet: ST3 Raw read count
Supplemental Table 3. RNAseq raw read count for transcript expression in control and different treatment groups.
Feature ID	Control1	Control2	Control3	Control4	HL1	HL2	HL3	HL4	HLBC1	HLBC2	HLBC3	HLBC4	BC1	BC2	BC3	BC4	pH1	pH2	pH3	pH4
g1	2	0	0	0	0	0	2	0	0	0	0	0	0	0	0	1	0	0	0	0
g10	874	1268	1123	1236	816	970	1289	1021	1152	1859	731	1629	892	1315	1265	1330	983	992	1028	790
g100	0	0	0	0	0	0	0	0	0	0	0	0	0	0	0	0	0	0	0	0
g1000	39	32	36	51	28	19	47	49	42	90	57	71	71	54	61	69	44	64	62	66
g10000	38	46	54	44	43	57	80	68	85	86	48	93	50	59	41	70	64	59	71	56
g10001	0	0	0	0	0	0	0	0	0	0	0	0	0	0	0	0	0	0	0	0
g10002	147	199	140	176	213	257	306	313	324	447	192	281	151	256	198	218	213	200	178	141
g10005	0	2	1	3	1	5	1	0	0	0	5	1	7	2	1	0	0	9	3	3
g10006	7	13	21	21	21	34	17	41	28	15	59	17	13	14	8	15	32	21	7	12
g10007	0	0	0	0	0	0	0	0	0	0	0	0	0	0	0	0	0	0	0	0
g10008	30	42	43	28	78	80	33	74	79	78	39	68	28	27	12	38	23	27	9	14
g1001	0	0	0	0	0	0	0	0	0	0	0	0	0	0	0	0	0	0	0	0
g10011	32	51	49	60	50	53	37	55	60	86	48	72	64	75	71	83	75	50	47	39
g10013	648	1366	1281	1270	2218	2419	1596	2643	2257	2681	1695	1925	1218	1455	1615	1747	1912	1758	1660	1190
g10014	0	0	0	0	0	0	0	0	0	0	0	0	0	0	0	0	0	0	0	0
g10015	0	5	0	5	0	2	0	3	0	2	7	8	5	4	8	6	6	14	11	2
g10016	0	1	0	0	0	0	0	0	0	2	1	0	1	0	0	0	2	0	0	0
g10017	3	2	8	11	6	4	16	9	13	6	14	6	15	14	6	20	26	14	23	24
g10018	12	23	36	39	33	40	48	44	46	77	64	48	64	72	64	127	103	89	137	91
g10020	5	3	4	5	1	4	1	9	3	21	6	1	5	6	5	7	2	0	6	1
g10021	5	15	12	18	18	29	14	16	32	32	28	20	15	41	29	25	26	12	2	8
g10022	40	549	528	602	167	217	385	203	98	93	73	115	107	302	216	280	306	160	61	167
g10024	1	5	0	0	0	0	0	0	0	0	3	0	1	1	1	10	0	5	0	0
g10025	35	47	30	56	120	121	86	152	51	125	101	74	30	41	34	34	63	53	50	51
g10026	55	204	144	184	301	353	205	430	354	462	242	308	304	365	324	283	231	194	174	138
g10027	3	7	3	7	3	3	3	8	2	6	4	6	17	3	4	6	7	9	12	8
g10028	20	66	71	55	75	68	62	66	42	27	40	33	49	61	41	45	89	71	53	93
g10029	11	22	19	40	13	16	27	25	24	19	23	27	11	28	17	30	74	14	5	17
g1003	0	0	0	0	0	0	0	0	0	0	0	0	0	0	0	0	0	0	0	0
g10033	167	370	421	375	278	314	388	315	154	170	177	227	180	319	215	205	253	135	28	128
g10034	97	184	164	229	137	198	164	199	58	76	47	49	36	129	69	78	86	42	12	43
g10035	3	0	0	4	2	0	6	0	14	6	7	9	0	1	5	0	6	1	8	1
g10036	57	154	153	164	162	164	192	188	287	325	176	311	328	173	202	247	289	385	315	348
g1004	0	4	3	2	8	5	5	1	5	6	1	3	0	6	4	3	1	4	2	0
g1005	0	0	0	0	0	0	0	1	0	0	0	0	0	0	0	0	1	0	1	0
g1006	0	0	0	0	0	0	0	0	0	0	0	0	0	0	0	0	0	0	0	0
g10065	100	144	143	166	501	517	300	546	239	173	266	205	189	208	132	179	264	96	73	121
g10066	161	282	258	300	288	263	306	291	390	408	434	404	249	224	226	228	336	407	319	266
g10068	1	0	0	3	0	0	0	0	0	0	0	0	0	0	6	2	0	1	1	1
g10069	55	133	143	121	109	132	122	117	151	180	71	154	165	161	132	153	171	156	105	99
g10070	460	1239	1302	1283	4147	4915	2006	5330	2735	2448	2646	1761	1276	1307	1188	983	1867	743	663	464
g10076	0	0	0	0	0	0	0	0	0	0	0	0	0	0	0	0	0	0	0	0
g1008	0	0	0	0	0	0	0	0	0	0	0	0	0	0	0	0	0	0	0	0
g10082	0	0	0	0	0	0	0	0	0	0	0	0	0	0	0	0	0	0	0	0
g10089	0	0	0	5	4	8	0	9	6	4	1	1	15	11	6	12	11	6	9	7
g1009	7	19	16	17	5	1	9	5	21	16	21	2	19	4	27	29	15	10	10	7
g10090	13	12	8	15	9	13	8	6	13	13	21	18	24	29	21	28	8	7	18	15
g10091	31	53	61	55	82	101	96	83	141	113	79	72	104	107	113	88	105	94	55	64
g10096	6	9	1	8	1	2	0	4	15	8	4	0	4	4	3	22	8	7	19	13
g10098	3	2	1	1	3	4	3	0	0	2	2	1	24	2	3	2	4	6	1	11
g10099	2	2	2	1	0	0	1	0	0	0	0	0	1	0	1	2	3	4	3	2
g101	1	10	8	3	19	20	1	27	0	5	3	1	3	10	19	5	1	7	6	7
g1010	21	81	84	56	37	33	68	38	55	40	51	56	64	59	62	56	47	65	29	32
g10107	1970	4710	4585	4701	3157	3453	4002	3469	4703	5261	1969	3774	3088	7400	3895	7093	3875	4178	4446	3032
g10108	53	73	102	87	123	116	107	109	123	103	52	104	75	96	102	158	127	140	115	67
g10109	65	82	71	89	136	185	164	191	163	226	150	184	99	132	85	107	170	179	230	131
g1011	47	173	144	170	93	111	454	129	79	636	58	453	108	460	210	1274	747	3160	3065	2341
g10110	9	15	15	16	27	35	27	44	51	69	55	49	33	38	17	24	33	35	35	20
g10111	4	13	27	17	10	18	26	13	25	26	32	39	28	72	41	51	23	44	63	41
g10113	31	109	80	65	80	72	101	94	115	150	125	132	139	166	141	213	134	86	116	90
g10114	183	273	274	278	317	350	385	381	350	372	304	414	282	337	310	237	379	306	363	290
g10115	23	48	59	22	41	33	51	59	45	76	92	44	75	49	61	45	79	50	45	24
g10116	1	1	4	0	3	0	0	3	0	2	0	0	0	0	0	1	0	0	1	0
g1012	9	8	12	17	15	16	22	27	10	26	25	11	0	13	21	8	15	5	3	17
g10125	0	0	0	0	0	0	0	0	0	0	0	0	0	0	0	0	0	0	0	0
g10126	6	8	14	12	59	67	18	68	18	24	26	43	22	19	12	22	40	45	47	15
g10127	35	25	21	25	90	97	26	90	26	60	94	59	43	38	34	32	57	64	61	35
g10132	45	101	87	100	64	58	118	61	72	140	101	148	99	115	125	139	189	244	429	208
g10133	36	103	113	81	130	144	138	122	119	184	116	149	114	171	169	220	166	141	120	90
g10134	53	79	66	88	73	74	78	89	69	142	64	86	80	112	99	177	128	116	88	64
g10135	0	0	0	0	0	0	1	5	0	2	0	0	0	0	0	0	1	0	1	0
g10136	0	0	0	0	0	0	0	0	0	0	0	0	0	0	0	0	0	0	0	0
g10137	49	97	98	81	137	178	86	229	89	151	155	142	109	157	102	130	180	379	560	276
g10142	78	563	510	545	153	155	345	196	145	98	70	140	135	365	128	192	283	245	86	227
g10143	68	467	443	485	358	365	549	378	364	296	355	210	319	669	314	194	541	314	74	399
g10144	0	0	0	0	0	1	1	0	1	1	1	1	2	1	0	0	1	0	0	0
g10145	320	780	836	800	773	831	705	822	790	973	770	773	773	1032	834	1081	824	728	520	485
g10147	52	156	181	173	198	282	177	313	213	265	166	196	121	206	189	183	201	226	178	149
g10148	91	206	239	194	237	197	278	267	192	528	247	253	186	229	257	268	226	194	158	100
g10149	0	0	0	0	0	0	0	0	0	0	0	0	0	0	0	2	0	0	0	1
g1015	1	2	1	2	0	2	0	5	7	0	4	0	0	6	1	0	1	0	0	0
g10152	2	1	0	0	0	0	0	0	0	0	0	0	0	4	0	6	0	0	0	0
g10154	789	1435	1473	1532	971	1029	1747	1117	1527	2923	805	2334	1968	2093	2133	3098	1450	1892	1673	1037
g10156	6	13	3	12	2	3	1	3	0	5	0	11	9	2	6	9	5	3	3	0
g10160	4	25	24	16	23	31	15	28	6	1	1	6	5	9	1	2	11	10	8	3
g10161	2	9	14	5	26	17	2	15	4	1	0	0	8	4	2	2	4	8	17	5
g10162	5	17	28	42	41	30	20	40	7	16	8	9	19	19	12	9	16	9	10	12
g10166	1712	4120	3904	3956	5734	6464	5331	6537	5252	6638	3364	5669	3207	3505	3600	4367	4099	4124	3322	2457
g10167	5	6	8	5	5	10	9	3	5	22	0	13	9	7	13	9	4	5	16	4
g10168	152	325	333	324	442	419	327	489	550	633	367	564	335	362	439	558	485	533	359	343
g10169	2467	7298	7001	7054	18312	19369	8034	20278	8801	8757	8148	6552	5801	6081	5719	4569	10896	8919	8760	6257
g10171	17	33	18	41	63	78	38	53	49	47	62	43	67	46	45	65	65	45	19	34
g10172	406	572	571	538	751	839	740	827	779	1275	393	957	557	563	513	692	554	707	669	456
g10173	204	246	195	231	147	228	335	225	393	638	222	502	258	351	197	258	284	286	360	243
g10174	1	8	9	13	7	8	22	3	13	23	11	36	20	14	13	10	9	22	31	10
g10175	372	614	581	598	694	721	1077	779	807	1048	561	1017	541	839	687	894	746	672	528	477
g10176	685	971	879	1087	1632	1937	1363	1879	1214	2440	706	1841	1146	1257	1119	1689	1601	2259	2650	1470
g10177	482	765	743	724	1298	1313	1106	1184	1448	1817	1275	1648	1320	1054	1107	1130	1654	2098	2320	1593
g10178	0	3	0	4	2	6	7	7	3	6	1	2	11	6	6	8	5	3	8	2
g1018	100	98	104	99	53	62	74	35	51	48	73	90	43	72	52	41	83	102	127	64
g10180	0	5	4	8	2	3	2	0	5	6	0	1	0	3	0	5	3	6	5	3
g10182	53	70	85	78	80	109	73	98	103	140	64	108	113	114	96	100	84	100	107	53
g10184	7	5	5	9	0	5	3	4	15	11	14	5	5	8	3	8	13	12	4	2
g10185	3	8	7	11	13	14	11	11	5	4	12	5	21	13	22	10	11	10	5	4
g10186	2	0	0	0	1	2	0	0	0	1	0	1	1	0	0	1	2	0	0	1
g1019	322	271	264	362	158	134	180	199	116	173	178	200	93	225	140	181	249	253	345	229
g10190	263	516	538	524	473	451	492	520	469	796	423	613	622	864	739	1017	592	675	565	460
g10192	24	117	90	75	83	141	108	97	105	149	86	147	92	160	103	155	93	71	73	59
g10193	0	0	0	0	0	0	0	0	0	0	0	0	0	0	0	0	0	0	0	0
g10194	40	102	90	89	176	155	99	206	125	151	67	156	116	117	130	91	103	98	118	57
g10195	0	0	0	0	0	0	0	0	0	0	0	0	0	0	0	0	0	0	0	0
g10196	1040	993	1033	1009	906	898	1677	953	1204	2728	1126	2491	1957	1956	2167	2305	1822	1776	2032	1272
g10197	82	97	88	97	77	47	94	57	72	181	39	130	105	105	148	182	173	158	132	107
g10198	0	0	0	0	0	0	0	0	0	0	0	0	0	0	0	0	0	0	0	0
g102	5	1	1	0	0	1	0	0	5	3	0	3	5	0	1	1	0	5	9	3
g1020	1	1	0	0	0	0	0	2	0	0	0	0	0	0	0	0	2	0	4	0
g10201	0	0	0	0	11	34	4	6	2	3	12	1	4	4	11	3	6	2	0	3
g10202	8	25	32	33	52	74	26	72	21	18	38	19	23	21	15	31	47	22	2	30
g10203	13	3	3	5	8	13	11	11	2	36	20	18	32	15	14	10	15	34	31	15
g10204	13	30	31	34	13	13	15	17	24	31	37	19	23	19	30	43	22	27	35	13
g10205	12	30	36	61	30	20	35	20	30	49	53	25	60	42	25	60	33	40	43	42
g10209	168	241	204	189	124	127	276	126	256	480	268	336	207	285	265	309	240	328	271	204
g1021	0	0	0	0	0	0	0	0	0	0	0	0	0	0	0	0	0	0	0	0
g10211	9	32	15	23	17	23	16	13	21	49	19	70	15	41	30	26	23	17	41	6
g10212	22	46	28	47	45	46	21	37	6	28	1	24	20	144	107	1433	238	11	10	13
g10213	0	0	0	0	0	1	0	0	0	0	0	0	0	0	0	1	0	0	0	0
g10214	0	1	1	0	0	5	0	0	0	0	1	1	2	0	0	0	0	1	0	0
g10215	70	85	62	88	151	160	140	196	133	200	103	160	113	148	87	85	151	192	186	96
g10216	6	35	19	23	45	56	17	45	41	24	34	22	37	12	13	31	24	35	27	10
g10217	269	431	420	359	1200	1459	575	1349	686	548	573	442	275	452	336	460	612	312	265	208
g10218	4	17	17	10	9	7	6	6	3	0	5	1	10	11	11	6	15	4	3	0
g1022	9	5	13	7	10	3	4	4	13	3	4	5	1	11	4	10	4	8	2	5
g10220	8	0	1	0	0	0	0	0	0	1	4	2	5	0	1	0	2	0	2	3
g10221	1	1	0	3	0	4	0	1	0	0	2	0	0	3	0	3	0	1	1	0
g10222	0	5	2	9	4	0	4	4	4	3	3	4	3	8	6	4	13	14	14	7
g10223	1	6	6	5	6	12	8	4	9	1	5	5	6	4	3	5	12	6	3	4
g10224	83	172	166	206	222	192	284	205	220	423	192	440	204	247	192	180	206	336	434	198
g10227	131	252	231	184	244	247	274	245	271	312	289	311	209	235	267	280	211	229	202	159
g10229	0	1	2	1	3	0	0	0	1	1	2	0	0	1	0	0	0	1	0	0
g1023	12	13	10	5	6	5	3	9	7	2	6	8	2	9	0	20	7	0	8	8
g10230	133	965	821	866	67	96	243	68	171	370	106	348	704	417	326	160	1216	2448	940	1426
g10231	3	1	2	2	1	2	0	0	0	0	0	0	0	2	6	3	0	1	0	0
g10232	6	32	25	30	2	8	11	7	20	17	8	16	27	12	13	13	56	135	39	88
g10239	0	2	2	3	1	1	0	0	0	5	5	4	0	1	1	3	1	3	2	0
g1024	9	1	0	0	0	1	3	4	2	5	14	8	2	8	3	19	14	0	2	0
g10240	0	0	0	0	0	0	0	0	0	0	0	0	0	0	0	0	0	0	0	0
g10241	0	1	0	0	0	0	0	0	0	0	0	0	0	0	0	0	0	1	0	0
g10242	3	10	22	5	13	9	10	7	9	19	29	14	30	30	19	23	27	27	12	14
g10243	0	0	0	0	0	0	0	0	0	0	0	0	0	0	0	0	0	0	0	0
g10244	71	178	185	170	143	138	154	125	174	204	167	169	163	158	201	205	174	235	244	169
g10245	0	2	0	0	0	0	0	1	1	1	1	1	0	0	0	0	1	0	0	0
g10247	85	180	184	161	268	242	190	183	370	412	333	382	305	229	273	216	374	482	521	442
g10248	4	5	2	3	0	0	1	0	4	0	5	4	6	0	0	3	4	1	2	1
g10249	8	1	1	0	0	3	0	0	4	0	5	2	0	1	1	0	0	0	2	0
g1025	14	31	26	25	13	27	41	32	58	23	35	45	18	34	26	30	64	60	57	56
g10250	0	0	0	0	0	0	0	0	0	0	0	0	0	0	0	0	0	0	0	0
g1026	0	0	0	0	0	0	0	1	0	0	0	0	0	0	0	0	0	0	0	0
g10260	18	89	76	95	104	97	76	128	76	124	84	66	115	109	109	104	111	118	133	95
g10261	1526	3741	3467	3531	4474	5139	3828	5430	4397	4689	3173	3649	2822	4690	3306	4375	3661	2853	1779	1974
g10262	2	20	12	13	13	17	13	14	10	15	16	11	9	4	12	19	14	9	1	11
g10263	0	0	0	0	0	0	0	0	0	0	0	0	0	0	0	0	0	0	0	0
g10268	2	2	7	6	4	15	6	9	7	6	4	9	5	4	7	2	5	6	0	6
g10269	0	0	0	0	0	2	0	0	0	1	1	0	0	0	0	4	0	0	0	0
g1027	0	0	0	0	0	0	0	0	0	0	0	0	0	0	0	0	0	0	0	0
g10271	9	43	20	24	45	19	15	27	34	24	17	18	21	19	19	25	25	13	8	15
g10272	73	129	161	139	163	158	169	207	156	263	125	186	144	171	199	206	199	152	137	66
g10274	64	154	184	154	168	190	216	180	307	432	205	376	212	329	290	458	295	227	186	151
g1028	0	0	0	0	0	0	0	0	0	0	0	0	0	0	0	0	0	0	0	0
g1029	374	703	578	632	382	466	1465	442	1212	2389	486	1879	718	1293	607	859	860	1754	1613	1206
g1030	0	0	0	0	0	0	1	0	0	1	0	0	5	0	0	0	0	1	1	0
g10305	5	15	19	14	15	15	15	26	24	48	37	25	52	36	31	27	25	29	8	17
g10306	95	199	196	220	192	270	249	260	230	198	154	174	256	277	219	346	248	168	137	118
g10307	104	218	188	252	408	464	220	350	290	284	369	254	277	243	319	259	308	162	157	144
g10309	335	367	398	343	657	713	471	706	492	688	628	502	736	558	442	436	504	356	293	265
g1031	113	208	148	140	188	244	273	244	318	401	370	378	189	325	215	194	217	242	218	185
g10310	0	12	9	18	14	19	8	24	16	10	16	8	13	5	11	14	9	7	13	8
g10311	0	0	0	0	0	0	0	0	0	0	0	0	0	0	0	0	0	0	0	0
g10312	0	0	0	0	0	1	0	0	0	1	0	0	0	0	0	0	0	0	0	0
g10319	3	4	7	2	4	6	2	11	12	3	7	3	6	11	4	6	3	5	2	1
g1032	39	64	58	52	63	69	64	70	106	78	128	145	82	99	80	79	70	67	74	60
g10321	1	9	15	14	15	8	24	24	14	10	8	12	20	20	16	23	28	27	23	7
g10324	0	0	0	1	0	0	0	0	9	0	1	0	4	0	3	2	1	1	0	0
g10325	8	1	0	0	3	0	2	4	0	0	4	9	2	2	1	1	0	0	0	0
g10329	3880	2100	2315	2518	1566	1457	2713	1653	2171	4494	1398	3566	3129	3677	3586	4025	2706	3586	4022	2445
g1033	0	3	4	0	2	0	0	1	4	3	1	8	0	4	2	6	0	0	3	0
g10330	13	28	20	28	8	19	31	10	47	40	24	33	37	40	43	60	31	20	39	22
g10331	266	559	514	734	631	779	482	780	880	1551	447	975	469	750	492	565	816	835	1461	785
g10333	225	500	471	527	935	1082	365	803	677	503	996	438	545	410	755	477	1193	532	379	553
g10334	55	178	155	218	312	332	172	357	338	296	247	293	197	294	237	228	290	197	153	129
g1034	1	0	1	0	0	0	0	0	0	0	0	1	0	0	0	0	0	1	0	0
g10340	11	20	18	35	34	56	35	34	31	36	42	42	54	37	39	47	52	56	47	21
g10347	5	5	0	5	8	3	1	3	1	14	3	1	5	9	15	11	12	10	11	12
g10348	2	19	13	15	14	31	14	25	6	33	44	28	75	98	43	61	40	44	86	67
g10357	1139	1875	1898	1925	1436	1581	2244	1679	1663	2694	1758	2621	1547	2176	1579	2019	2187	1872	1926	1257
g10359	0	5	1	2	1	0	1	0	0	0	2	0	1	3	1	0	1	0	5	1
g1036	5	7	7	8	1	0	0	1	6	2	1	5	5	2	18	0	2	19	7	8
g10363	48	95	111	114	110	148	119	140	117	81	98	86	103	137	119	122	150	129	101	88
g10365	0	3	0	4	4	0	0	0	0	6	0	6	2	4	1	9	3	45	0	14
g10366	0	7	10	1	1	3	12	0	11	9	4	16	5	1	17	18	18	83	1	32
g10367	0	0	0	1	0	0	0	0	0	2	0	0	0	0	0	2	0	0	0	0
g10368	0	0	2	1	0	0	0	0	0	3	0	0	0	0	0	0	0	0	0	0
g10369	3	13	19	9	1	1	5	3	4	7	2	8	2	0	4	4	4	1	1	6
g1037	196	410	393	377	534	569	356	634	412	541	329	529	401	552	445	561	481	324	373	287
g10371	24	7	9	13	11	17	14	15	16	69	109	24	434	186	140	99	47	91	97	105
g10372	0	0	0	0	0	0	0	2	0	0	0	0	0	0	0	0	0	0	0	0
g10373	64	75	67	67	129	154	160	162	103	212	114	165	128	188	179	109	170	95	38	58
g10374	0	0	0	0	0	0	0	0	0	0	0	0	0	0	0	0	0	0	0	0
g10375	57	89	82	116	144	201	122	200	237	250	188	141	146	195	162	169	183	188	226	155
g10378	0	0	1	3	3	2	0	1	0	0	6	1	0	3	1	12	0	2	3	0
g10379	275	363	380	357	330	403	402	456	396	637	655	418	572	786	406	597	480	675	913	524
g1038	15	37	41	46	40	44	63	34	52	88	67	85	79	88	61	49	72	84	144	79
g10381	553	2806	2498	2682	1903	2152	1504	2201	1735	1657	1003	1444	1796	2019	1849	1843	2346	1882	1390	1309
g1039	6	1	0	0	14	0	0	2	1	2	0	0	1	0	1	1	6	0	0	1
g1040	0	11	8	0	9	18	2	6	0	7	0	5	8	0	4	0	3	0	0	0
g10409	2	1	6	4	6	1	0	4	0	4	12	6	14	22	7	7	1	4	0	1
g10411	268	511	480	473	133	153	435	160	583	552	296	489	228	752	421	936	324	436	426	327
g10416	0	0	0	0	0	0	0	0	0	0	0	0	0	0	0	0	1	0	0	0
g10418	60	67	58	74	61	87	55	71	100	94	78	89	70	76	70	82	109	48	73	41
g10419	2	12	6	6	3	0	6	8	10	9	12	4	12	4	5	22	5	6	5	13
g10421	409	1076	859	933	1480	1505	1207	1689	1437	2087	1540	1548	1256	1051	1023	938	1875	1743	1991	1502
g10425	7	3	14	10	4	7	14	16	1	11	21	10	24	47	6	17	20	26	14	18
g10426	2478	3458	3264	3291	2755	3084	3583	3228	596	1452	1360	2228	1569	1938	1270	1103	1920	705	327	690
g10427	0	0	0	0	0	0	0	0	0	0	0	0	0	0	0	0	0	0	0	0
g10428	25	22	46	42	31	33	18	20	0	10	10	17	2	11	6	11	16	0	0	1
g10429	0	0	0	0	0	0	0	0	0	0	0	0	0	0	0	0	0	0	0	0
g1043	59	57	49	80	168	181	52	192	179	100	114	65	78	251	127	143	159	31	93	43
g10430	300	721	683	719	1299	1441	715	1289	1133	1092	1190	866	740	518	660	397	1633	1347	1107	1254
g10431	40	217	190	194	98	94	176	138	74	51	41	50	71	139	86	124	162	86	37	102
g10432	19	46	22	37	58	61	38	46	52	80	41	45	31	48	33	32	39	20	26	12
g1044	71	143	141	133	67	110	169	127	183	341	108	255	244	275	140	221	134	122	237	90
g10449	0	0	0	0	0	0	0	0	0	0	0	0	0	0	0	0	0	0	0	0
g10450	24	79	83	84	74	62	49	68	89	97	67	109	42	94	87	66	64	44	47	43
g10451	81	151	153	139	136	130	162	155	161	241	118	206	138	192	201	213	154	141	92	79
g10452	10	51	41	63	28	11	40	15	14	23	4	20	32	42	31	31	70	99	81	49
g10453	8	21	13	11	27	23	18	21	16	18	21	17	20	24	17	22	18	38	32	28
g10455	1	0	1	0	2	8	0	0	1	5	3	5	8	3	3	4	2	0	5	3
g10456	12	25	8	42	48	35	34	34	37	46	54	28	28	17	30	39	45	56	21	46
g10460	149	346	321	387	812	887	447	987	536	628	407	482	388	590	476	415	372	354	283	241
g10461	87	515	478	540	119	116	264	120	41	39	14	100	62	207	113	215	225	136	31	88
g10462	96	471	497	458	122	116	412	115	52	75	59	123	173	312	187	320	242	182	44	115
g10463	58	199	172	196	275	342	266	363	349	351	200	236	126	218	182	268	209	163	142	130
g10464	247	461	441	508	689	788	520	748	572	595	566	549	359	545	429	480	589	341	285	189
g10465	992	2539	2298	2574	4993	5381	3000	5719	3180	3265	2802	2697	2288	2698	2363	2326	3021	1905	1511	1307
g10466	362	825	844	821	1471	1564	889	1673	1243	1150	1164	990	819	948	949	879	1046	718	504	527
g10467	4	10	18	10	1	6	6	5	7	13	13	6	6	16	3	15	9	11	4	11
g1047	359	947	869	898	2102	2240	1295	2466	1479	1063	1748	973	856	949	858	786	1416	668	438	501
g1048	69	253	271	248	218	263	193	257	118	202	108	225	177	227	125	152	184	141	108	124
g10484	0	0	0	0	0	0	0	0	0	0	0	0	0	0	0	0	0	0	0	7
g10485	2	0	0	0	0	0	0	0	0	0	0	0	0	0	0	0	0	0	0	0
g10487	271	482	402	388	605	715	537	714	660	844	462	701	448	628	502	618	484	616	617	489
g10488	355	712	608	553	537	537	688	662	809	1037	508	950	598	707	651	730	845	1151	1263	886
g10489	1445	4578	4625	4488	1876	1762	4469	1857	2125	4310	1722	4038	3236	5144	4723	4316	5009	6353	4386	5002
g1049	13	6	10	11	8	15	23	9	9	41	72	28	54	42	28	37	31	41	35	43
g10490	335	765	735	761	1368	1574	803	1599	1110	1225	733	1053	1130	1079	1128	1425	864	933	652	546
g10491	0	3	0	1	1	0	0	0	0	0	0	3	0	0	0	0	1	0	0	0
g10496	123	343	342	355	326	294	216	303	142	165	150	174	211	288	148	186	293	193	168	149
g10497	4	1	8	2	8	9	4	10	7	11	18	7	11	8	11	17	4	6	11	8
g10498	341	675	629	629	673	708	823	715	681	1012	551	825	994	642	860	1140	1188	1353	1083	877
g105	3	5	6	2	0	0	0	0	0	3	5	3	12	1	10	7	4	8	15	12
g1050	0	0	0	0	0	1	0	0	0	0	0	0	0	0	0	0	3	0	0	0
g10500	0	0	0	0	0	0	0	0	0	0	0	0	0	0	0	0	0	0	0	0
g10501	910	1242	1254	1041	1623	1808	2107	1688	2226	3313	1898	3000	1464	1509	1501	1502	1641	1649	1538	1053
g10502	13	40	47	43	20	42	26	40	17	46	37	30	49	31	38	43	101	85	148	75
g10503	1	0	0	0	1	0	0	1	0	1	1	2	1	1	0	0	4	0	4	1
g10504	0	2	1	0	0	1	0	3	1	1	1	8	4	8	0	3	5	3	2	2
g10505	68	121	110	102	114	115	145	71	125	263	248	190	272	184	233	299	354	257	342	210
g10506	1	0	0	1	1	0	0	0	0	4	2	1	8	0	6	6	3	11	7	14
g10507	2	7	6	10	5	8	6	13	3	11	12	14	5	21	18	32	27	20	12	19
g10508	47	168	144	241	59	69	152	60	247	316	88	290	147	258	253	271	188	302	371	235
g10509	0	2	4	6	2	4	4	1	6	7	2	8	21	9	8	14	6	5	22	8
g1051	14	27	14	28	30	41	36	48	23	70	164	26	87	98	92	72	76	134	100	129
g10510	528	1391	1436	1469	2258	2390	2722	2700	1723	1583	1575	2031	1426	1653	1044	1245	1702	1304	920	979
g10512	0	0	0	0	0	0	0	0	0	1	0	0	0	0	0	1	0	0	0	3
g10513	0	0	0	0	0	0	0	0	0	0	0	0	0	0	0	0	0	0	0	0
g10515	719	1472	1627	1797	1069	1177	1116	1343	129	257	400	409	977	860	501	502	1093	363	218	449
g10516	10	11	7	6	0	0	7	0	3	0	10	0	0	1	8	7	1	0	1	0
g10517	11	7	6	2	2	0	3	4	0	0	10	2	1	3	2	5	4	5	0	0
g10519	0	6	0	0	0	0	0	0	0	0	0	0	0	0	0	0	0	0	0	0
g1052	22	28	23	50	23	23	27	18	29	44	57	31	38	37	46	48	73	47	63	60
g10521	198	422	407	406	744	865	618	943	406	474	494	524	392	444	370	436	618	447	311	346
g10522	0	0	0	2	0	0	0	0	0	0	0	0	0	1	0	0	0	0	0	0
g10523	389	729	760	626	805	834	1092	896	530	743	1050	898	772	699	454	359	741	398	226	361
g10524	0	0	0	0	0	0	0	0	0	0	0	0	0	0	0	0	0	0	0	0
g10525	0	0	0	0	0	0	0	0	1	0	0	0	0	1	0	1	0	0	1	0
g10526	116	260	324	296	424	366	355	464	390	520	359	412	610	694	542	763	563	458	418	236
g10527	8	26	16	12	8	7	14	7	15	14	50	19	27	75	30	58	27	42	58	54
g10528	9	37	48	42	34	22	48	28	48	63	43	38	42	55	40	50	41	44	42	36
g10529	0	0	0	0	0	0	1	3	5	6	0	4	5	2	3	4	2	0	4	4
g1053	1	2	1	4	0	6	0	4	3	15	2	5	4	10	1	4	2	2	13	3
g10531	2	2	1	0	1	1	1	2	4	0	3	0	2	2	6	0	1	4	8	0
g10532	16	9	8	17	27	46	18	28	24	26	14	24	27	12	19	9	38	39	42	38
g10533	18	6	10	17	18	22	11	21	40	10	42	14	22	25	27	11	40	37	46	32
g10534	122	131	104	84	179	196	176	200	264	224	258	185	132	173	156	243	182	148	142	110
g10535	2	19	17	14	16	28	20	24	26	27	20	26	16	31	25	43	50	26	30	20
g10536	2	10	17	6	15	3	13	8	19	17	6	11	9	7	12	26	14	18	8	17
g10538	0	4	3	0	1	6	7	1	2	10	9	1	3	0	7	2	1	6	9	4
g10539	256	657	542	574	395	451	684	484	588	949	473	842	585	521	542	757	757	860	1031	697
g1054	3	4	5	6	9	1	10	4	9	14	9	21	25	19	17	16	19	33	36	31
g10541	150	500	541	518	390	573	411	569	371	183	135	111	165	1186	297	1268	273	188	134	155
g10542	7	3	0	7	2	4	0	5	2	2	1	0	2	1	3	0	1	5	3	1
g10543	10	4	5	15	2	9	10	10	4	6	10	8	13	12	13	5	7	5	7	19
g10544	72	304	335	348	412	555	254	449	393	292	439	236	299	469	419	354	463	272	162	152
g10545	153	344	273	339	858	1073	588	1123	468	477	580	350	337	387	370	474	348	215	181	176
g10546	64	363	374	360	108	139	219	131	42	88	38	95	103	134	65	108	169	109	47	80
g10547	31	195	245	207	65	71	103	60	19	16	31	39	43	70	17	44	84	40	26	39
g10548	86	178	142	148	320	383	154	377	262	294	354	235	178	160	207	226	227	167	216	159
g10549	252	542	522	496	397	501	665	532	787	1298	631	1156	1013	717	736	698	1218	1636	2279	1158
g1055	70	35	49	27	2	3	17	8	2	3	6	8	3	29	29	25	1	12	5	6
g10552	175	299	324	269	223	225	304	197	292	593	227	489	339	394	351	495	323	575	541	275
g10554	0	1	2	0	2	0	5	0	0	0	3	0	7	4	6	0	0	0	0	0
g10555	4	5	6	2	7	3	6	6	7	24	1	13	8	5	7	18	11	3	2	9
g10556	145	237	209	207	478	520	126	517	215	304	234	269	291	286	262	188	242	77	121	56
g10557	0	0	0	0	0	0	0	0	0	0	0	0	0	0	0	0	0	0	0	0
g10558	124	328	382	381	610	738	420	708	624	687	488	542	379	527	466	552	490	442	330	298
g10559	202	506	428	417	1229	1365	530	1155	1104	705	922	679	508	483	612	414	1045	651	502	616
g1056	0	0	0	0	0	0	0	0	0	0	0	0	0	0	0	0	0	0	0	0
g10560	43	110	110	87	161	146	123	203	166	152	150	154	118	138	117	192	128	94	92	85
g10562	376	981	879	996	867	981	1356	994	674	1674	632	1577	1131	1981	1673	2010	1016	1345	1303	809
g10563	0	1	1	1	0	0	3	2	5	0	8	2	1	0	3	0	3	1	0	1
g10569	187	516	528	535	886	1032	516	1045	676	369	581	364	353	489	453	418	607	378	203	227
g1057	15	23	17	26	33	24	15	7	27	26	47	40	9	45	31	35	34	8	15	11
g10571	29	61	55	49	109	69	86	77	56	31	89	48	51	62	46	47	51	40	21	27
g10577	0	0	0	5	0	2	0	0	0	0	4	3	2	0	0	1	1	11	3	1
g10578	0	0	0	0	0	0	0	0	0	0	0	0	0	0	0	0	0	0	0	0
g10579	134	277	255	306	217	294	189	245	194	353	192	345	208	244	246	290	482	741	738	854
g10580	0	0	0	0	0	0	0	0	0	0	0	0	0	0	0	0	0	0	0	0
g10581	0	0	0	0	0	0	0	0	0	0	2	1	0	0	0	0	0	1	0	0
g10582	9	28	27	14	25	17	16	23	38	30	24	19	59	31	30	36	40	56	97	27
g10584	17	50	32	24	10	21	24	23	36	48	57	51	88	33	61	37	69	112	118	74
g10585	21	106	133	128	90	141	141	119	184	181	162	185	127	122	136	162	156	228	187	176
g10586	57	219	231	207	484	410	210	469	393	256	407	176	411	264	258	106	384	123	37	82
g10587	6	4	7	11	16	14	34	16	43	36	32	57	22	51	23	39	48	60	53	66
g10588	101	240	284	266	163	138	425	178	304	503	211	394	381	369	391	575	443	462	228	184
g10589	26	48	45	65	71	69	43	65	99	92	116	101	59	40	52	41	129	106	87	86
g10590	228	433	449	424	917	942	530	1010	719	644	522	600	470	654	520	449	528	253	356	207
g10591	255	558	682	609	912	909	818	1100	516	348	455	518	454	432	338	364	763	330	249	263
g10594	3	17	17	13	29	6	22	11	43	38	18	21	21	24	23	37	16	26	7	18
g10595	178	222	183	191	67	81	505	70	859	980	654	587	339	153	388	548	1047	1434	1076	563
g10597	28	18	25	17	10	12	17	18	6	12	17	10	28	22	32	4	33	33	27	15
g106	0	3	0	2	0	0	0	0	4	0	2	1	2	1	1	3	1	4	8	9
g1060	0	12	3	14	3	1	1	5	5	10	18	2	3	10	12	20	24	20	28	35
g1061	3	13	16	17	14	16	15	22	13	48	33	42	53	22	36	62	56	70	80	60
g1062	166	816	705	777	226	221	318	236	183	142	116	112	190	518	403	354	336	292	78	239
g10622	11	21	19	22	44	37	19	27	28	14	35	31	37	22	36	43	58	39	24	45
g10625	0	0	0	0	0	0	0	0	0	1	0	0	0	0	0	0	0	0	0	0
g10627	172	220	197	161	81	74	267	85	207	481	161	319	134	194	157	196	155	228	300	157
g10628	354	608	578	699	556	536	725	598	509	804	338	706	434	614	623	717	689	630	462	369
g10629	0	0	0	0	0	0	0	0	0	0	0	0	0	0	0	0	0	0	0	0
g1063	0	2	0	2	0	0	0	0	6	1	0	0	0	0	0	3	7	1	0	5
g10635	0	0	0	0	0	0	0	0	0	0	0	0	0	0	0	0	0	0	0	0
g10636	329	827	819	859	1203	1421	990	1486	876	1021	543	1029	597	741	550	691	889	646	637	505
g10637	255	391	434	416	333	434	422	448	449	546	267	516	311	446	337	424	347	271	252	207
g1064	74	375	368	353	105	101	221	86	73	51	71	70	192	350	300	239	156	160	41	166
g10642	226	390	431	387	642	608	543	682	544	638	352	567	494	575	408	529	542	465	440	352
g10643	53	206	254	170	199	177	250	143	102	199	221	307	620	338	593	349	271	414	320	290
g10644	414	1684	1520	1630	1236	1662	2022	1586	665	1813	1454	2061	2402	2446	3064	2397	1443	2306	2006	1307
g10647	982	4672	4473	4890	2104	2560	3151	2553	783	937	1046	870	1280	3518	3653	1984	2204	1358	360	1180
g10648	0	1	1	0	0	1	0	0	0	0	0	4	0	3	1	0	0	0	3	0
g10649	29	92	79	88	108	113	93	135	87	123	63	105	88	105	103	70	152	187	188	194
g1065	0	0	0	0	0	0	0	0	0	0	0	0	0	0	0	0	0	0	0	0
g10650	356	704	681	706	605	776	804	698	700	1062	628	938	430	625	636	949	754	714	727	556
g10651	3	3	4	1	4	2	7	1	6	5	5	4	5	2	6	11	6	5	4	1
g10652	2	5	15	5	6	14	3	7	3	18	4	0	5	7	6	8	16	0	5	7
g10654	168	267	246	253	447	519	469	464	720	978	677	792	495	495	399	453	619	678	739	478
g10655	1	7	9	17	5	8	3	4	6	2	4	4	7	10	3	3	8	45	20	24
g10658	19	24	24	37	48	59	28	37	41	50	91	53	46	70	49	39	76	64	68	49
g10659	1	7	8	4	7	11	3	18	9	23	16	14	9	14	9	11	18	15	14	10
g1066	36	95	74	59	56	66	78	71	113	130	120	121	88	101	86	142	126	105	149	100
g10660	2	2	1	0	3	0	1	4	6	2	2	0	0	2	1	0	7	2	4	10
g10662	15	17	23	13	36	45	23	36	36	26	31	37	91	40	50	61	94	45	44	59
g10663	3	9	3	4	8	7	5	2	11	9	14	16	23	12	30	11	21	20	20	23
g10665	190	377	343	237	474	466	394	376	711	729	899	743	564	491	516	517	842	806	820	887
g10666	159	315	336	339	437	447	365	536	427	474	339	386	400	437	419	522	357	282	240	177
g10667	115	217	214	178	157	209	245	220	220	452	225	368	238	315	305	433	212	243	327	156
g10668	33	56	39	31	27	26	24	23	103	65	47	60	44	37	28	27	51	100	72	53
g10669	33	60	69	70	33	44	54	29	66	116	67	97	39	54	43	60	57	125	139	102
g1067	0	0	1	2	1	0	0	1	1	1	0	1	4	1	0	0	1	0	0	0
g10670	82	158	135	104	156	138	156	171	158	176	127	154	129	179	192	207	201	227	188	91
g10673	0	0	0	0	0	1	0	0	0	0	0	0	0	0	0	0	0	0	0	0
g10674	0	0	0	1	0	1	0	0	0	0	0	0	1	0	0	2	1	1	2	0
g10676	143	197	213	199	200	270	217	247	232	297	186	233	200	236	215	276	233	201	167	165
g10677	106	242	199	245	381	484	315	472	345	377	367	333	377	314	314	291	359	260	196	168
g1068	2	4	3	7	7	6	1	1	10	4	5	5	5	6	3	3	2	3	3	9
g10683	7	27	7	21	113	120	38	84	28	38	40	37	23	31	31	73	40	36	32	37
g10684	329	697	610	700	1092	1243	878	1199	1038	1175	763	932	800	726	852	1347	809	697	525	468
g10685	95	247	226	216	239	204	248	222	242	350	292	311	276	321	309	451	265	292	304	180
g1069	32	50	53	40	61	66	41	65	42	35	66	56	54	61	86	79	83	55	50	57
g10693	50	103	118	116	160	198	105	235	94	143	137	150	115	125	121	136	98	67	61	41
g10694	187	486	527	545	292	346	459	314	260	300	250	293	141	335	239	375	377	293	108	188
g10696	0	0	0	4	5	1	0	2	0	0	0	0	0	3	0	1	0	0	0	0
g10698	6	20	21	15	19	12	18	16	15	34	27	30	40	53	37	65	38	50	67	29
g10699	0	0	0	0	4	0	0	0	0	2	1	1	2	4	2	2	1	1	4	1
g107	0	1	0	2	0	0	0	0	0	7	7	1	7	1	7	7	9	7	10	9
g1070	0	0	2	4	5	0	0	0	0	5	0	6	0	0	5	0	4	4	3	5
g10700	7	0	0	0	0	0	4	0	0	1	3	1	3	3	0	0	6	4	0	7
g1071	539	732	968	882	715	688	1171	818	934	1531	524	1258	701	1128	858	1207	921	933	983	581
g1073	0	0	0	0	0	0	1	0	0	0	0	0	0	0	1	0	0	0	0	0
g10731	26	65	41	42	86	78	25	48	81	46	108	47	56	75	59	95	107	109	53	90
g10747	0	0	0	0	0	0	0	0	0	0	0	0	0	0	0	0	1	6	0	5
g1075	181	338	373	408	127	131	423	125	268	301	158	320	115	342	162	231	245	322	202	226
g10754	6	18	9	8	16	15	8	5	11	6	29	18	16	17	13	16	28	34	33	10
g10758	20	51	37	82	44	86	30	74	51	46	83	52	107	68	58	52	82	57	54	89
g10759	0	0	0	0	0	0	0	0	0	0	0	0	0	0	0	0	0	0	0	0
g1076	12	31	6	36	111	110	9	109	49	49	26	33	36	25	10	11	34	46	50	23
g10760	115	488	492	452	184	159	311	200	81	87	90	136	74	239	113	185	288	198	61	149
g10761	168	249	323	350	440	469	388	524	537	665	302	542	266	443	355	396	343	327	342	216
g10762	129	222	176	185	558	620	502	546	564	705	398	758	513	233	301	206	264	642	487	340
g1077	547	1835	1835	1755	2787	3044	1853	3015	859	868	1132	927	1115	1130	757	625	1923	803	284	811
g1078	0	2	0	2	3	3	2	2	3	0	3	1	0	0	0	2	4	0	0	4
g10781	188	469	408	402	602	600	494	631	443	503	340	547	383	413	389	485	595	433	385	303
g10782	0	0	0	0	0	0	2	0	5	0	1	0	1	9	2	3	5	3	2	1
g10783	20	29	48	46	53	45	56	39	80	62	69	63	53	70	62	56	47	51	58	47
g10784	14	37	54	75	48	65	44	47	77	114	54	80	31	70	61	58	60	87	123	36
g10785	3	4	2	0	0	1	1	0	0	3	2	3	10	7	7	2	1	3	12	9
g10786	0	0	0	0	0	0	0	0	0	3	5	1	2	0	1	0	2	1	4	0
g10787	0	0	0	2	0	0	1	0	2	2	3	0	0	3	1	0	2	4	1	1
g10788	0	0	0	0	0	2	7	0	0	0	1	0	0	0	0	1	1	0	9	0
g10789	6554	4679	4888	5421	2819	2838	6451	3115	5042	10931	2813	8797	4295	6359	5248	7455	4471	5478	5973	3421
g1079	302	533	566	525	1185	1272	739	1242	853	864	773	761	689	694	822	1097	707	679	514	375
g10792	1	9	5	9	8	8	2	6	11	3	8	8	6	3	7	1	7	5	3	1
g10793	55	136	129	139	104	146	156	168	204	273	122	201	209	170	157	147	241	269	375	223
g10794	0	1	2	1	2	1	3	0	2	6	4	2	15	1	2	12	16	13	13	6
g10795	11	25	11	34	16	21	18	13	21	21	52	12	10	15	30	23	18	5	6	2
g10796	14	29	34	42	17	24	33	15	52	47	52	20	47	32	44	40	37	8	10	11
g10797	76	177	130	190	206	195	146	233	175	139	214	45	175	352	453	543	256	61	24	65
g10799	1	1	3	0	0	1	1	0	5	0	2	2	0	0	1	0	2	0	1	2
g108	24	41	40	43	68	39	35	84	91	47	41	35	26	43	32	33	27	47	22	19
g1080	6	28	29	22	17	22	46	38	36	34	38	36	25	26	32	26	31	44	14	15
g10800	8	3	3	4	8	6	7	5	16	5	12	1	1	8	2	15	8	8	0	4
g10801	60	208	204	172	462	384	163	453	267	176	288	163	264	214	244	146	268	159	56	134
g10802	187	403	282	370	111	119	348	118	431	698	302	468	278	484	355	350	337	409	604	301
g1081	0	4	1	3	1	0	1	2	0	8	7	7	5	2	0	4	2	1	5	5
g10811	5	36	21	46	48	53	52	47	84	78	102	80	56	35	40	29	51	26	26	41
g10812	2955	1571	1475	973	30	81	899	42	95	339	58	821	50	192	300	103	70	62	55	50
g10813	1357	2826	2819	2659	5125	5627	4228	5228	5396	6126	4622	4695	2922	2945	2703	4132	5460	5163	4786	3943
g10814	59	71	83	91	158	140	123	129	132	158	114	98	84	120	112	109	104	105	98	72
g10815	103	267	287	267	238	253	453	245	477	604	496	647	334	395	204	325	481	468	548	410
g10816	66	131	130	140	129	125	118	140	154	168	158	211	120	166	91	114	145	182	192	122
g10817	38	60	64	84	45	57	76	96	85	112	44	59	61	65	73	87	72	74	49	25
g10818	103	425	356	360	972	970	522	951	617	507	657	463	553	518	464	551	585	321	197	169
g10819	17	56	42	51	101	119	59	121	86	112	87	53	72	45	34	83	102	72	57	78
g1082	0	3	0	0	1	1	0	1	0	2	2	2	0	0	0	0	0	0	0	1
g10820	2310	5936	5459	6098	13039	15215	6224	14231	10448	9407	9682	7659	6354	6747	7746	5556	10123	7919	5340	6850
g10821	0	0	0	0	0	0	0	0	0	0	0	0	0	0	0	0	0	0	0	0
g10826	0	0	0	0	0	0	0	0	0	0	0	0	0	0	0	0	0	0	0	0
g10828	138	239	305	258	245	237	349	272	373	614	267	522	254	368	332	473	322	278	266	172
g10829	146	243	204	197	346	472	920	479	721	1241	467	1074	499	614	474	632	846	706	625	624
g1083	2	7	11	18	12	12	24	12	17	16	29	25	21	24	15	19	17	9	22	3
g10830	2	4	4	6	12	9	8	7	10	9	13	27	15	20	13	15	15	22	22	29
g10835	0	0	0	0	0	0	0	0	0	0	0	0	0	0	0	0	0	0	0	0
g10836	696	1597	1601	1624	4138	4249	2953	4478	1467	1888	1682	2028	1489	1299	962	935	1998	1059	624	816
g10837	3	1	1	0	2	0	0	0	0	0	0	0	0	3	0	0	0	0	0	1
g1084	9	10	4	9	15	17	6	8	20	32	28	26	16	11	26	17	24	25	18	29
g10840	3	1	6	2	2	2	0	5	4	4	3	1	5	7	5	5	3	14	6	8
g10841	1359	1437	1541	1440	986	1109	1727	1207	1444	3104	1436	2185	1617	1743	1711	2318	1751	2487	3762	1853
g10842	96	207	222	236	235	287	222	243	170	228	245	154	165	179	199	219	198	177	141	93
g10843	0	0	0	0	0	0	0	0	0	0	0	0	0	0	0	0	0	0	0	0
g10844	18	48	73	52	439	468	79	399	46	58	10	48	17	39	40	34	37	230	104	73
g10845	88	353	304	328	1749	2099	297	2169	180	312	141	206	146	162	147	125	196	850	644	268
g10846	211	242	245	314	478	472	426	500	402	520	308	397	255	239	162	213	299	237	185	221
g10847	207	635	652	615	468	438	463	403	341	486	289	463	607	1016	874	1132	648	429	352	290
g10848	42	85	70	88	55	64	67	100	60	113	69	114	158	228	161	286	85	101	62	57
g1085	2	10	6	2	4	0	3	4	10	7	5	2	1	3	18	6	3	21	17	7
g10859	16	28	24	15	99	71	41	48	59	18	55	42	20	14	15	20	34	20	7	31
g1086	0	0	0	0	0	0	0	0	0	0	0	0	0	0	0	0	0	0	0	0
g10860	0	0	0	0	0	2	0	0	0	3	0	0	0	0	0	2	2	2	0	0
g1087	0	0	0	0	0	0	0	0	0	0	0	0	0	0	0	0	0	0	0	0
g10874	61	231	241	188	644	748	280	727	343	261	461	226	410	323	367	373	481	215	86	91
g10876	0	0	1	3	1	0	0	0	1	0	0	0	0	2	0	0	0	0	1	0
g1088	0	0	0	0	0	0	0	0	0	0	0	0	0	0	0	1	0	0	0	0
g10888	20	48	61	59	31	48	68	48	60	115	64	72	58	83	56	98	58	67	92	50
g1089	27	32	33	24	20	29	23	45	17	56	78	32	61	176	50	31	59	58	84	30
g10891	10	20	26	23	13	18	23	11	19	10	8	9	22	10	28	15	16	25	3	15
g10892	0	0	0	0	0	2	0	3	0	0	0	2	0	1	0	1	2	0	0	0
g10893	0	0	0	0	0	0	0	0	0	0	0	0	0	0	0	0	0	0	0	0
g10894	0	1	1	4	1	3	4	7	4	8	9	12	14	8	12	10	9	16	2	21
g10895	65	115	118	146	212	220	129	242	162	144	164	122	133	133	119	129	175	101	145	132
g10896	4	3	2	5	9	3	5	8	9	5	14	4	1	8	2	4	8	16	6	22
g10897	313	638	526	623	323	420	615	407	636	935	560	753	409	614	460	564	657	862	918	592
g10898	0	0	0	0	0	0	0	0	0	0	0	0	0	0	0	0	0	0	0	0
g109	8	26	23	42	43	58	33	65	26	106	46	56	28	34	25	25	35	29	40	41
g10900	30	78	82	128	53	29	74	51	68	71	23	67	22	38	49	31	78	127	78	96
g10902	123	209	196	223	336	305	283	331	366	665	465	534	714	521	494	704	535	750	1032	566
g10903	0	0	0	0	0	1	0	0	1	3	4	4	8	5	0	11	6	1	5	0
g10927	17	24	37	27	67	59	31	40	31	17	31	14	12	46	18	12	34	23	11	9
g10936	0	2	0	0	2	9	4	2	2	4	6	15	17	9	8	7	4	7	3	3
g10937	200	260	260	284	247	294	451	288	310	653	324	555	414	393	373	421	384	491	850	423
g10938	9542	8978	8436	8839	20485	22060	14527	22500	13170	18987	12333	13934	6160	3584	4365	5979	16488	11296	11899	6671
g10940	59	97	89	119	224	319	123	364	205	189	143	170	142	169	100	119	179	115	69	140
g10941	2	10	12	6	13	13	21	9	8	18	19	30	10	7	5	17	13	9	12	5
g10952	0	0	0	1	0	0	0	0	0	0	0	0	0	0	0	0	0	0	0	0
g10954	27	25	38	19	41	23	24	43	22	72	55	36	39	35	37	51	49	96	105	62
g10966	0	0	0	0	0	0	0	0	0	0	0	0	0	0	0	0	0	0	0	0
g10968	0	0	0	0	0	0	0	0	0	0	0	0	0	0	0	0	0	0	0	0
g10969	0	0	0	0	0	0	0	0	0	0	0	0	0	0	0	0	0	0	0	0
g1097	49	154	114	128	180	221	148	202	167	239	178	193	123	236	186	200	175	157	180	114
g10970	118	649	577	776	1901	2269	1255	2486	122	186	294	244	448	621	273	265	950	274	148	238
g10972	148	398	352	336	430	549	253	511	486	352	327	208	598	590	626	470	502	288	98	192
g10973	39	71	87	81	174	172	107	187	149	123	143	113	108	124	109	109	137	75	39	45
g10977	0	0	0	0	0	0	0	0	0	0	0	0	0	0	0	3	3	2	0	0
g10978	112	362	373	348	483	519	414	494	398	446	389	350	348	516	450	439	493	295	222	237
g10979	60	62	68	78	8	7	87	24	95	191	80	203	57	126	73	101	34	123	141	94
g1098	386	858	767	819	1208	1224	912	1250	819	1486	1211	1068	1534	1335	1324	1637	1552	1777	2030	1339
g10980	0	2	0	0	1	1	1	1	2	2	0	1	2	0	0	3	0	0	1	0
g1099	192	400	334	365	187	246	463	293	312	435	310	552	234	339	209	290	348	391	442	346
g10996	12	34	36	21	51	52	47	26	40	35	52	32	29	26	53	40	48	46	46	50
g10998	2	5	6	5	15	2	6	5	9	2	16	3	11	6	1	6	8	8	5	5
g11	10	9	3	9	8	8	1	3	10	12	6	7	3	10	5	4	9	7	3	14
g110	0	0	0	0	0	0	0	0	0	0	0	0	0	0	0	0	0	0	0	0
g1100	203	403	392	403	586	618	592	697	653	857	491	724	327	568	348	510	402	436	440	310
g11003	301	291	336	311	190	186	293	205	196	223	188	326	188	277	267	213	189	171	79	97
g11004	253	797	710	824	775	891	335	899	441	238	204	167	118	90	283	3563	514	394	302	302
g11005	0	0	1	0	1	0	1	3	0	1	5	3	5	1	0	0	0	4	0	6
g11006	99	242	233	226	348	356	304	299	363	499	430	364	399	278	331	414	445	377	281	312
g11007	0	0	0	0	0	0	0	0	3	0	0	0	0	0	2	0	1	0	0	0
g11009	0	0	0	0	0	1	0	0	0	1	0	0	0	0	0	1	0	0	0	2
g1101	0	0	0	0	0	0	0	0	0	0	0	0	0	0	0	0	0	0	0	0
g11010	0	0	0	0	0	0	0	0	0	0	0	0	0	2	0	0	0	0	0	0
g11011	120	292	223	279	463	498	264	644	408	496	475	430	537	386	424	468	464	309	157	139
g11012	251	445	577	628	834	844	593	1033	800	985	590	693	837	1043	836	1006	765	631	412	456
g11013	4	24	16	21	46	60	23	55	26	39	36	37	23	45	26	32	40	52	19	28
g11014	44	70	96	67	95	92	87	83	137	156	79	158	110	150	115	139	145	126	126	65
g11015	19	123	126	113	113	140	71	147	84	27	94	62	178	93	155	34	136	52	28	53
g11017	12	71	60	36	83	127	78	91	77	124	71	93	56	99	90	86	73	63	52	46
g11018	13	11	4	13	20	31	6	18	13	4	10	9	4	10	3	2	13	0	3	2
g11019	70	132	133	157	331	478	162	435	257	228	218	153	102	143	161	95	176	108	154	57
g11020	27	74	67	72	144	208	65	145	131	120	168	86	72	59	78	50	104	48	76	56
g11021	23	32	22	28	90	79	34	78	58	37	52	60	64	26	42	20	54	52	71	32
g11024	200	928	867	933	311	357	1051	332	651	838	838	605	407	313	1147	445	371	275	351	214
g11027	2	9	2	3	4	0	1	0	2	5	4	2	1	5	2	0	2	1	2	2
g1103	1	0	0	0	0	0	0	1	0	1	0	0	4	2	2	0	3	6	1	0
g11058	1	0	0	0	0	0	0	0	0	0	0	0	0	0	0	0	0	0	0	0
g11059	0	0	0	0	0	0	0	0	0	0	0	0	0	0	0	0	0	0	0	0
g11065	0	0	0	0	0	0	0	0	0	0	0	0	0	0	0	0	0	0	0	0
g11067	239	500	481	471	1187	1330	616	1314	524	785	379	724	654	678	707	670	551	517	505	316
g11069	2	1	1	7	0	2	2	1	0	9	3	2	5	3	3	4	7	10	2	4
g11070	6	7	7	4	17	13	4	9	18	2	5	4	1	2	4	12	5	5	2	11
g11071	25	41	41	38	73	87	44	88	61	75	71	43	63	49	50	59	63	62	51	36
g11077	27	85	72	76	66	105	90	119	110	104	93	135	131	119	103	135	99	138	144	112
g11078	130	67	80	104	102	79	100	102	113	128	104	105	175	117	116	174	108	141	88	80
g11079	3	32	38	34	41	12	26	33	35	51	38	48	45	58	53	66	34	44	36	39
g11080	3	0	1	5	0	0	0	0	0	0	0	1	0	0	0	0	0	0	0	0
g11081	4	18	14	24	8	15	28	23	40	41	23	22	22	31	42	29	28	19	18	20
g11082	0	0	0	0	0	0	0	0	0	0	0	0	0	0	0	0	0	0	0	0
g11083	20	40	28	44	27	28	32	22	48	63	47	46	75	51	84	45	25	32	12	16
g11084	153	337	340	347	176	255	370	248	402	548	242	493	474	522	571	450	255	236	135	152
g1110	0	1	1	4	0	1	5	0	2	0	0	2	3	0	3	2	11	2	1	0
g11102	0	0	0	0	0	0	0	0	0	0	0	0	0	0	0	2	0	0	0	0
g11103	96	202	193	244	238	245	180	233	262	262	264	224	302	230	268	175	295	219	158	234
g11104	366	1007	911	954	1152	1385	814	1376	400	626	404	434	421	618	460	346	1133	749	509	725
g11105	4	1	5	6	12	9	21	13	10	15	30	21	16	13	19	24	12	26	31	10
g11106	15	18	13	22	41	28	34	56	16	47	48	36	14	21	16	47	43	41	39	26
g11107	50	147	112	95	165	165	150	170	182	189	187	130	121	130	138	216	222	168	164	105
g11115	27	85	76	80	14	29	112	44	46	118	52	98	38	74	49	95	107	124	164	100
g11117	306	651	631	757	358	371	430	371	536	623	511	549	486	734	644	467	926	842	702	858
g11118	136	354	348	376	274	306	251	253	439	596	434	543	276	250	313	322	799	1060	1223	1010
g1112	150	253	229	236	223	272	186	280	171	148	186	206	176	231	132	168	236	179	117	138
g11120	37	87	83	53	155	143	112	160	142	124	126	119	88	75	77	72	151	75	72	91
g11123	1	6	7	4	7	9	6	6	6	3	13	3	4	2	5	5	11	25	8	11
g11128	265	2033	1754	1800	2009	2195	2001	2241	411	280	466	425	725	962	433	340	1333	321	68	282
g1113	0	0	0	0	0	0	0	0	0	0	0	0	0	0	0	0	0	0	0	0
g1114	7	16	9	19	35	37	11	30	23	25	38	18	9	19	26	5	17	11	0	1
g1115	101	588	539	625	485	594	458	607	157	193	162	206	140	316	124	232	439	227	99	159
g1116	20	61	44	85	44	78	60	65	90	136	140	134	65	74	69	127	101	124	154	119
g11175	24	77	34	69	44	87	48	54	64	73	84	111	96	94	113	75	76	72	73	67
g11176	69	99	87	93	115	143	120	133	128	192	165	145	149	105	131	138	168	126	128	80
g11186	0	0	0	0	0	2	0	0	0	2	2	1	2	7	5	3	0	0	3	0
g11187	11	23	21	18	56	51	20	31	69	110	61	64	49	19	33	41	54	59	45	68
g1119	81	66	82	48	60	86	64	59	29	75	77	55	86	139	140	151	61	60	85	38
g1120	19	9	11	7	12	14	11	10	14	18	30	11	6	9	14	13	1	4	10	0
g1121	77	125	178	159	249	316	218	280	209	296	290	186	219	214	227	237	257	155	141	128
g11213	3	4	9	1	1	0	3	4	6	7	9	13	8	8	5	3	5	4	3	3
g11214	3	23	11	15	16	12	11	20	14	42	26	28	54	34	37	28	49	26	34	26
g11215	0	0	0	0	4	3	0	1	0	0	1	0	2	0	1	1	1	0	7	0
g11216	0	1	0	2	0	5	2	5	1	0	2	2	4	4	0	1	0	2	0	1
g11217	0	0	0	3	4	0	2	6	4	1	18	0	7	7	1	8	6	9	4	1
g11218	30	42	36	19	52	65	69	53	52	55	93	64	49	63	39	60	74	54	65	61
g1122	11	7	13	19	14	24	27	24	21	21	18	20	15	32	30	8	42	27	5	19
g11220	2	6	2	4	3	0	0	0	3	9	2	5	1	6	1	4	0	3	3	5
g11221	3	5	0	3	2	6	0	1	5	4	5	6	10	12	9	4	6	7	2	1
g11229	0	0	0	0	0	0	0	0	0	0	0	0	0	0	0	0	0	0	0	0
g11230	0	0	0	0	0	0	0	0	0	0	0	0	0	0	0	0	0	0	0	0
g11231	686	1418	1440	1440	3396	3415	2091	3311	2434	2659	2750	2248	1614	1803	1922	1607	2696	1812	1560	1463
g11232	47	113	101	129	161	248	153	220	199	125	101	140	100	165	81	130	129	124	95	111
g11233	266	422	356	413	513	599	623	551	669	1284	482	869	482	589	485	792	542	754	714	444
g11234	99	174	149	181	193	246	247	259	314	556	237	515	216	294	282	346	259	444	369	296
g11235	13	16	26	18	30	32	17	25	26	45	55	42	23	29	47	44	43	6	14	11
g11236	0	0	0	0	0	0	0	0	0	0	0	0	0	0	1	0	3	0	0	0
g11237	198	468	458	470	464	540	561	606	532	773	465	616	493	781	498	837	600	795	1015	534
g11238	43	152	98	151	244	328	152	320	294	337	292	301	229	191	184	228	245	176	203	116
g11239	73	161	99	120	203	240	209	230	203	299	122	260	159	163	140	174	143	203	176	86
g11240	132	307	266	366	625	645	423	715	624	715	674	571	644	420	470	400	629	446	304	290
g11241	591	1010	950	956	2677	2852	1855	2960	1949	1685	2478	1646	1182	1255	967	931	2061	1207	828	1030
g11255	0	0	0	0	0	0	0	0	0	0	0	0	0	0	0	0	0	0	0	0
g11256	0	0	0	0	0	0	0	0	0	0	0	0	0	0	0	0	0	0	0	0
g11257	1	2	3	1	0	2	0	0	0	2	0	0	0	0	0	2	0	1	0	5
g11258	9	42	31	24	46	69	28	57	62	53	78	39	96	95	79	71	111	67	63	52
g11267	17	69	77	68	65	74	76	86	90	107	67	101	64	94	103	114	97	101	105	70
g11268	52	116	110	135	104	178	118	134	132	233	58	132	116	134	143	143	157	167	113	177
g1127	0	0	0	0	0	0	0	0	0	0	0	0	0	0	0	0	0	0	0	0
g11274	8	3	7	9	12	17	3	1	5	13	13	20	4	12	6	10	12	25	18	32
g11275	0	0	0	0	0	0	0	0	0	0	0	0	0	0	0	0	0	1	0	0
g11276	108	248	221	210	259	246	255	302	297	399	271	294	303	269	270	209	301	231	184	173
g11277	2	3	3	2	3	1	3	1	5	7	5	9	8	13	6	1	6	12	9	10
g11278	0	0	0	0	0	2	2	0	0	2	0	0	2	1	0	2	0	1	0	0
g11279	142	411	436	442	671	818	606	865	934	752	865	675	482	617	537	431	611	469	361	358
g1128	12	6	12	7	12	11	8	18	0	5	4	9	5	8	4	0	2	3	0	3
g11280	0	0	0	0	0	0	0	0	0	0	0	0	0	0	0	0	0	0	0	0
g11281	0	0	0	0	0	0	0	0	0	0	0	0	0	0	0	0	0	0	0	0
g11282	0	5	1	0	0	0	0	0	0	2	0	1	0	2	0	0	0	0	0	0
g11283	1405	2003	1768	1775	3145	3705	2347	3609	3291	5235	2378	3945	2603	3960	2470	3804	2780	3175	2527	1772
g11284	99	159	112	172	216	233	208	229	381	458	356	407	228	228	282	313	405	337	331	302
g11285	0	0	0	0	0	2	0	0	0	0	1	0	6	0	1	3	0	0	0	1
g11286	5	8	11	14	12	13	12	10	43	19	38	17	60	39	34	20	42	20	8	27
g11287	242	588	608	529	780	804	673	827	752	909	587	739	543	875	727	843	765	733	556	467
g11288	64	789	670	659	311	301	395	372	80	75	43	152	132	240	146	210	366	281	115	176
g11289	1	3	8	10	1	0	3	3	1	3	0	2	0	0	3	0	6	2	0	1
g1129	0	0	0	0	0	0	0	0	0	0	0	0	0	0	0	0	0	0	1	0
g11292	117	273	225	230	487	426	306	455	223	465	232	295	301	268	304	399	304	353	273	168
g11293	131	182	168	149	121	147	360	186	265	515	1596	366	198	187	244	282	263	340	440	271
g11294	330	3023	2724	2909	81	79	3256	73	1929	2167	2009	1201	266	379	2574	375	134	119	153	98
g11295	39	437	387	364	83	69	161	73	53	40	36	59	61	151	114	132	171	112	44	59
g113	57	139	154	110	222	276	185	259	301	388	366	279	356	219	317	234	348	335	339	240
g1130	5	0	1	3	4	9	2	11	4	0	11	1	6	0	2	6	10	2	0	0
g1131	108	283	297	253	534	621	182	589	360	257	257	212	331	323	338	153	306	94	34	61
g11315	348	450	397	413	257	277	949	320	801	1791	449	1283	850	854	823	1925	1001	1041	806	620
g11316	89	81	73	84	243	273	119	214	292	245	240	184	172	164	172	121	168	135	65	111
g11317	5	26	17	17	11	13	35	14	17	62	47	35	30	57	27	30	45	80	91	60
g11318	5	27	11	13	7	15	18	10	11	48	24	20	12	36	30	20	31	61	62	30
g11319	14	19	8	19	3	11	17	13	5	19	12	14	17	19	16	17	11	34	62	11
g1132	71	259	203	255	413	429	261	358	380	368	376	323	287	299	224	267	385	276	224	196
g11320	19	24	17	19	7	12	13	5	2	33	19	4	20	15	22	17	16	25	49	7
g11321	6	6	5	3	3	3	4	3	2	10	10	5	15	4	8	3	7	5	17	8
g11322	28	14	24	21	2	6	15	11	5	24	11	28	22	33	17	30	25	41	33	21
g11323	16	17	20	28	16	20	14	17	18	21	45	36	8	19	41	38	38	50	45	44
g11325	0	0	0	0	0	0	0	0	0	0	0	0	0	0	0	0	0	0	0	0
g11326	19	20	20	19	22	35	24	13	17	14	16	31	16	12	15	45	25	19	34	21
g11328	970	2626	2629	2455	4049	4650	2104	4301	3468	3633	4153	2685	2584	2594	3191	3591	5966	4400	5025	4164
g11329	31	92	105	127	134	126	99	171	80	120	59	129	132	119	83	145	88	120	68	47
g1133	773	2292	2226	2237	1210	1218	2263	1326	1124	1402	1913	1621	1419	1812	1011	1755	2524	2076	1437	1788
g11330	224	422	456	480	694	706	590	654	505	694	459	575	636	667	614	749	638	633	444	413
g11331	0	0	1	0	2	0	0	0	0	0	1	0	1	2	5	0	1	0	2	2
g11332	202	815	809	728	839	1003	722	1070	1017	1183	714	1048	1084	1189	1155	1221	747	643	476	538
g11333	2	19	19	25	19	15	15	13	21	26	22	31	14	32	14	18	15	21	18	15
g11334	12	27	16	21	11	12	8	11	48	38	19	27	14	37	32	17	16	17	22	10
g11335	0	1	2	4	0	2	0	0	0	2	0	1	3	0	1	6	0	2	1	2
g11338	76	77	108	110	148	117	119	125	115	229	152	216	200	161	172	155	203	283	427	253
g11339	1	1	0	1	0	0	0	1	3	1	0	7	0	1	1	5	1	0	0	1
g1134	5	3	3	1	0	2	1	0	2	15	9	4	13	1	9	11	11	4	13	25
g11340	20	28	35	21	46	34	47	45	45	79	33	56	40	41	46	61	53	81	82	83
g11341	2	9	0	4	8	0	4	2	2	2	2	1	2	5	6	4	5	7	4	4
g11345	25	42	49	43	21	44	52	30	96	111	55	102	30	54	70	127	74	56	43	46
g1135	266	509	428	412	401	449	601	496	603	1036	408	681	624	767	562	792	665	1067	1513	900
g11351	40	36	34	39	80	55	58	60	90	104	80	70	43	47	41	57	62	75	57	36
g11352	20	16	7	11	27	23	22	45	19	32	26	32	31	17	26	16	26	22	31	21
g11353	6	19	16	5	11	30	36	19	29	46	6	33	14	15	14	19	13	21	25	19
g11354	3	11	10	4	10	10	11	8	7	12	33	13	20	20	10	21	33	40	41	50
g11355	10	20	15	16	42	47	20	30	19	33	25	21	29	31	13	18	23	16	11	9
g11356	0	0	0	0	0	0	1	2	3	1	2	3	1	0	0	1	2	0	1	1
g11357	293	516	416	453	713	815	568	799	663	790	683	588	569	693	569	861	588	654	735	366
g1136	1	3	0	0	1	0	1	0	5	0	2	0	0	1	2	2	1	0	8	0
g11360	42	159	137	140	223	243	91	235	67	59	77	73	60	84	95	77	136	87	42	55
g11362	73	164	182	171	276	325	276	386	344	321	270	260	225	293	270	413	279	274	267	160
g11363	98	151	118	95	221	261	223	296	354	189	299	260	196	252	251	179	288	228	110	185
g11364	2	11	21	15	34	20	19	20	28	20	67	27	46	22	33	30	77	22	24	7
g11365	0	5	1	0	0	0	7	0	5	4	1	6	3	0	2	4	2	2	0	3
g11366	18	50	28	41	19	28	39	18	53	74	17	66	43	39	54	60	43	70	43	22
g11367	426	478	483	512	912	1008	563	1101	631	850	686	693	533	690	455	690	716	618	869	435
g11368	9	7	9	10	8	13	12	16	19	34	15	21	24	28	15	26	23	25	29	19
g11369	16	40	41	31	67	66	31	42	49	63	51	70	67	42	82	73	107	94	68	60
g1137	26	9	6	11	8	4	6	7	8	6	1	9	6	4	3	3	4	8	5	5
g11370	274	787	644	731	968	1116	790	1112	1014	1234	899	994	812	957	833	884	1129	878	932	704
g11371	0	0	0	0	0	0	0	0	0	0	0	0	0	0	0	0	0	0	0	0
g11372	0	0	0	0	0	0	0	0	0	0	0	0	0	0	0	0	0	0	0	0
g11373	0	1	0	0	0	0	0	0	0	0	0	0	0	0	0	0	0	0	0	0
g11375	246	232	307	322	362	342	402	308	499	742	274	565	700	964	824	1058	492	493	516	370
g11376	1	0	2	0	0	0	0	1	0	0	3	1	0	0	0	0	1	0	3	0
g11377	878	809	910	1039	929	947	964	1054	992	1561	785	1272	2229	2165	2404	2886	1639	1203	1399	856
g11378	3	5	5	0	8	5	4	2	1	6	1	1	1	3	4	9	0	3	22	6
g11381	33	149	159	83	125	124	101	102	166	159	101	184	136	164	160	220	142	277	222	183
g11382	10	23	16	24	39	52	31	42	53	44	36	39	41	39	48	42	48	57	54	26
g11384	4	3	2	4	5	7	8	6	4	3	3	8	10	9	11	8	6	11	9	1
g11385	28	71	100	81	40	58	85	44	82	168	73	120	46	85	82	75	73	85	109	65
g11386	23	58	55	64	87	50	70	69	68	148	67	104	38	86	68	80	83	109	92	96
g11387	102	111	116	105	150	143	128	140	81	174	169	139	253	197	198	142	336	408	646	315
g11388	511	1252	1168	1074	1186	1210	1304	1275	1178	1557	935	1285	1364	1438	1341	1653	1450	1215	905	840
g11389	58	100	78	80	141	135	125	132	143	219	160	212	215	170	208	330	190	111	123	79
g1139	2	0	0	0	0	0	0	0	0	0	0	0	0	0	0	0	0	1	0	0
g11390	2	9	4	0	7	24	2	5	8	8	15	8	8	0	9	5	7	12	6	3
g11391	147	148	177	241	279	348	289	400	427	422	248	258	196	532	234	599	270	202	178	112
g11392	0	0	0	0	2	0	0	0	0	0	0	0	0	0	0	0	0	0	0	0
g11393	346	659	567	675	2270	2262	1151	2556	974	632	1235	698	649	917	550	620	1749	431	161	436
g11394	1	0	1	0	0	1	0	2	0	2	0	0	0	0	3	0	0	0	0	2
g11395	0	0	0	0	0	0	0	0	1	1	0	0	0	0	0	1	0	0	0	0
g11399	26	93	89	83	164	145	80	145	145	146	92	91	112	95	111	133	110	80	54	66
g1140	1	3	0	0	1	0	0	7	0	0	2	2	11	0	0	1	4	0	0	1
g11400	117	142	126	136	167	187	184	168	250	244	169	210	167	196	105	118	166	174	218	150
g11401	35	112	91	105	87	79	68	92	112	121	143	141	118	130	142	169	122	100	90	44
g11403	2	2	0	0	0	0	0	0	0	1	2	3	3	1	2	0	4	5	5	3
g11404	398	538	490	561	1095	1145	1080	1065	1149	1337	1338	1279	815	698	539	552	1282	1116	1180	960
g11405	94	233	220	209	526	454	380	546	210	107	217	143	182	154	135	177	288	87	28	77
g11406	137	347	319	319	365	412	321	367	354	617	434	536	419	458	432	467	589	619	665	388
g11407	316	560	519	523	569	551	731	603	786	1141	678	952	766	636	745	726	964	1126	1541	962
g1141	7	3	7	2	1	0	4	1	0	0	1	1	0	2	1	4	0	0	0	0
g11415	70	116	146	113	103	102	122	116	127	160	108	117	203	146	131	153	215	308	319	229
g11416	27	37	47	42	0	9	31	1	21	42	47	37	11	20	16	15	12	22	15	20
g11417	6	10	5	1	2	6	11	2	9	10	9	10	10	12	6	7	6	6	0	1
g11418	16	8	10	6	21	13	14	12	28	22	26	39	20	13	19	16	13	14	14	25
g11423	503	647	661	679	443	432	747	394	791	1223	552	887	543	593	659	791	662	932	1102	735
g11424	5	12	10	14	8	25	12	11	15	9	20	21	11	15	24	22	19	27	13	11
g11425	405	957	889	1008	851	860	1092	977	947	1429	655	1158	807	924	924	908	1139	1106	907	784
g11430	10	8	21	10	7	5	9	6	12	10	4	4	4	0	4	0	1	7	13	12
g11437	1	0	0	0	0	0	0	1	1	0	4	0	0	0	0	0	1	0	0	0
g1144	30	80	57	60	89	79	77	100	117	123	62	78	73	59	66	68	67	51	74	31
g11440	55	124	79	97	126	96	87	90	107	205	71	171	135	146	100	161	122	161	161	105
g11447	1536	2724	2706	2631	2235	2156	3120	2295	2768	4129	1948	2862	3963	5718	3776	5858	3205	3095	2746	2072
g11449	1	1	0	0	0	1	1	0	3	6	1	0	1	1	1	1	3	1	7	0
g1145	0	1	1	0	0	2	8	0	1	2	2	1	0	0	1	1	1	1	0	1
g11450	27	45	42	31	45	23	49	32	71	66	47	63	51	71	71	96	63	97	94	104
g1146	19	23	16	19	93	140	46	125	27	64	89	33	109	52	76	98	108	77	83	97
g11462	41	53	26	38	67	71	63	55	40	48	34	29	24	65	48	64	45	54	31	19
g11463	7	20	19	26	26	48	42	26	45	34	33	24	51	38	30	59	38	36	26	37
g11464	0	0	0	0	0	0	0	0	0	0	0	0	0	0	0	0	0	0	0	0
g11467	57	116	99	107	484	493	198	510	202	303	159	227	259	199	198	187	196	305	246	180
g11468	0	0	0	0	2	0	0	1	0	0	0	0	0	0	0	0	0	0	0	0
g11469	5706	13953	12665	14487	20754	24454	16909	25186	20792	28797	14710	21121	12766	23143	15488	16172	21022	24830	24892	17498
g1147	2	6	6	7	18	19	8	17	6	15	17	6	2	12	5	21	20	10	14	13
g11470	58	145	151	185	240	269	203	253	233	292	259	320	199	294	228	225	269	403	364	358
g11471	0	0	1	2	3	0	0	2	3	2	10	3	8	8	5	4	5	1	6	0
g11472	101	376	324	331	517	502	429	563	277	199	456	274	176	117	147	191	446	257	110	112
g11473	9	8	5	5	0	5	4	1	0	3	5	2	2	2	5	6	2	4	1	0
g11479	65	92	85	83	213	228	78	280	147	121	94	59	217	132	203	198	152	99	45	83
g1148	26	64	69	55	309	377	114	369	144	150	152	72	61	87	90	70	67	66	77	50
g11480	722	1930	2064	2243	3053	3473	2484	3736	817	856	1037	1174	847	1372	676	1082	2335	1168	444	960
g11481	0	0	0	0	0	0	0	0	0	0	0	0	0	0	2	0	0	0	6	0
g11482	53	84	98	87	96	56	63	96	81	87	79	87	95	90	90	103	77	148	120	133
g11483	11	60	32	22	37	41	28	47	23	43	45	32	49	55	36	48	51	44	42	43
g11484	19	53	45	41	17	15	53	18	54	104	32	66	27	44	42	38	39	106	96	63
g11486	28	67	33	46	75	98	35	59	40	69	75	86	93	67	43	37	85	74	88	51
g11487	0	0	0	0	0	1	0	0	0	0	0	1	0	0	0	0	0	0	0	0
g11488	2	0	0	0	0	2	0	0	1	0	1	2	0	0	0	0	4	0	0	0
g11489	617	1227	1104	1102	2849	3056	1098	3056	1472	1399	1943	1074	963	1097	1082	1269	1764	1403	1651	1083
g1149	32	73	67	36	35	50	49	66	62	32	99	62	32	68	89	110	45	39	34	45
g11490	908	2863	2543	2657	5609	6251	2927	6344	3746	3092	3615	2648	2896	2734	2645	2368	3464	2163	1361	1338
g1150	5	20	16	18	10	21	27	33	27	42	25	36	44	33	35	45	29	44	42	20
g11501	0	0	0	0	0	0	0	0	0	0	0	0	0	0	0	0	0	0	0	0
g11504	0	0	0	0	0	0	0	0	0	0	0	0	0	0	0	0	0	0	0	0
g11506	88	237	204	168	372	366	300	356	347	347	321	349	341	273	259	333	386	244	219	148
g11507	2002	4716	4233	4669	5891	7444	3512	6438	6120	6829	6284	4993	3683	3252	3685	4270	8215	7026	7397	7004
g11508	376	584	503	559	730	972	968	851	958	1474	882	1116	400	707	521	580	885	633	643	377
g11509	0	0	0	0	0	0	0	0	0	0	0	0	0	0	0	0	0	0	0	0
g1151	0	0	0	0	0	0	0	0	0	0	0	0	0	0	0	0	0	0	0	0
g11510	0	0	0	0	0	0	0	0	0	0	0	0	0	0	0	0	0	0	0	0
g11519	3	4	2	15	8	9	3	2	2	3	0	5	4	3	2	15	3	8	2	1
g1152	4	28	39	48	16	34	8	38	24	24	23	17	9	52	101	26	15	29	38	13
g11520	61	140	146	138	119	149	108	148	177	155	111	121	150	162	148	177	135	128	80	88
g11521	139	193	179	171	224	265	186	265	187	323	123	205	154	205	199	264	176	258	215	161
g11522	288	779	612	633	1061	1189	866	1241	956	1165	624	952	1015	1131	1097	1386	812	822	628	490
g11523	970	1471	1537	1518	2023	2032	2120	2076	2366	3182	1813	2827	1544	1673	1533	1528	2647	2954	4461	1976
g11524	125	233	258	231	356	392	384	461	341	466	366	447	347	340	296	339	349	404	351	291
g11525	78	193	184	151	330	266	235	375	186	336	230	169	161	246	198	169	273	290	213	220
g11526	8	25	19	35	23	46	15	28	31	26	40	58	32	20	43	34	28	37	39	31
g11529	26	56	33	38	37	52	31	64	44	53	31	47	22	33	56	52	64	58	57	39
g1153	6	4	6	7	4	8	8	8	4	4	6	3	5	3	3	7	5	2	2	7
g11530	35	45	46	41	75	39	60	76	52	42	42	33	46	51	65	87	48	67	43	46
g11531	59	116	47	60	63	63	55	66	49	99	52	76	62	89	75	86	65	90	109	56
g11532	0	0	0	0	0	0	0	0	0	0	0	0	4	0	0	0	0	0	0	0
g11533	92	134	154	95	155	148	152	137	162	277	138	271	178	233	170	209	204	236	203	145
g11534	5	10	7	1	6	6	3	17	8	26	23	13	27	13	23	15	15	23	27	8
g1154	670	1220	1101	1117	1823	2028	1986	2082	2043	2978	1452	2545	2239	1978	2056	2835	1555	1327	1034	836
g11540	4	5	9	8	26	31	19	13	16	17	19	21	35	24	15	26	19	16	17	18
g11543	798	1165	1197	1219	1551	1709	1429	1740	1551	1899	1269	1532	891	1519	1044	1108	1780	1557	1532	1072
g11544	324	317	309	342	510	611	393	568	357	578	458	454	361	297	305	322	554	490	591	478
g11548	14	47	40	38	33	66	54	61	80	47	64	55	51	58	60	58	73	38	35	24
g11549	1244	2926	2788	2885	4173	4520	2658	4793	3746	4552	2680	3650	3189	3461	3561	4123	2855	2616	2129	1706
g1155	5	12	9	9	6	15	17	10	11	19	12	21	4	30	10	13	11	27	11	18
g11550	1554	2415	2230	2165	3468	3702	4333	3617	5178	5085	2188	3779	3436	4248	3601	3822	3182	3156	1508	1760
g11553	29	102	77	74	99	117	85	138	75	123	89	90	66	92	74	81	81	102	52	57
g11554	162	429	486	415	470	534	426	551	453	646	399	499	490	547	611	458	504	488	456	364
g11555	3	13	17	5	21	26	11	9	12	13	20	10	24	10	16	24	22	34	22	35
g11556	0	0	0	0	0	0	0	0	0	0	1	0	0	0	0	1	0	0	0	0
g11557	656	820	777	985	2510	3247	1452	3358	2025	2366	1611	1858	384	725	591	555	699	928	631	638
g11558	32	58	46	78	144	186	52	186	112	63	143	57	66	81	60	52	115	58	45	70
g11565	16	29	24	16	16	17	50	6	39	72	53	65	27	14	32	25	28	40	70	36
g11566	0	4	9	10	4	6	7	12	17	31	12	15	11	6	6	16	9	16	10	22
g11569	1	6	2	0	1	2	1	1	0	0	8	3	0	1	4	4	1	3	0	1
g11570	0	1	0	0	0	0	0	1	0	8	3	0	1	3	0	0	1	2	1	4
g11571	2	0	2	5	4	8	0	2	11	1	7	4	3	4	4	2	6	4	6	5
g11572	30	68	65	53	136	171	62	129	110	104	108	147	67	68	51	72	117	117	121	107
g11573	193	448	395	385	460	512	545	435	687	821	403	642	482	731	702	813	715	716	611	480
g11574	5	5	8	3	8	12	16	9	16	32	17	8	17	16	3	18	18	20	30	21
g11575	381	711	736	1003	1404	1996	1032	1814	941	1065	665	696	374	667	475	910	904	953	630	564
g11576	4968	8156	7655	7792	16100	19490	12411	18628	10662	11066	7428	7338	4598	6744	5632	8136	10187	9540	6889	6149
g11577	30	96	98	78	155	144	61	134	115	85	60	83	85	91	105	109	98	66	33	34
g11578	26	46	44	36	76	62	40	57	44	65	37	19	71	67	65	30	38	57	17	46
g11579	312	686	751	765	729	586	842	819	924	1178	452	1043	833	1144	919	1082	808	872	676	608
g1158	30	111	103	53	67	68	96	54	94	200	147	150	157	101	130	173	157	183	299	179
g11580	24	53	44	58	2	2	72	5	77	98	205	153	36	26	96	38	10	1	4	10
g11582	19	45	47	39	8	11	64	17	60	82	100	53	98	35	84	50	29	35	35	25
g11583	1	2	0	1	0	0	0	0	1	1	2	3	0	1	3	1	0	0	0	1
g1159	0	0	0	0	0	0	0	0	0	1	0	0	0	0	0	0	0	0	2	0
g11590	98	180	139	109	211	200	114	131	153	153	151	169	165	119	159	81	432	529	515	519
g11592	196	690	741	727	345	285	1192	362	539	1837	1267	1621	1547	1840	1545	675	1101	1693	2108	1292
g11593	12	56	33	42	78	68	27	53	60	61	89	80	31	59	44	36	59	26	51	21
g11594	6	16	17	13	25	32	4	23	23	16	16	17	43	13	20	25	28	12	10	15
g11596	0	5	0	4	1	1	10	1	1	19	9	3	0	10	5	5	0	2	2	0
g11597	668	829	838	871	477	511	1187	538	1255	2687	782	2030	1434	1408	1411	1929	1254	1786	2502	1345
g11598	83	123	134	130	173	186	172	188	306	332	146	248	162	203	185	265	202	175	183	111
g11599	172	601	605	617	329	334	495	294	442	703	355	523	438	712	501	571	586	597	464	381
g1160	7	5	4	2	0	5	9	0	2	12	7	6	5	5	3	9	17	18	10	11
g11604	1996	4232	4110	4019	9504	10227	5099	11079	7017	6506	7720	4884	3739	4023	4740	4636	7899	4803	4445	3876
g11605	13	28	30	53	66	89	39	54	51	52	31	33	59	62	40	28	42	22	30	7
g11606	303	1532	1549	1722	1073	1248	675	1023	723	560	758	483	1843	2283	2283	1076	1682	737	204	553
g11607	266	370	294	364	494	530	584	442	675	989	531	811	357	368	422	438	542	717	671	413
g11608	0	3	1	2	2	1	1	3	0	4	4	0	0	0	0	1	1	0	4	6
g11609	2	16	12	13	14	7	15	22	18	23	25	34	13	19	17	19	33	49	23	23
g1161	6	10	13	8	7	1	16	5	21	31	9	13	19	6	15	13	29	35	14	33
g11610	0	0	0	0	0	0	0	0	0	0	0	1	0	0	4	0	1	1	1	0
g11612	0	0	0	0	0	0	0	1	0	1	0	0	0	0	1	0	0	2	0	1
g11618	116	292	285	280	640	628	418	673	490	335	393	300	297	314	354	311	440	247	110	147
g11619	106	152	144	163	166	185	184	202	157	338	135	213	89	219	137	265	177	147	204	112
g1162	0	0	0	0	0	0	0	0	0	0	0	0	0	0	0	0	0	0	0	0
g11620	0	0	0	0	0	0	0	0	0	0	0	0	0	1	0	0	0	0	0	0
g11624	38	21	17	31	67	102	80	66	43	62	48	32	27	33	46	64	73	81	76	50
g11625	353	581	534	590	805	882	731	952	610	1035	416	779	526	1054	730	881	557	652	640	389
g11626	85	177	211	177	141	200	238	203	183	222	173	196	147	168	144	184	205	134	123	129
g11627	98	186	138	167	139	221	132	157	332	217	283	146	129	183	175	121	144	192	86	108
g11628	786	1530	1401	1491	4533	4861	1328	4763	1662	1259	1278	969	1329	1394	1297	789	846	415	159	237
g11629	335	498	448	508	461	520	676	539	630	1145	349	755	676	982	819	1164	609	658	796	445
g1163	1	16	7	5	7	3	21	7	11	21	20	9	30	12	20	23	21	28	26	31
g11634	12	16	16	14	3	7	3	7	25	39	16	33	12	15	21	33	40	39	30	22
g11635	274	184	158	167	63	86	277	73	556	731	281	433	184	154	243	403	400	670	486	352
g11636	42	56	71	51	40	48	66	62	75	55	70	74	20	39	42	63	31	55	37	25
g11637	0	0	0	1	0	0	0	0	0	0	0	0	0	0	1	0	0	3	0	0
g11639	72	76	72	75	98	136	68	156	145	210	78	174	54	98	69	89	100	117	124	54
g1164	537	1007	1004	961	663	676	1344	544	1171	1795	737	1729	827	1219	928	1190	899	1031	1135	653
g11642	799	3008	3053	3211	4300	4558	3857	4751	1208	1007	1820	1523	1606	1889	976	1279	2977	1313	465	978
g11643	137	322	311	325	523	600	390	570	207	259	346	233	208	279	214	209	424	259	115	168
g11644	103	177	232	205	335	339	157	428	91	141	229	99	407	233	317	298	168	101	52	55
g11646	496	945	984	955	1758	2018	1140	2156	984	1749	1121	1341	2353	1538	2201	2458	1581	1005	792	819
g11647	0	23	12	14	2	3	35	2	4	8	29	23	67	18	40	2	22	43	24	24
g11648	393	1951	1651	1648	393	372	3492	367	633	2334	2674	2839	4419	3867	3497	173	1637	2465	2880	1837
g11649	11	10	21	16	2	1	23	5	8	13	22	33	30	20	42	2	6	10	15	17
g11650	39	73	82	73	143	209	79	189	96	97	107	94	105	104	70	86	101	57	70	66
g11651	0	0	2	2	2	1	3	0	1	1	2	0	1	2	0	1	3	3	1	0
g11652	1	1	1	0	0	0	1	0	0	5	0	0	0	1	0	2	1	1	3	1
g11653	704	1553	1672	1546	1757	1849	2222	1773	1648	2082	2030	1856	1402	2343	1992	2448	2062	2201	1336	1625
g11655	0	0	0	0	0	0	0	0	0	0	0	0	0	0	0	0	0	0	0	0
g11656	417	1030	935	925	1520	1615	1056	1810	1401	1349	1221	995	1237	1206	1191	1119	1305	646	514	544
g11658	184	368	356	407	516	517	336	640	386	360	271	289	315	282	320	290	388	186	124	124
g11659	1	1	4	2	9	2	3	4	2	1	4	6	1	4	1	9	3	1	1	6
g11660	0	0	0	0	0	0	0	0	0	0	0	0	0	0	0	0	0	0	0	0
g11661	37	87	81	100	125	135	105	107	128	147	145	142	154	117	133	121	144	184	189	151
g1167	96	232	194	242	370	404	372	371	302	458	315	419	453	441	359	386	424	504	449	366
g11673	4	27	15	24	41	19	24	17	35	80	33	51	31	16	32	31	33	49	79	73
g11674	0	3	5	7	3	5	8	2	7	17	7	14	15	3	7	9	10	13	18	12
g11676	189	301	262	347	383	440	308	478	351	515	296	414	379	305	263	317	243	280	407	203
g11677	7	15	20	3	19	17	14	20	3	3	18	8	10	17	12	11	17	5	3	6
g11678	150	332	342	336	508	524	454	521	275	195	255	265	163	232	97	189	251	132	102	131
g1168	0	0	0	0	0	0	0	0	0	0	0	0	0	0	0	0	0	0	0	0
g11680	15	31	43	48	96	54	24	74	27	30	58	36	85	39	34	44	41	50	60	73
g11681	0	0	0	0	0	0	0	0	0	0	0	2	0	0	0	0	0	0	0	0
g11682	25	95	70	107	214	270	99	214	256	192	271	179	133	173	133	80	246	134	134	125
g11684	3	7	3	2	2	5	6	5	5	9	9	8	12	8	5	6	10	11	22	4
g11685	2	14	8	15	8	5	24	4	15	47	17	22	24	31	15	14	19	29	57	48
g11687	91	53	36	55	10	18	40	17	28	184	207	126	128	175	52	74	45	61	85	36
g11688	69	33	45	53	6	12	34	3	49	140	164	84	133	154	65	79	41	42	121	64
g11690	15	8	13	10	0	0	8	2	8	15	39	8	13	10	11	14	8	15	2	3
g11691	0	0	1	6	0	5	1	2	0	4	2	0	0	0	0	0	0	1	4	4
g11692	34	104	111	82	254	207	184	185	226	184	190	181	122	148	130	156	185	101	104	74
g11693	6	10	8	3	21	14	11	7	6	11	16	13	2	12	4	8	7	12	6	8
g11694	1	0	0	0	0	0	0	0	0	0	2	0	0	0	0	0	0	0	0	0
g11696	76	162	178	205	191	271	252	274	199	139	199	127	180	198	195	115	193	157	98	98
g11697	24	86	67	60	135	182	107	180	119	172	188	118	119	120	78	87	155	106	74	86
g117	25	89	99	83	166	171	87	194	155	188	165	115	80	131	109	95	209	139	115	111
g1170	191	363	344	308	580	630	507	681	399	526	588	479	793	522	575	558	705	461	399	391
g11701	74	237	263	202	461	551	472	469	308	297	340	212	201	501	259	304	357	163	101	133
g11702	1	1	0	2	4	4	0	1	9	2	3	0	1	9	4	1	2	0	1	0
g11706	162	254	240	219	350	365	366	335	379	590	346	539	368	364	355	367	314	509	441	279
g11707	106	82	79	84	106	88	81	91	129	136	66	138	87	131	97	212	94	142	117	110
g11710	558	1335	1273	1520	2724	3071	1130	3206	2162	2084	2653	1612	1289	1516	1483	1116	2302	1424	858	1217
g11711	15	73	54	72	22	71	87	69	134	120	138	126	54	75	68	81	82	66	50	71
g11712	21	61	36	48	105	95	72	75	65	86	64	98	81	57	60	79	77	66	52	94
g11713	90	169	185	245	317	465	278	467	350	440	318	376	280	301	262	323	328	313	234	191
g11727	0	0	0	0	0	0	0	0	0	0	0	0	0	0	0	0	0	0	0	0
g11736	1	5	11	4	16	6	18	6	18	20	9	14	7	21	24	25	17	34	33	27
g11737	0	0	1	0	0	0	0	0	0	0	0	0	0	0	0	0	0	0	0	0
g11738	87	197	177	183	198	237	166	208	204	262	173	265	172	286	206	258	254	187	252	157
g11752	84	142	154	181	230	254	241	271	209	341	215	285	290	239	228	204	182	203	189	133
g11753	383	863	816	1005	1283	1489	2089	1462	1264	2191	948	1330	567	1460	1140	1885	1105	1202	830	711
g11754	0	0	0	2	0	0	2	0	0	0	3	0	0	0	0	0	0	0	0	0
g11755	2	0	0	0	6	0	0	3	2	0	0	0	1	0	0	0	2	4	0	0
g11756	1	3	4	9	13	14	7	17	0	1	16	8	4	5	8	7	2	3	3	7
g11758	92	163	173	174	268	242	232	245	799	320	201	348	343	258	332	360	338	264	213	239
g11760	4	8	11	20	5	4	13	6	26	24	9	10	7	9	19	12	13	23	18	17
g11761	3	12	6	7	5	20	4	11	16	2	11	4	20	7	17	11	10	3	16	17
g11762	7	1	13	14	8	12	13	15	9	19	15	10	21	19	8	8	7	7	0	13
g11763	2	0	0	0	2	0	0	0	4	0	0	0	0	0	0	0	0	0	0	0
g11764	0	0	0	0	0	0	0	0	0	0	0	0	0	0	0	0	0	0	0	0
g11765	3	3	0	2	0	1	1	0	2	1	3	1	2	5	2	5	2	0	1	0
g11766	0	0	0	0	0	0	0	0	0	0	0	0	0	0	0	0	0	0	1	0
g11767	28	58	34	58	74	89	53	81	202	73	60	88	64	68	64	62	37	34	35	23
g11768	28	96	104	75	100	100	88	116	314	209	73	206	129	144	112	141	142	148	182	107
g11769	1615	894	951	987	509	502	887	510	1557	1491	1193	1121	865	1015	1280	1419	867	1169	1459	779
g1177	4	8	4	3	5	3	6	5	8	1	5	3	2	3	2	7	3	6	6	11
g11771	0	0	0	0	0	0	0	0	0	0	0	0	0	0	0	0	0	0	0	0
g11773	80	139	107	132	65	55	136	61	351	245	118	220	135	170	189	201	158	175	239	130
g11775	0	0	0	0	1	0	0	0	3	0	2	1	0	0	1	1	0	0	0	0
g11776	11	7	5	10	12	17	9	4	43	26	16	22	26	9	21	10	35	31	42	47
g11777	10	22	20	17	33	38	17	14	94	46	87	44	56	43	26	31	54	48	75	50
g11778	49	103	89	90	156	194	98	232	123	74	53	63	90	86	93	127	107	108	82	67
g11779	93	84	81	100	843	862	190	1022	166	162	205	127	167	56	66	56	171	164	111	85
g1178	2	1	10	2	1	3	10	5	5	8	0	0	4	7	1	6	6	5	7	0
g11780	10	2	4	8	10	4	3	4	10	9	14	4	14	11	23	20	19	13	13	15
g11781	1	8	3	0	3	10	3	5	6	0	3	6	8	0	3	2	4	7	0	7
g11782	0	0	0	0	0	1	0	2	0	1	0	0	5	6	0	0	0	2	0	0
g11783	10	41	35	34	30	44	25	55	45	22	28	33	45	41	50	46	27	46	16	14
g11790	0	0	0	0	0	0	0	0	0	0	0	0	0	1	0	0	0	0	0	0
g11791	0	1	0	0	2	0	0	0	2	2	0	1	0	1	0	2	1	0	1	0
g11793	4	3	9	3	7	3	5	6	9	17	19	15	27	22	8	9	17	35	38	23
g11794	7	17	12	18	8	3	9	15	11	39	32	26	56	49	20	33	53	92	99	96
g11795	282	330	334	341	210	271	232	282	194	441	345	312	380	367	274	291	383	582	783	420
g11796	87	142	180	178	157	225	201	207	165	300	225	208	250	310	220	224	254	229	215	203
g11798	8	1	2	6	0	1	1	0	1	3	4	11	1	17	8	1	0	0	1	0
g118	9	13	10	14	5	6	6	8	1	9	5	8	3	11	12	5	9	16	26	9
g11805	341	651	725	734	657	807	941	823	925	1378	715	1125	722	932	745	827	940	1274	1604	898
g11810	572	1767	1798	1670	1474	1656	1958	1553	2036	2482	1479	2217	2028	2876	1533	2003	1918	2823	1392	2404
g11812	515	957	906	955	1255	1180	1323	1265	867	885	1428	1174	716	598	417	674	1201	732	454	571
g11813	254	708	672	645	1040	1098	784	1113	1022	1107	689	928	790	854	883	929	985	803	597	501
g11814	0	0	0	0	0	0	0	0	0	0	0	0	0	0	0	0	0	0	0	0
g11817	247	516	485	480	880	1058	516	796	647	778	557	628	438	560	577	557	702	598	567	419
g11818	210	552	557	449	963	985	908	1096	888	885	821	763	569	742	646	707	830	638	471	419
g11819	105	131	130	142	27	25	82	36	65	76	76	52	68	118	84	43	75	99	130	79
g11820	6	11	2	11	2	0	6	0	3	4	2	1	1	4	4	3	1	6	4	12
g11824	0	0	0	0	0	1	0	0	0	0	0	0	0	1	0	0	0	0	0	0
g11825	5	1	4	1	11	10	10	3	6	9	14	10	15	4	6	11	13	12	1	3
g11826	344	594	507	574	601	704	866	705	600	762	532	764	683	700	606	619	686	667	389	392
g11827	106	400	383	364	120	90	274	123	67	190	280	196	482	397	483	351	753	933	681	847
g11828	2	9	8	4	8	0	10	3	2	4	6	9	22	15	2	6	11	17	17	10
g11832	132	183	213	204	382	472	294	544	265	395	300	273	316	420	344	514	295	346	305	241
g11833	14	13	13	20	50	46	34	57	53	61	38	31	40	44	33	78	18	36	51	20
g11834	0	0	0	0	2	0	0	3	1	0	0	3	2	3	0	2	0	1	0	0
g11836	437	4491	4153	4078	1706	1845	3196	1822	764	566	443	905	849	1800	855	1331	3074	1634	535	1470
g11837	59	143	138	132	122	155	139	127	176	250	103	254	167	192	205	203	217	238	274	141
g11838	1	2	10	3	5	0	1	0	1	3	5	0	9	3	3	10	9	0	0	0
g11839	0	1	1	0	0	0	0	0	0	0	0	0	0	0	2	2	0	0	1	1
g1184	98	216	215	161	222	273	284	279	311	236	214	316	425	260	378	501	470	315	218	185
g11841	0	0	0	0	0	0	0	0	0	0	0	0	0	0	0	3	0	0	0	0
g11842	99	254	227	275	222	285	325	264	341	564	292	438	354	398	348	333	324	308	330	221
g11843	0	0	0	0	0	0	0	0	0	0	0	0	0	0	0	0	0	0	0	0
g11844	984	2013	1766	2067	5144	5383	3228	5699	1522	1448	1735	1841	1997	2029	1422	1248	2850	975	480	934
g11846	1707	5905	5523	5672	11327	12137	5186	12655	7367	6298	7557	4517	3846	4304	4338	4096	7216	3797	3369	2858
g11847	3195	9575	9171	9543	20650	21106	9866	22524	13634	12471	11655	8613	7954	9016	8360	7362	12611	6530	4661	4679
g11851	1	3	7	12	3	3	9	5	9	10	3	5	0	2	5	9	15	15	17	11
g11852	6	14	2	1	1	8	6	3	2	11	3	5	12	4	5	5	14	8	11	12
g11853	37	55	47	34	38	43	52	46	40	82	101	83	66	64	81	69	99	122	130	90
g11854	66	92	81	64	77	103	65	106	58	60	135	53	82	96	93	208	174	137	153	107
g11855	0	0	2	0	0	0	0	0	0	0	2	0	0	0	0	0	1	0	0	0
g11856	5	13	8	4	6	7	6	5	11	17	9	14	6	27	9	20	13	18	10	0
g11857	238	389	354	360	382	479	506	381	420	586	335	548	409	555	527	466	505	545	488	408
g11858	3	3	1	2	2	1	3	0	1	5	0	1	0	0	2	1	4	3	0	0
g11859	0	0	0	0	0	0	0	0	0	0	0	0	0	0	0	0	0	0	0	0
g11860	187	496	418	287	974	725	482	499	660	358	613	491	335	244	464	609	822	762	405	601
g11889	4	5	1	0	6	4	2	2	0	6	4	6	7	6	6	7	6	4	12	9
g1189	1	0	0	0	0	0	0	0	0	0	0	0	0	0	0	0	0	0	1	0
g11890	193	324	330	309	362	367	431	370	438	887	671	579	689	396	609	871	772	903	1139	733
g11891	24	19	34	28	84	104	70	96	55	77	81	44	75	89	56	44	38	27	20	15
g11892	0	0	0	0	0	0	0	0	0	0	0	0	0	0	0	0	0	0	0	0
g11893	0	0	0	0	0	0	0	0	0	0	0	0	0	0	0	0	0	0	0	0
g11899	0	0	0	0	0	0	0	0	0	0	0	0	0	0	0	0	0	1	0	0
g119	120	207	168	190	202	210	228	213	198	310	226	265	233	353	300	367	270	251	282	220
g11900	4	4	6	3	19	12	14	18	44	32	17	29	6	14	8	16	19	39	13	11
g11901	0	0	0	3	2	0	0	1	0	0	7	1	6	0	0	2	3	3	3	1
g11902	0	1	4	3	1	4	9	3	4	11	2	0	8	5	3	6	9	7	5	7
g11903	0	0	2	2	0	0	0	0	1	4	5	5	0	4	0	0	0	2	3	4
g11904	0	0	0	0	0	0	0	0	0	0	0	0	0	0	0	0	0	0	0	0
g11907	363	701	666	788	666	758	806	844	1039	1441	874	1006	663	705	728	1053	1091	1277	1297	978
g11909	0	10	1	4	2	0	4	1	5	4	5	3	1	7	8	5	1	14	5	7
g11910	72	185	191	159	471	426	244	506	245	286	277	159	117	255	244	283	160	111	105	84
g11911	0	6	3	5	2	4	23	4	5	12	14	6	6	13	10	17	5	10	12	4
g11912	2	1	0	3	1	1	0	0	0	0	0	2	1	1	4	0	0	0	0	2
g11924	0	1	6	8	0	0	0	3	0	3	0	2	3	0	2	0	3	3	0	7
g11925	31	247	244	207	65	105	103	82	41	52	10	33	53	85	54	111	98	53	21	80
g11926	78	121	103	97	200	185	153	183	174	227	121	235	120	154	148	179	100	155	167	107
g11927	0	0	0	0	0	0	0	0	0	0	0	0	0	1	0	0	0	0	0	0
g11928	65	92	147	122	63	47	150	31	174	342	94	223	210	157	148	310	212	269	367	211
g11930	0	0	0	0	0	0	0	0	0	0	0	0	0	0	0	0	0	0	0	0
g11931	5	20	10	7	10	6	16	8	24	31	14	42	30	21	25	38	32	25	31	24
g11934	5	27	19	11	9	5	10	9	27	22	6	24	11	11	37	19	27	29	56	48
g11935	114	198	193	154	204	242	223	276	264	358	178	272	219	289	248	253	261	242	203	142
g11936	0	1	0	1	6	2	2	0	0	3	0	1	0	1	0	1	1	0	0	0
g11937	27	73	90	60	72	87	78	109	94	166	59	80	119	92	119	119	130	126	187	112
g11938	10	28	18	26	16	23	9	22	17	16	17	30	37	40	39	39	39	15	19	0
g11939	36	55	41	70	48	40	41	49	28	61	24	73	75	71	89	100	68	24	57	33
g11940	0	0	0	4	1	1	0	0	0	1	7	0	3	2	4	4	0	1	2	5
g11941	56	135	145	149	357	395	263	423	148	105	155	106	91	88	82	84	222	75	20	90
g11942	148	293	238	277	1000	1081	603	1105	321	237	656	408	369	243	167	259	832	174	29	177
g11943	9	19	5	4	57	51	49	75	23	12	34	30	31	24	6	21	30	6	0	9
g11944	0	0	0	0	0	0	0	0	0	4	0	0	0	1	0	0	0	0	0	0
g11945	0	0	0	0	0	0	0	0	0	0	0	0	0	0	0	0	0	0	0	0
g11947	39	67	77	62	72	118	84	122	124	105	89	85	92	73	85	61	98	70	82	129
g11948	56	68	100	88	112	101	169	103	166	252	168	216	153	175	176	151	177	168	224	138
g1195	169	317	337	295	182	187	312	205	286	500	160	438	316	329	282	346	324	451	701	300
g11958	1	7	9	6	14	19	6	9	4	1	7	13	15	11	1	2	19	5	2	3
g11959	11	65	53	54	101	73	47	42	90	102	99	96	134	66	109	85	136	123	111	78
g1196	164	241	279	307	126	163	246	153	171	429	136	373	277	306	247	323	260	466	597	201
g11960	21	60	65	76	76	76	78	65	90	117	68	56	52	92	64	83	107	96	71	25
g11961	5	25	42	35	21	39	21	45	45	46	18	39	26	40	32	45	49	37	28	20
g11963	2	0	1	0	0	0	0	0	0	3	0	0	0	0	0	0	1	0	0	1
g11964	0	1	3	9	3	2	5	7	1	7	11	2	3	9	4	10	10	10	0	0
g11970	79	116	106	144	129	169	125	144	168	205	146	148	75	152	114	217	111	147	114	102
g11973	13	50	71	40	142	134	78	126	42	28	57	60	93	58	36	36	109	27	8	28
g11974	0	0	0	0	0	0	0	0	0	0	2	0	0	0	0	0	0	0	0	2
g11975	843	2551	2520	2596	5501	6280	3566	5988	1358	1132	2248	1883	1741	1791	1078	1351	3104	1058	284	1030
g11978	9	0	4	1	7	2	1	5	3	6	3	6	3	10	2	1	3	3	2	2
g11979	93	217	205	210	236	319	175	292	303	408	137	301	199	303	219	252	237	226	233	117
g11980	445	1411	1300	1417	1748	1893	1567	2043	1753	1822	1117	1421	955	1466	1249	1302	1486	1231	1078	874
g11981	1	0	0	0	0	0	0	0	0	0	1	1	0	1	0	0	0	0	1	0
g11982	10	33	30	50	36	51	45	39	62	110	86	73	50	96	65	89	65	110	135	85
g11983	4	4	3	13	13	11	14	9	13	27	21	14	4	10	9	16	15	24	35	24
g11985	85	146	119	174	240	264	122	228	125	102	204	140	130	98	83	82	231	130	80	128
g11989	0	0	0	3	0	3	0	0	0	0	0	0	0	0	0	0	0	0	0	0
g1199	0	0	0	0	0	0	0	0	0	0	0	0	0	0	0	0	0	0	0	0
g11990	79	91	72	106	51	56	91	39	83	83	36	78	46	67	47	68	57	50	34	81
g11991	26	161	119	114	101	88	75	86	46	62	34	58	35	83	56	39	79	76	77	85
g11993	3	10	11	8	11	32	19	20	12	12	11	15	4	3	12	12	18	23	25	14
g12	134	299	249	263	438	516	444	477	259	352	413	303	218	315	301	307	490	189	148	157
g12003	0	0	2	1	0	0	2	2	0	0	2	0	4	1	0	2	1	1	0	0
g12004	62	147	147	124	164	157	120	204	108	111	107	121	77	146	137	95	129	124	114	101
g12005	577	1437	1355	1303	3390	3852	1841	3683	1627	1382	2172	1149	907	908	819	832	1935	977	691	649
g12006	25	84	93	67	91	95	129	121	116	160	70	151	77	99	95	131	112	104	114	93
g1201	44	126	112	117	15	41	95	22	132	165	136	161	25	50	40	26	38	19	23	14
g12017	5	0	0	0	0	0	0	0	0	0	0	0	0	2	0	0	0	0	0	0
g12018	2	0	2	1	0	5	0	1	2	0	1	5	2	5	9	3	3	9	12	2
g1202	2	4	1	0	0	0	4	0	7	4	9	5	8	4	5	5	14	22	33	8
g12020	155	211	223	225	480	411	335	458	429	513	295	467	291	361	292	300	323	287	308	260
g12021	28	37	47	47	28	42	29	60	60	82	60	51	48	48	38	13	29	136	161	134
g12027	49	136	185	200	147	182	249	196	287	234	200	232	235	183	212	349	258	280	145	103
g12029	59	600	642	578	198	172	317	184	164	61	76	119	95	246	130	174	274	291	85	161
g1203	1	0	2	0	1	0	2	0	0	4	1	0	11	0	8	4	4	6	19	6
g12030	189	787	715	771	213	241	511	238	149	214	101	225	229	437	230	233	642	774	444	579
g12032	2	11	14	12	28	45	16	26	32	18	27	18	5	11	8	10	30	8	8	9
g12033	1028	1773	1755	1597	812	910	2543	1083	1466	2714	1418	2904	1058	1780	974	1342	1381	2251	3291	1996
g12034	244	315	385	365	323	320	543	324	462	914	277	830	361	570	364	429	339	599	569	348
g12035	3336	8547	8438	7846	22740	24100	11402	23881	13727	13067	14066	9277	8605	8661	8048	5774	12260	5011	3071	3735
g12036	21	76	46	51	177	203	74	183	139	140	151	130	82	81	100	47	76	47	25	51
g12037	69	132	138	146	165	182	202	232	227	378	98	199	171	245	196	262	179	184	152	121
g1204	49	46	31	38	9	27	41	10	14	79	44	38	134	36	81	74	104	176	402	199
g12041	2	3	1	1	0	1	2	1	2	10	0	0	0	2	0	1	0	1	0	3
g12045	2	6	0	5	4	6	2	6	5	6	4	6	2	7	6	5	7	5	3	1
g1205	57	114	112	108	114	110	126	172	123	176	136	137	111	95	99	87	172	80	80	68
g12059	0	0	0	0	0	0	0	0	0	0	0	0	0	0	0	0	0	0	0	0
g1206	47	86	88	93	104	138	131	134	180	245	115	227	150	177	138	123	99	65	72	61
g12060	0	0	0	0	0	0	0	0	0	0	0	0	0	0	0	0	0	0	0	0
g12067	0	0	0	0	1	1	0	0	0	2	0	0	3	2	0	4	1	1	1	0
g12068	480	694	655	665	1361	1157	855	1476	557	625	426	608	578	581	553	670	723	398	327	361
g12069	66	423	473	444	150	157	290	180	57	28	46	65	38	203	204	188	218	101	25	85
g1207	5	4	5	6	3	11	7	7	16	16	12	20	17	7	6	11	8	8	14	13
g12070	63	123	124	141	83	125	156	99	173	212	117	217	152	104	107	167	148	229	168	182
g12073	5	19	28	28	33	24	29	18	26	37	18	33	34	26	26	40	24	27	41	22
g12074	49	124	99	110	100	136	116	121	151	170	96	183	100	133	99	169	116	123	106	105
g12076	60	158	139	148	155	157	139	199	168	239	177	229	189	361	252	311	221	361	336	262
g12079	0	0	0	2	0	0	0	0	0	0	0	0	1	0	1	0	1	0	3	0
g1208	56	116	86	111	56	91	84	83	102	104	73	128	167	160	145	134	110	51	56	51
g12080	133	227	183	240	358	410	207	382	289	184	218	119	132	349	202	503	240	142	153	128
g12081	1	3	0	1	0	3	0	0	0	0	2	1	0	5	3	1	0	0	2	0
g12082	354	909	830	889	1285	1338	1014	1451	1044	1208	1070	1071	594	819	669	901	1201	585	462	401
g12083	41	82	88	123	176	161	172	174	177	155	164	175	144	129	117	141	167	120	74	102
g12085	1	1	1	2	0	0	2	0	4	0	3	2	5	5	1	1	1	1	10	9
g12086	1	0	0	0	0	0	0	0	0	0	2	0	0	0	0	0	0	0	0	0
g12087	0	0	0	0	0	1	0	0	0	0	0	0	0	0	0	0	0	1	1	0
g1209	193	440	359	373	740	911	569	841	831	724	704	634	470	507	465	477	638	376	322	290
g12090	0	0	0	0	0	0	0	0	0	0	0	0	0	0	0	0	0	0	0	0
g12096	15	116	92	67	101	81	129	128	131	175	122	109	109	162	106	74	145	112	93	79
g12097	508	893	1124	1083	1359	1559	1415	1634	1230	2026	1189	1622	2535	1652	1915	2402	1818	2197	2035	1509
g12098	709	1791	1723	1867	2784	3411	2267	3171	2424	2794	2561	2130	1405	1869	1763	1594	2876	2490	2238	2212
g121	0	0	0	0	0	0	0	0	0	0	0	0	0	0	0	0	0	0	0	0
g1210	1	0	0	0	0	0	0	0	0	1	0	0	0	0	0	0	0	0	1	0
g12107	5	10	3	7	3	1	3	2	7	8	4	0	1	2	8	20	18	4	1	6
g12108	4	3	5	1	0	7	7	9	6	1	11	5	9	6	4	15	21	17	9	7
g12109	5	8	12	18	21	15	3	21	6	9	27	4	9	13	18	24	29	28	15	11
g1211	573	502	532	646	786	708	690	935	778	1530	916	1385	2828	3222	2743	3071	2653	2499	3136	1964
g12110	0	0	0	1	0	1	4	0	17	0	13	0	0	0	0	0	6	6	0	2
g12111	0	0	1	3	1	1	0	0	0	0	3	7	0	6	0	2	3	2	3	1
g12112	0	0	0	4	0	0	0	0	0	6	4	0	3	2	2	0	3	1	11	2
g12113	0	0	0	1	4	0	3	2	0	2	9	10	0	2	0	1	14	1	6	11
g12114	3	0	3	3	0	1	1	0	1	3	1	0	6	1	5	2	6	2	2	7
g1212	0	2	1	3	1	5	2	4	8	3	5	6	11	11	5	4	7	0	0	0
g12120	37	39	52	47	49	66	61	62	50	62	52	71	61	51	29	47	38	39	45	51
g12121	68	153	135	105	112	134	169	117	231	334	303	258	189	182	188	208	236	275	275	183
g12122	15	21	19	26	61	58	40	51	23	21	45	12	22	21	25	23	27	48	28	43
g12123	61	206	153	128	457	488	209	435	119	118	245	93	102	181	128	136	110	160	126	89
g12124	0	0	1	0	0	0	0	0	0	0	1	3	6	1	1	0	0	2	0	3
g12127	330	526	474	477	505	443	574	510	541	855	465	626	852	733	897	1144	881	756	836	566
g12128	1	14	12	9	10	11	4	8	4	5	6	4	12	7	10	2	3	11	1	6
g12129	9	19	5	12	46	70	38	45	43	15	58	26	11	19	12	17	29	13	5	8
g1213	19	87	86	103	92	96	77	99	105	131	97	100	89	130	121	123	131	134	133	114
g12130	1	3	7	8	9	21	0	10	13	1	18	0	13	4	3	0	9	3	2	1
g12131	17	16	11	27	307	332	89	290	74	73	47	74	21	39	5	21	46	98	44	51
g12132	99	152	157	175	148	166	167	165	187	225	95	200	213	244	232	196	175	228	141	102
g12133	0	0	0	0	0	0	0	0	0	0	0	0	0	0	0	0	0	0	0	0
g12134	0	0	0	0	0	0	0	0	0	0	0	0	0	0	0	0	0	0	0	0
g12135	384	312	232	249	142	176	297	151	204	700	511	521	355	342	323	393	307	393	441	384
g12136	0	0	0	0	0	0	0	0	0	0	0	0	0	0	0	0	3	0	0	0
g12137	580	830	751	844	369	479	1150	481	1036	1164	640	999	637	1209	700	1292	658	754	449	503
g12139	3	6	11	8	25	17	8	10	29	20	12	29	9	10	21	16	24	17	19	20
g1214	1120	1101	1142	1055	224	238	501	232	210	343	178	555	227	315	307	138	287	173	105	131
g12140	4	3	1	2	3	2	8	9	4	11	5	8	1	4	10	5	1	11	3	5
g12141	0	0	0	0	0	0	0	0	0	0	0	3	0	1	0	0	0	0	3	0
g12142	0	0	0	1	0	2	1	0	0	1	0	3	0	1	2	0	2	4	9	4
g12146	14	47	53	43	47	68	30	71	56	40	33	37	32	33	55	49	52	50	34	32
g12148	4	8	7	6	10	17	13	25	11	6	8	14	3	7	24	12	18	11	10	0
g12149	79	199	159	197	408	468	203	428	425	467	290	338	186	179	261	293	376	283	223	200
g1215	386	642	654	616	584	570	830	589	713	1577	587	1382	885	943	858	1012	876	1285	1679	1004
g12150	0	0	0	0	0	0	0	0	0	0	0	0	0	0	0	0	0	0	0	0
g12151	5	11	11	9	8	13	0	13	7	22	0	3	0	3	4	8	8	7	4	12
g12152	33	49	41	47	102	133	31	122	57	39	63	35	72	42	58	55	102	39	55	39
g12162	0	0	0	0	0	1	2	4	3	0	2	2	1	3	1	3	1	5	11	0
g12163	176	321	290	316	440	487	498	522	468	769	469	586	485	491	580	556	496	587	538	369
g12165	0	2	0	0	0	1	0	3	4	0	2	0	1	0	0	1	0	0	0	1
g12166	74	180	141	197	135	121	154	132	110	312	186	180	179	127	189	155	328	384	459	356
g12167	3	0	0	0	0	0	0	0	0	0	1	0	0	0	0	6	0	0	0	0
g12168	0	1	4	2	0	3	6	0	0	0	2	4	5	4	8	4	4	4	2	0
g12169	132	347	304	338	297	465	429	412	334	411	298	345	322	405	384	448	384	317	247	208
g1217	2	49	46	49	79	106	47	104	17	1	23	24	14	26	13	15	44	21	3	12
g12170	93	119	102	94	135	200	143	129	170	261	161	272	118	112	177	107	224	134	253	169
g12172	0	0	0	0	0	0	0	0	0	0	0	0	0	0	0	0	0	0	0	0
g12174	397	587	593	616	942	1017	643	997	596	982	875	812	1015	1000	1063	1252	1048	1105	1344	856
g12175	45	57	91	71	61	58	82	51	121	163	97	146	86	132	107	196	161	121	136	88
g12177	0	0	0	0	1	0	0	0	0	2	2	0	0	0	1	1	0	0	1	0
g12178	3	4	1	5	6	7	2	5	11	5	7	10	13	7	8	8	2	6	4	0
g12180	50	78	75	74	47	60	133	38	97	180	85	124	37	67	74	101	82	85	108	92
g12181	0	0	1	1	0	0	2	0	5	0	1	1	0	2	2	1	0	1	1	0
g12182	7457	501	473	485	1610	1774	875	1913	1179	1285	848	1021	1440	775	934	682	1610	1470	1084	1077
g12183	338	701	639	594	829	945	787	890	742	819	488	743	508	669	504	513	762	740	471	486
g12184	65	126	80	104	199	195	160	248	193	270	162	182	106	145	106	91	135	169	197	154
g12194	6	20	16	23	47	54	10	52	59	23	25	25	20	27	16	41	45	37	22	18
g12198	2	1	1	1	0	1	1	2	2	0	3	0	0	0	1	2	2	6	2	0
g122	36	34	25	22	66	50	43	60	44	77	50	43	40	48	41	48	60	52	47	35
g12200	66	155	161	153	127	137	181	144	245	320	165	282	149	252	178	226	162	201	166	162
g12201	0	0	0	0	0	3	0	0	0	0	0	0	1	0	0	0	2	0	0	0
g12205	2	2	2	2	8	3	4	5	6	0	11	3	2	1	2	1	8	0	2	1
g12207	22	47	18	36	29	22	32	30	48	81	58	94	78	78	57	42	73	120	101	73
g12208	99	184	178	191	169	159	213	177	299	432	280	346	228	250	218	236	272	325	413	285
g12209	2	3	2	4	3	1	2	11	2	11	11	8	15	5	2	15	10	4	5	5
g1221	51	109	96	127	127	125	166	177	141	127	151	131	178	131	148	133	149	161	206	147
g12210	3	4	7	6	6	6	11	7	1	21	12	10	14	11	17	11	29	25	16	28
g12211	15	52	44	49	59	97	53	51	50	75	37	71	42	95	44	64	68	61	34	38
g12212	1574	3298	2796	2970	6216	6964	3124	7308	3264	3029	4381	2430	2258	2589	2666	2858	4771	2586	1958	1990
g12217	159	323	339	320	739	776	390	791	443	299	434	333	506	362	309	316	521	159	84	93
g12218	0	6	1	2	2	0	7	1	7	2	13	10	7	10	11	3	3	7	8	18
g12219	1327	2999	2886	2933	1653	1810	3618	1703	4469	3056	3279	3121	1947	300	704	1075	4500	1820	1159	1107
g12220	27	133	91	98	35	46	130	46	227	369	57	290	100	143	176	239	236	550	633	432
g12221	3	48	43	47	6	2	39	8	71	119	38	99	43	74	53	60	102	307	318	279
g12222	5	13	4	15	6	15	33	16	10	34	10	14	6	24	15	19	17	20	35	13
g12223	1	5	3	0	0	2	3	2	2	7	7	17	5	2	0	4	4	14	22	18
g12230	71	175	225	181	196	204	307	266	323	413	199	346	187	301	266	243	273	283	239	183
g12237	3	7	1	6	2	11	4	5	10	10	9	16	2	10	6	17	8	5	11	7
g12238	0	0	0	0	0	0	0	0	0	0	0	0	0	0	0	0	0	0	0	0
g12242	461	1274	1128	1358	2223	2721	1481	2836	1815	2018	1454	1440	1738	1859	2402	3846	2115	1542	658	1000
g12243	55	139	104	139	56	30	58	46	133	120	81	117	198	280	378	418	155	165	139	91
g12244	785	1122	1057	1150	1019	1021	1402	1080	1214	1861	919	1549	565	948	714	838	965	1095	976	768
g12245	75	131	141	144	137	176	238	165	192	336	222	300	173	153	151	188	190	190	256	130
g12246	231	527	451	530	265	308	517	306	414	564	214	535	391	502	538	476	585	845	865	565
g12247	16	8	14	15	21	31	18	38	9	67	57	64	257	98	70	100	44	100	139	69
g12249	707	3398	3370	3147	4456	4723	3898	4562	606	765	894	1280	2539	2229	1570	1536	2539	1458	589	1234
g12250	24	3	4	7	4	0	10	0	0	5	1	5	1	4	0	2	8	5	3	15
g12251	1	1	1	0	0	0	0	2	0	0	0	0	0	0	1	0	0	0	0	3
g12263	40	60	64	59	109	122	105	113	130	100	107	132	72	90	78	94	109	86	120	80
g12266	47	132	124	127	286	326	156	379	240	172	230	136	143	181	128	122	243	82	31	51
g12267	0	0	1	0	0	1	0	4	0	0	0	0	0	0	0	3	0	1	1	0
g12268	416	525	497	443	1239	1376	850	1357	830	731	1393	637	786	771	609	756	1166	625	413	451
g12270	3	0	1	0	0	0	0	0	0	1	0	0	0	2	0	0	0	2	0	2
g12272	354	977	961	1094	735	850	1208	877	843	1156	684	1138	543	1352	651	1140	919	803	677	637
g12273	2086	5407	5065	5329	5024	5368	4052	5669	4748	5482	3270	4456	4923	5395	5435	5160	3807	2294	1353	1436
g12274	236	668	670	674	1295	1341	556	1319	835	658	697	492	825	804	712	800	1213	1003	984	983
g12278	24	37	44	20	12	15	22	18	46	21	26	24	34	20	40	291	24	21	43	21
g12279	7	12	16	19	3	1	16	2	8	27	32	8	3	15	5	103	21	15	4	3
g12280	0	0	0	0	0	0	0	0	0	0	0	0	0	0	0	0	0	0	0	0
g12281	26	38	38	36	37	45	38	50	39	69	60	29	30	46	36	61	57	43	49	17
g12282	13	13	7	16	1	4	8	9	2	8	10	12	9	10	16	6	3	11	24	17
g12287	0	0	0	0	0	0	0	0	0	0	0	0	0	0	0	0	0	0	0	0
g12288	0	0	0	0	0	0	0	0	0	0	0	0	0	0	0	0	0	0	0	0
g12290	0	0	0	0	0	0	0	0	0	1	0	0	0	0	0	0	0	0	0	0
g12291	0	3	6	4	1	1	1	1	3	3	2	2	3	1	6	41	5	4	6	0
g12294	417	802	723	633	851	916	737	1017	1053	1133	680	857	1179	1263	1469	1290	1086	906	702	784
g12295	0	0	0	2	0	0	1	0	0	1	0	0	1	8	1	1	2	4	1	0
g12296	160	255	210	218	243	217	203	227	281	317	230	266	320	274	296	241	421	350	298	241
g12297	115	150	132	132	180	156	186	107	247	175	208	201	295	233	185	225	235	215	234	198
g123	30	45	58	48	125	158	53	94	79	98	80	79	45	66	51	53	58	35	42	35
g12301	439	1014	1079	960	574	611	1420	534	1517	1651	796	1375	1586	4111	1921	4290	1266	1401	925	1028
g12302	1	3	11	5	8	17	5	8	1	7	4	3	0	6	4	9	9	2	6	6
g12304	88	289	260	256	217	242	346	220	188	257	251	303	141	176	117	180	283	109	68	107
g12305	100	229	235	258	382	453	360	475	321	486	312	490	330	307	254	280	231	230	195	148
g12307	0	17	3	12	23	18	16	12	10	8	16	12	14	8	2	10	6	3	5	1
g12309	58	73	62	72	88	71	86	74	138	214	97	138	135	105	128	236	64	101	71	48
g1231	4	0	0	0	1	0	0	0	0	2	0	0	1	0	6	0	3	0	6	4
g12310	0	5	0	0	0	1	1	2	4	0	2	6	1	1	0	4	1	5	0	0
g12311	2	4	6	4	5	8	8	5	19	4	10	19	13	8	12	3	31	12	19	11
g12312	0	0	0	0	0	0	0	0	0	0	0	0	0	0	0	0	0	0	0	0
g12313	62	217	213	141	198	189	195	232	228	408	289	259	407	378	390	391	463	440	521	285
g12314	4014	1192	1180	1183	27697	30588	1290	32627	1461	1913	861	1281	2784	1201	1802	1520	1741	2932	1697	1799
g12315	330	703	750	726	1133	1164	1096	1152	856	1369	632	1232	1194	1109	1095	1367	908	999	985	677
g12316	1	5	10	6	8	3	4	16	2	2	6	5	10	12	6	8	15	1	3	2
g1232	87	65	52	64	88	73	43	106	50	79	51	76	45	49	48	55	81	50	29	73
g1233	3	9	6	0	1	0	0	3	1	3	8	4	6	7	0	2	1	11	16	5
g1234	63	129	137	125	303	296	138	332	205	319	79	262	263	185	162	174	247	449	428	278
g12347	5	16	26	32	28	31	26	59	16	20	21	13	23	16	24	23	27	16	7	17
g1235	119	241	247	260	243	245	293	264	304	425	193	320	230	314	253	308	320	289	317	206
g12350	0	0	0	0	1	0	0	0	1	0	0	2	2	2	0	1	0	0	0	0
g12351	166	400	353	332	498	389	394	517	222	174	327	176	456	294	344	302	389	256	41	184
g12358	0	0	0	0	0	0	0	0	0	0	0	0	0	0	0	0	0	0	0	0
g12360	8	1	2	8	3	2	0	1	1	1	4	1	0	7	3	8	7	1	0	0
g12361	0	0	0	4	2	0	0	0	1	4	5	0	0	1	0	1	0	0	0	1
g12362	7	10	0	6	3	0	5	1	5	3	16	9	2	2	6	8	5	8	4	5
g12363	2011	2450	2442	2476	2660	2676	3123	2893	1517	1547	1514	2072	816	1252	908	966	2137	892	429	715
g12364	349	762	654	745	632	712	635	743	729	809	568	652	552	797	650	807	654	549	345	353
g1237	0	0	0	0	0	0	0	0	1	0	0	0	0	0	0	0	0	0	0	0
g12375	26	44	53	55	143	145	72	118	56	32	160	51	146	100	107	80	70	27	8	15
g1238	3	6	11	2	0	4	8	12	7	16	0	8	3	3	13	12	9	16	11	11
g12386	0	0	0	0	0	2	0	3	0	3	0	0	4	6	0	0	10	0	0	0
g12387	4829	110	79	68	40	59	116	51	357	231	211	221	122	103	128	78	348	378	158	216
g12388	96	50	47	29	42	57	46	52	19	25	32	35	22	38	30	17	30	16	13	33
g12389	0	0	0	0	0	0	0	0	1	1	0	0	0	0	0	1	0	0	0	0
g1239	251	398	429	497	285	248	357	400	353	694	381	437	465	490	510	479	673	398	657	323
g12390	222	524	519	494	696	722	396	718	471	410	369	381	636	957	1192	2088	320	290	130	160
g12391	42	100	85	84	268	283	103	258	125	166	98	143	133	106	111	140	129	136	147	122
g124	0	0	0	0	0	0	0	0	0	0	0	0	0	0	0	0	0	0	0	0
g1240	0	0	0	0	0	0	0	0	0	0	0	0	1	0	0	0	0	0	0	0
g12400	47	14	22	17	2	0	10	1	7	6	9	7	1	16	28	6	1	7	17	8
g12402	60	140	112	167	194	157	205	140	200	338	149	265	214	277	213	253	171	177	161	136
g12403	172	393	346	293	270	317	408	314	363	628	342	543	431	388	290	254	335	418	331	312
g12404	74	155	143	129	86	116	178	106	186	242	124	195	119	159	93	107	141	174	120	110
g12405	74	96	89	102	140	122	132	160	92	155	194	136	182	140	129	148	193	180	183	111
g12406	4	0	0	0	0	0	1	0	0	0	1	0	0	0	0	0	0	0	0	0
g12407	10	25	23	26	38	29	45	36	56	30	52	32	43	25	62	63	37	43	32	31
g12408	539	1660	1470	1489	1692	1799	1893	1964	1761	2117	1229	1969	1402	1703	2221	2620	1971	1637	1054	1021
g12409	1224	1921	2271	2101	5285	5317	3839	5717	2579	1905	2191	2607	1733	1995	1466	2214	3386	1433	716	941
g1241	2647	1007	928	1068	10	7	727	8	478	640	3469	1015	58	555	269	396	97	193	176	118
g12410	482	385	347	319	79	95	350	146	330	627	373	515	316	391	363	281	256	480	665	326
g12411	33311	37932	38795	42145	83425	96362	107704	99788	139841	196600	63622	166691	132608	84260	86596	65536	134840	85379	36505	47886
g12412	0	0	0	0	0	0	0	0	0	0	0	0	0	0	0	0	0	0	0	0
g12418	1	0	1	0	1	3	0	1	2	1	1	6	5	1	3	4	6	1	6	3
g12419	7	34	33	30	23	15	35	26	48	48	46	62	36	65	52	50	47	59	55	33
g1242	1	19	14	12	4	3	5	6	3	3	30	8	15	30	5	12	26	8	4	14
g12420	0	8	4	7	7	4	2	14	10	9	0	7	11	15	12	4	25	10	6	3
g12421	2	6	6	16	14	8	11	3	2	21	9	4	14	4	6	14	10	6	3	1
g12422	5	11	23	12	25	28	18	24	24	15	21	8	20	27	19	32	21	10	19	23
g12423	0	0	0	0	2	1	3	0	0	0	0	0	0	0	0	0	0	0	0	0
g12424	0	0	1	0	1	0	2	0	0	5	0	0	0	0	0	4	0	0	1	0
g12425	37	42	28	46	184	272	58	243	43	99	150	48	85	68	47	37	96	111	99	81
g12426	0	0	0	0	2	5	0	3	1	0	8	1	2	0	0	1	2	4	2	0
g12427	26	16	11	24	20	34	21	31	27	56	11	21	26	28	48	28	20	36	36	22
g12429	28	36	31	36	36	57	47	44	41	59	54	45	40	45	48	34	36	63	40	58
g1243	1	1	0	6	0	0	0	0	0	0	3	4	1	1	0	1	0	0	1	0
g12430	0	2	0	2	0	0	1	1	0	0	0	2	0	1	1	0	0	0	3	1
g12432	53	251	202	200	424	471	268	486	266	227	274	225	338	288	308	242	316	198	92	193
g12433	4	0	0	0	0	0	0	1	0	1	1	2	1	0	0	0	3	0	0	0
g12434	0	0	0	0	0	0	0	0	0	0	0	0	0	0	0	0	0	0	0	0
g12435	26	4	1	13	7	17	22	11	40	17	32	61	36	25	26	19	22	2	1	0
g12436	2	6	9	13	6	15	28	9	46	30	32	17	8	32	26	40	13	12	22	13
g12437	2	0	0	0	0	2	0	2	0	0	0	0	0	1	3	2	0	0	0	1
g12445	149	398	365	324	337	393	556	368	1636	1001	339	891	513	684	643	809	379	586	560	370
g12446	0	0	2	2	0	0	0	0	0	0	1	0	0	0	2	0	0	0	0	0
g12448	6	2	2	7	0	0	0	0	0	2	0	0	0	0	2	1	0	0	1	4
g12449	5	5	7	2	2	13	1	1	0	3	12	4	4	11	11	5	14	13	9	1
g12450	0	0	0	0	0	0	0	2	0	0	0	0	0	0	0	0	0	1	0	0
g12454	58	141	143	138	286	292	251	337	314	343	253	302	165	177	192	198	208	240	240	186
g12455	4	0	1	2	2	4	2	3	5	11	3	6	1	2	4	3	1	3	1	5
g1247	15	48	22	56	54	41	33	51	36	46	34	43	23	53	79	51	52	60	17	26
g12471	199	402	332	327	396	322	507	398	256	374	377	503	299	333	226	276	422	188	153	149
g12472	1087	2574	2427	2589	3938	4200	2902	4048	1203	1060	1674	1733	1110	1347	815	1125	2158	789	332	644
g12473	35	46	47	59	86	59	91	40	53	79	97	116	106	101	51	57	76	50	27	34
g12474	2	6	14	1	10	6	14	9	6	7	7	1	2	6	3	3	11	3	3	1
g12475	0	2	1	3	5	5	3	5	2	3	3	1	8	6	1	3	2	7	8	1
g12476	0	2	2	2	1	0	4	3	2	3	5	4	3	0	2	1	0	2	0	0
g12477	1	1	0	0	0	0	1	0	0	0	0	0	0	1	0	0	0	0	0	3
g1248	0	0	0	5	0	0	1	0	5	0	3	0	0	0	0	0	0	0	0	0
g12480	0	0	0	0	1	2	0	0	2	1	0	1	0	0	0	0	0	0	1	0
g12481	1	1	1	0	0	0	1	0	0	0	0	2	1	0	0	0	0	0	0	1
g12482	1	0	3	0	0	1	0	1	0	3	0	7	1	2	2	2	0	1	3	4
g12493	3	34	27	26	55	33	40	34	30	32	50	37	30	43	43	42	30	55	50	37
g12494	495	805	766	749	1325	1417	1279	1424	1525	2079	1262	1783	1133	1074	920	1053	1463	1508	1609	1106
g12495	88	96	89	112	36	32	68	50	60	184	119	104	76	124	95	85	72	76	97	60
g12496	552	1891	1970	1931	747	731	1432	796	363	425	233	511	381	877	509	725	1130	806	250	629
g125	0	0	0	0	0	0	0	0	0	0	0	0	0	0	0	0	0	0	0	0
g1250	179	467	447	483	816	1046	401	1052	661	598	552	410	432	599	579	698	692	330	215	202
g12511	0	0	0	0	0	0	0	0	0	0	0	0	0	0	0	0	0	0	0	0
g12512	79	109	118	106	172	194	102	141	130	233	273	133	156	208	159	244	199	111	134	79
g12516	4	5	4	0	3	4	4	7	4	1	2	3	1	2	2	2	3	3	2	1
g12519	0	1	0	0	0	0	0	0	0	0	1	0	0	0	0	0	1	0	3	2
g12520	896	1527	1560	1409	1921	2026	1882	2162	2111	3056	1985	2241	1686	1852	1892	2116	2116	2141	2079	1563
g12521	1	0	0	3	6	2	1	8	8	6	9	9	2	23	6	2	4	5	4	0
g12522	0	0	0	0	0	0	0	0	0	0	0	0	0	0	0	0	0	0	2	0
g12523	0	0	0	0	0	0	0	0	0	0	0	0	0	0	0	0	0	0	0	0
g12524	69	123	110	169	552	742	235	699	293	352	301	261	170	219	190	180	135	273	211	127
g12525	15	13	13	25	101	117	46	121	40	40	50	70	43	33	48	31	31	53	38	22
g12526	0	0	0	0	0	0	0	0	2	0	2	0	1	0	0	1	0	0	0	0
g12527	76	166	143	167	185	212	124	217	233	211	146	144	252	268	290	222	248	156	106	127
g12528	0	1	0	0	0	0	0	0	0	0	0	0	0	0	0	0	0	0	0	0
g12536	275	606	553	556	697	821	691	759	581	790	568	729	560	840	715	822	556	541	400	371
g12540	0	0	0	2	0	1	0	3	1	0	0	0	1	3	0	1	0	0	0	1
g12541	1	7	5	17	5	3	2	4	7	4	5	4	8	4	3	5	11	6	3	11
g12543	18	12	30	28	6	14	25	3	20	22	30	17	17	21	29	26	11	25	37	29
g12544	3	0	0	0	0	0	0	0	0	0	1	0	0	0	0	0	1	0	0	0
g12545	1	0	0	0	0	0	2	0	0	1	1	0	0	0	4	0	0	1	0	0
g12546	34	112	124	122	122	140	125	114	152	109	131	143	153	110	152	158	151	111	99	121
g12547	57	198	184	246	227	330	147	268	255	275	189	234	163	211	250	284	291	196	179	163
g12548	235	606	579	495	1268	1461	649	1359	1118	808	1014	770	964	867	1254	1028	1279	834	580	816
g12549	485	763	760	796	887	1004	1614	1124	1145	4167	1103	2678	1759	2578	2161	1447	1086	1248	1324	831
g12550	0	0	0	0	0	0	0	0	1	4	1	0	0	0	0	0	1	0	2	0
g12551	19	30	38	23	33	44	62	30	75	185	109	141	118	127	108	99	57	90	95	53
g12552	153	215	218	210	292	356	331	335	247	254	235	290	247	224	239	163	273	171	99	131
g12554	15	15	11	8	30	40	3	31	17	11	13	14	31	15	17	16	19	10	3	5
g12557	19	24	25	31	50	49	38	55	29	13	55	26	44	48	65	164	114	33	8	44
g12558	12	18	22	15	15	12	16	15	3	26	22	24	19	31	46	60	77	72	81	58
g12561	3	18	38	13	26	23	33	38	26	37	14	19	24	26	40	34	48	43	37	42
g12562	39	119	96	104	83	73	85	51	40	85	102	63	137	83	100	56	79	77	57	79
g12564	231	619	666	636	1158	1283	831	1342	582	657	485	652	853	950	810	968	981	595	348	466
g12583	73	137	168	172	423	446	233	498	119	178	242	169	186	168	117	93	246	143	122	108
g12585	5	13	8	21	21	60	16	34	23	23	36	9	15	20	14	15	27	20	11	7
g12586	1679	1991	2262	2320	1691	1794	2817	1722	2081	3727	1595	3137	2663	3093	2802	3224	2694	3013	3048	2085
g1259	0	3	4	3	0	0	0	6	0	0	0	0	5	2	1	12	0	0	0	0
g12590	0	0	1	0	0	1	0	0	0	4	4	0	0	0	0	1	1	0	1	2
g12591	408	535	641	583	333	344	726	387	1135	3086	876	2101	1982	1437	1044	1095	1200	1324	1318	806
g12592	0	0	0	0	1	0	1	0	0	1	0	3	2	0	0	4	2	0	2	0
g1260	2	3	5	5	7	7	0	3	4	4	3	7	5	5	4	25	2	2	2	4
g12604	80	188	183	167	203	206	122	243	223	246	190	198	301	176	230	282	360	491	422	377
g12605	0	0	0	0	0	0	0	0	0	0	0	0	0	0	0	0	0	0	0	0
g12606	96	259	208	283	565	750	189	676	579	396	613	374	311	290	345	292	592	320	146	254
g12607	7	14	23	33	22	24	12	23	15	24	71	18	39	25	30	27	38	42	39	28
g12611	0	0	0	0	0	1	0	0	3	1	2	0	0	0	0	0	1	1	1	0
g12612	2	0	0	0	0	0	0	0	0	0	0	0	0	0	0	0	1	0	0	0
g12613	0	0	0	0	0	0	0	0	0	0	0	0	0	0	0	0	0	0	0	0
g12620	93	196	172	197	454	483	255	487	394	341	219	247	151	186	165	169	227	194	152	117
g12621	163	216	241	170	337	370	188	344	395	453	401	363	260	234	303	223	424	396	358	363
g12629	36	77	77	88	162	195	72	190	129	97	187	91	73	99	68	68	111	91	48	96
g12630	20	39	32	60	42	38	33	47	48	61	43	74	38	83	63	55	40	40	58	32
g12637	0	1	4	0	0	0	0	0	0	0	0	0	2	0	2	1	0	3	0	0
g12638	179	310	282	297	1576	1851	495	1692	400	450	340	466	599	479	503	452	321	298	203	174
g12641	111	91	100	116	163	96	117	97	107	200	132	125	225	226	176	236	127	221	204	144
g12646	20	51	24	48	44	35	70	55	72	109	74	70	33	43	52	45	38	48	40	29
g1265	0	0	0	0	0	1	0	0	0	0	0	0	0	0	0	0	0	0	0	0
g12659	383	238	184	296	124	105	187	196	125	364	214	231	634	659	655	788	627	502	510	464
g12660	1003	2456	2331	2225	3681	3557	2333	3823	1722	1833	1501	1582	1647	2131	1712	1790	2605	1325	678	1037
g12663	0	0	0	1	4	0	0	2	0	0	3	7	1	1	2	2	3	2	0	2
g12664	13	41	45	61	62	80	35	102	66	79	85	60	118	66	58	86	75	112	58	69
g12669	6	4	10	7	5	12	19	12	8	7	12	16	6	6	9	10	15	7	5	10
g1267	302	1416	1380	1748	845	1212	966	1139	614	618	476	451	388	1797	714	1069	872	872	281	786
g12672	6	4	4	1	0	0	1	2	0	0	1	1	0	1	2	0	0	0	0	0
g12676	269	392	440	392	582	550	348	618	393	372	290	269	427	480	373	434	497	359	280	256
g1268	1245	5502	4968	4865	3330	3479	4363	3389	2090	1864	1952	1809	1740	5942	2914	4065	3190	3359	904	2875
g12683	3	2	3	7	3	1	4	0	20	4	9	3	8	8	8	2	5	10	12	6
g12684	0	0	0	0	0	0	0	0	0	0	0	0	0	0	0	0	0	0	0	0
g12685	0	3	5	5	2	1	8	2	3	2	15	1	3	8	3	10	7	21	4	22
g1269	398	770	645	764	1546	1773	841	1715	1111	1274	1613	1014	949	1116	960	904	1486	1064	1063	805
g127	474	926	1017	1217	1813	1991	1284	2097	1450	1361	1074	1150	862	1241	1148	1371	1431	1006	818	655
g12701	2	2	9	6	7	10	12	16	5	7	10	14	6	12	4	10	6	9	0	1
g12704	14	44	47	48	50	57	49	71	68	68	58	71	32	50	44	70	65	44	30	38
g12705	113	258	224	207	291	373	322	338	399	476	239	403	222	302	246	270	341	442	445	355
g12709	234	264	288	260	632	606	419	674	307	551	362	464	412	286	439	424	404	412	220	189
g1271	0	1	0	0	0	0	0	1	0	0	0	0	0	0	0	1	0	0	0	0
g12710	50	90	89	94	113	61	113	97	67	147	46	85	110	106	126	138	84	70	66	59
g12711	0	0	0	0	0	0	0	0	0	0	0	0	0	0	0	0	0	0	0	0
g12712	38	76	58	79	97	124	85	138	125	94	114	88	112	100	86	105	110	108	48	59
g12714	7	4	9	5	36	47	12	16	19	8	11	14	18	5	22	10	23	13	18	13
g12717	88	264	277	273	397	416	275	407	409	351	321	227	358	382	423	692	446	427	239	235
g12718	267	813	709	783	1203	1292	913	1318	1085	970	782	847	754	884	913	815	1026	706	448	371
g12719	103	335	287	289	650	767	407	605	556	485	754	475	270	273	318	333	781	507	421	466
g1272	554	1066	824	1040	994	1030	1209	979	1319	1857	1027	1429	698	1108	838	1071	1069	937	764	721
g12720	0	0	0	0	0	0	0	0	0	0	0	0	0	0	0	0	0	0	0	0
g12721	3	5	6	14	21	42	31	26	31	15	38	16	33	16	7	6	23	28	7	26
g12722	0	0	0	0	0	0	0	0	0	0	0	0	0	0	0	0	0	0	0	0
g12723	69	137	161	135	177	154	168	196	191	180	186	197	198	246	190	148	195	199	184	160
g12724	68	273	224	231	463	526	269	475	238	142	219	121	225	174	244	143	350	117	36	82
g12726	6	23	23	35	31	36	16	72	22	24	27	19	21	14	17	20	22	19	4	7
g12731	3	3	0	1	0	0	3	3	3	1	6	4	5	2	2	8	8	6	11	5
g12732	1	1	2	1	2	1	0	0	0	0	4	1	0	1	0	2	3	1	1	0
g12733	6	14	17	18	31	23	14	29	29	40	43	24	18	26	18	33	19	25	30	28
g12734	730	2151	2035	2158	1730	1988	1865	2045	1409	2009	1302	1679	1044	1686	1112	1206	2399	1987	1194	1632
g12735	161	909	843	903	817	924	621	882	488	509	528	460	407	621	517	535	1149	694	442	667
g12736	34	30	24	65	85	104	39	67	48	29	62	32	22	24	21	23	19	19	5	10
g12737	77	76	113	62	151	182	80	189	78	79	142	89	54	77	52	87	74	55	18	28
g12738	2	1	0	0	0	0	0	0	0	0	1	0	0	0	0	0	0	0	1	0
g12739	2	0	3	1	1	1	0	0	1	2	6	2	2	2	1	1	1	6	5	3
g1274	58	288	222	319	727	853	357	847	181	185	200	193	201	254	227	259	460	110	36	132
g12740	0	2	3	6	6	1	3	0	0	5	2	4	7	5	6	2	1	7	0	4
g12741	0	1	1	0	2	0	0	5	2	0	3	1	0	1	0	0	0	1	0	1
g12742	0	0	2	4	1	1	0	5	0	0	3	0	0	1	1	3	0	1	1	0
g12745	12	177	167	189	16	25	78	18	13	4	21	30	35	41	22	36	44	33	14	34
g12746	0	0	0	0	0	0	0	0	0	0	0	0	0	0	0	0	0	0	0	0
g12747	0	1	1	0	1	2	0	1	0	0	3	1	0	1	2	0	0	0	0	1
g12748	178	447	425	384	477	572	512	568	723	947	410	796	453	601	571	643	539	691	597	423
g12749	156	545	467	454	659	716	623	685	649	716	546	745	656	621	586	689	540	633	354	411
g1275	40	88	72	92	151	198	110	175	123	98	73	130	118	122	63	100	111	35	37	46
g12750	0	2	2	2	0	0	0	1	0	0	2	0	1	6	5	14	4	9	1	1
g12752	3144	5115	4916	5198	9550	10908	7001	11270	7465	9792	4811	6526	3831	6091	6631	10202	6639	6642	4194	3780
g12753	0	0	0	0	3	0	0	0	0	0	0	0	2	3	0	0	1	0	1	0
g12756	18	7	8	11	18	19	11	23	29	24	65	26	16	21	22	6	6	4	3	7
g1276	37	56	80	76	112	110	101	149	87	157	102	83	182	170	110	112	139	190	165	100
g12761	0	0	0	0	0	1	0	0	0	0	0	0	0	0	0	0	0	0	0	0
g12762	0	0	0	0	0	0	0	0	0	0	0	0	0	0	0	0	0	0	0	0
g12763	6	1	0	1	0	1	3	0	0	0	1	2	1	0	0	0	0	0	0	0
g12764	0	0	0	0	0	0	0	0	0	0	0	0	0	0	0	0	0	0	0	0
g12766	1	4	0	0	2	0	1	3	0	1	4	3	12	1	1	4	0	2	16	2
g12767	154	343	354	322	389	368	387	403	431	490	339	367	338	547	347	516	397	491	328	258
g12768	0	0	0	0	0	0	0	0	0	0	0	0	0	0	0	0	0	0	0	0
g12769	7	14	16	8	20	23	22	6	26	47	34	28	29	16	17	37	35	69	58	40
g1277	70	137	168	177	242	268	184	294	225	221	206	198	308	294	189	260	381	344	281	185
g12775	0	2	0	1	0	1	0	1	1	0	0	5	0	5	2	2	9	13	5	3
g12776	0	0	0	0	0	0	0	0	0	0	0	0	0	0	0	0	0	0	0	0
g12777	0	0	0	0	0	0	0	0	0	0	0	0	0	0	0	0	0	0	0	0
g12778	31	36	48	44	38	40	55	66	64	80	51	64	61	68	51	126	90	61	113	73
g12783	45	93	84	98	148	163	78	203	120	140	86	148	81	109	77	88	81	87	84	79
g12784	43	117	108	103	142	119	96	111	189	147	178	131	111	153	164	156	131	90	87	85
g12785	0	0	0	0	0	0	0	0	0	0	0	0	0	0	0	0	0	0	0	0
g12788	0	2	1	0	3	1	5	0	1	0	2	0	0	0	0	1	4	0	1	0
g128	6	1	0	1	0	3	4	2	8	16	17	3	12	2	3	4	14	7	4	3
g12804	4	31	27	37	14	19	16	16	20	39	33	54	33	51	18	19	19	23	37	50
g12805	5	35	25	23	28	52	33	30	49	20	36	27	43	52	31	35	48	35	27	13
g12806	0	0	0	0	0	0	0	0	0	0	0	0	0	0	0	0	0	0	0	0
g12813	4	0	0	1	0	0	0	0	1	6	0	1	0	0	0	1	2	3	1	4
g12818	37	27	34	24	46	50	31	41	63	103	78	79	97	58	63	57	63	58	85	40
g12819	1	6	8	2	7	4	2	5	14	23	14	14	13	6	5	4	8	16	24	11
g12820	0	0	0	0	0	0	1	0	0	0	0	0	0	0	1	0	0	0	0	0
g12822	11	1	6	3	7	0	2	1	0	12	11	2	25	0	11	4	3	14	9	8
g12823	7	0	14	9	4	4	2	6	7	19	7	7	15	11	24	23	10	17	23	13
g12824	1	4	2	3	5	4	4	1	8	13	8	7	2	4	13	21	4	10	14	14
g12825	426	1556	1400	1286	2208	2555	2197	2522	1665	2508	2582	1990	3026	3598	3514	4117	2681	1963	944	1131
g12826	0	0	2	1	1	0	0	0	3	0	3	1	0	2	5	1	1	0	1	1
g12829	0	0	0	0	0	0	0	1	0	0	3	0	0	0	0	0	0	2	3	7
g1283	179	286	277	279	210	206	346	247	425	794	224	658	642	620	540	655	338	690	771	456
g12830	3	2	12	1	3	1	3	0	1	13	3	3	5	6	6	11	7	0	5	2
g12833	10	138	67	79	123	113	101	152	108	64	146	103	123	84	106	94	181	92	42	49
g12834	38	81	111	108	139	156	99	173	130	166	114	158	143	159	116	166	102	73	74	43
g12837	608	2021	2005	2251	1496	1663	2230	1908	2068	2862	1323	2002	1557	2301	2481	2401	2073	1624	1445	1151
g12838	560	2302	2162	2351	1020	1183	2485	1246	2066	2240	1547	1823	987	1407	2075	1200	1099	735	500	488
g1284	47	68	58	81	74	53	81	84	139	151	86	135	93	92	92	86	93	82	73	61
g12841	2	5	5	5	1	1	3	1	3	2	10	4	4	5	9	12	6	8	1	5
g12842	1	0	0	0	0	0	0	1	0	0	0	0	0	4	1	0	1	1	1	0
g12843	3	4	4	0	0	2	6	1	2	0	1	8	1	0	0	2	7	0	3	0
g12844	0	0	1	2	1	0	0	0	0	0	1	0	7	3	0	0	0	0	1	1
g12849	30	32	43	39	86	71	14	44	57	54	55	40	32	26	40	43	86	47	39	54
g1285	32	68	65	63	75	86	104	78	79	111	98	80	56	75	68	71	104	90	54	66
g12850	42	56	59	60	127	117	44	69	70	71	100	52	61	26	71	57	92	56	38	59
g12851	2	1	2	1	4	1	1	5	2	0	1	2	1	5	0	4	5	0	1	0
g12852	74	165	184	172	103	109	106	107	87	93	107	95	110	116	101	112	117	112	59	105
g12855	27	114	110	119	419	426	253	335	113	46	175	91	191	74	50	54	233	108	29	87
g12856	1639	6260	5754	6232	18207	20485	8656	21451	4278	3205	8550	3872	5178	3838	2121	1929	10750	3483	1180	3079
g12857	0	1	0	1	1	0	0	0	0	3	0	0	0	0	0	1	0	9	13	4
g12858	8	21	15	18	19	16	26	19	27	17	22	19	16	17	18	19	11	20	7	12
g12859	0	1	0	5	3	0	0	1	2	5	3	0	1	0	1	9	6	2	0	3
g1286	12	10	6	11	5	4	4	1	1	2	4	1	11	5	9	10	10	4	5	13
g12861	1451	4417	4022	4089	9527	9174	4909	10464	8142	6554	5103	4426	6985	6849	7423	7047	7426	4083	1925	2517
g12862	85	156	155	156	172	191	188	169	184	295	139	262	236	202	202	201	166	202	183	122
g12863	324	613	620	645	372	408	673	492	566	1085	383	790	580	938	793	1155	716	706	753	462
g12864	325	310	314	334	328	324	297	363	273	460	234	355	274	418	474	444	385	319	352	187
g12865	115	51	53	60	19	17	89	30	117	517	119	275	213	156	210	159	213	463	1019	514
g12866	224	102	113	90	52	67	184	54	117	828	287	417	625	389	450	402	438	1092	2267	1349
g12867	188	68	114	87	42	28	122	16	94	588	171	304	485	251	360	238	365	843	1651	975
g12868	0	0	0	0	0	0	0	0	0	0	0	0	0	0	0	0	0	0	0	0
g12869	12	5	4	4	1	8	15	4	2	38	16	25	17	23	25	14	29	56	105	72
g1287	42	103	75	82	72	69	74	66	77	111	43	103	69	106	120	134	115	125	128	103
g12870	9	4	14	2	0	2	3	1	0	14	8	3	9	0	0	7	3	2	3	3
g12871	0	2	0	0	0	0	0	0	0	0	0	0	0	0	0	0	0	0	0	0
g12873	5	3	3	6	1	0	5	0	0	3	1	1	0	0	2	3	0	6	4	1
g12875	17	52	35	50	68	48	51	69	58	78	74	60	46	68	65	99	86	76	83	52
g12876	9	19	14	18	29	26	29	20	34	51	39	28	33	39	32	83	44	51	57	42
g12877	0	0	0	1	2	0	2	0	0	0	0	2	3	0	4	7	2	2	1	0
g12878	2	5	4	8	9	5	7	11	4	7	4	10	15	8	10	20	4	5	7	14
g12880	206	289	304	324	560	693	378	825	570	725	507	523	322	406	380	456	471	327	294	287
g12881	201	1560	1529	1613	174	193	698	226	154	167	111	265	236	383	269	914	729	644	229	376
g1289	12	31	34	59	82	92	27	92	20	11	78	37	31	50	45	41	67	45	40	58
g12891	14	62	57	62	61	81	57	105	102	101	54	91	57	82	58	72	61	45	48	30
g12892	0	1	0	0	1	1	0	0	0	0	0	0	0	0	0	0	0	0	0	2
g12893	214	432	441	381	532	611	552	606	799	1096	494	759	542	784	641	764	589	429	493	422
g12894	0	0	0	0	0	0	0	0	0	0	0	0	0	0	0	1	0	0	0	0
g12895	111	290	213	327	246	303	270	306	290	435	153	327	214	422	254	480	232	224	144	181
g129	398	269	306	295	1094	1150	418	1238	805	887	708	602	419	374	407	508	622	356	357	261
g1290	23	127	154	117	235	241	109	262	32	19	37	37	43	96	42	37	148	39	12	39
g12900	15	52	49	48	52	114	2	67	2	12	11	9	23	45	80	6	10	25	19	18
g12901	0	0	1	0	0	0	0	0	0	0	0	0	0	0	0	0	0	0	0	0
g12902	0	0	0	0	0	0	0	0	0	0	0	0	0	0	0	0	0	0	0	0
g12903	0	0	0	0	0	0	0	2	0	0	0	2	0	0	0	0	0	0	0	0
g12917	140	282	320	190	390	377	290	251	364	246	422	331	277	194	249	363	539	811	477	779
g12919	424	630	541	621	659	782	686	652	639	841	528	730	513	665	627	518	1090	977	509	580
g12920	0	0	0	0	0	0	0	0	0	0	0	0	1	0	0	0	0	0	2	0
g12921	104	184	194	177	314	355	279	480	244	275	328	245	206	245	209	205	299	270	252	171
g12922	11	21	10	25	10	43	31	22	11	16	22	29	15	13	14	29	9	27	20	5
g12923	636	1200	1099	1209	1750	1932	1077	1767	1469	1683	2106	1361	1013	891	1160	1605	2938	2215	1955	2280
g12924	0	0	0	0	0	0	0	0	0	0	0	0	0	0	0	0	0	0	0	0
g12925	89	495	463	467	623	669	493	764	166	143	251	267	264	306	119	193	490	179	43	194
g12926	107	405	383	385	514	598	374	588	150	131	196	143	200	209	106	150	406	122	41	95
g12927	29	309	243	197	133	98	47	64	51	40	68	32	65	107	51	58	93	30	8	40
g1294	14	13	11	11	20	6	15	10	33	59	30	36	27	50	16	37	27	80	94	44
g1295	15	25	32	39	24	40	40	26	34	72	103	68	81	122	56	109	120	209	282	143
g1296	116	127	143	154	133	194	255	182	276	313	258	224	134	173	119	184	198	203	162	160
g12961	133	319	407	402	396	519	485	529	515	594	349	590	558	551	558	712	561	710	529	401
g12962	41	40	36	45	85	106	87	88	86	64	124	73	84	74	81	79	100	75	57	51
g12963	99	167	171	145	324	397	215	330	240	377	292	280	235	253	267	259	302	310	375	217
g12964	203	1177	1198	1229	1603	1814	1192	1749	113	125	259	334	1076	928	490	444	1053	378	131	395
g12965	267	865	845	844	559	611	685	702	695	831	441	715	637	1025	502	535	1302	1028	1210	1198
g12966	157	245	236	239	470	454	451	352	450	663	280	690	186	215	250	304	377	863	853	630
g12968	42	113	77	90	294	238	109	262	254	192	348	159	146	135	114	142	178	119	76	58
g12969	315	739	730	636	235	246	767	216	502	927	255	816	474	1175	802	1191	553	728	817	504
g1297	108	111	77	108	169	192	156	187	171	186	121	203	63	107	84	130	158	118	108	85
g12975	53	92	81	93	34	35	82	38	63	106	86	88	140	145	177	191	107	141	115	94
g12976	0	0	0	0	0	0	0	0	0	0	0	0	0	0	0	0	0	0	0	0
g12977	3	9	3	5	4	2	5	6	13	6	5	11	14	19	13	14	4	9	1	14
g12978	2	3	2	9	8	5	7	5	7	5	1	5	13	11	9	20	11	8	5	5
g1298	12	14	15	23	49	53	15	36	48	30	49	39	28	28	12	28	22	5	14	19
g12982	1	12	5	10	9	20	6	4	11	5	7	11	10	8	17	34	18	28	26	29
g12986	1	0	0	0	0	0	0	0	0	0	0	0	0	1	0	0	0	1	1	2
g12987	32	77	84	65	108	108	77	110	94	89	111	99	58	99	76	86	107	50	28	30
g12988	57	118	137	121	216	220	111	198	172	93	158	91	236	198	210	186	166	76	29	45
g12989	0	0	0	0	0	0	0	0	0	0	0	0	0	0	0	0	0	0	0	0
g1299	0	0	0	0	0	0	0	0	0	0	0	0	0	0	0	0	0	0	0	0
g12990	0	0	0	0	0	0	0	0	0	0	0	0	0	0	0	0	0	0	0	0
g12991	1	0	0	0	0	0	0	0	0	0	0	0	1	0	0	0	0	0	0	0
g12992	312	401	475	396	557	616	540	724	440	735	539	636	603	828	569	605	626	470	489	330
g12993	5	20	32	15	9	13	9	16	14	7	44	6	27	9	14	14	16	19	2	12
g12994	25	46	24	45	52	60	49	64	61	36	54	56	61	66	76	90	81	51	54	77
g12995	55	122	128	130	246	270	88	249	192	118	246	105	151	175	150	106	279	105	49	105
g12996	2	0	0	0	2	0	0	0	1	0	0	1	2	3	0	2	2	1	1	4
g12997	2	1	3	0	2	1	4	3	3	3	3	5	0	1	5	8	1	1	2	0
g12998	1	0	1	0	0	0	0	3	0	2	2	0	13	0	0	2	1	4	0	4
g12999	252	444	450	536	925	1104	622	1086	817	967	829	689	586	665	616	554	817	524	506	422
g13	360	700	667	526	1959	1998	1444	1918	1060	532	1053	914	822	606	546	592	1626	568	126	434
g130	146	216	179	223	282	307	189	397	347	261	171	236	196	246	332	496	256	148	75	137
g13000	553	1390	1273	1370	995	1050	1404	1110	1605	2343	1347	1893	1345	1404	1192	1449	2392	3458	3759	3074
g13001	352	649	652	617	363	383	1162	343	1347	2888	682	2109	1203	1053	893	1596	1154	1330	1578	768
g13002	22	97	91	109	74	86	130	84	123	279	112	216	207	240	155	214	172	247	280	181
g13003	58	139	96	96	110	112	138	111	173	213	129	205	168	210	161	184	221	222	194	162
g13013	9	18	15	27	22	18	31	33	40	29	10	21	17	33	15	19	16	10	19	11
g13014	1	1	1	2	3	2	1	0	6	9	1	4	1	3	2	1	1	3	0	1
g13015	0	0	1	0	3	0	0	0	0	0	0	1	0	0	0	0	0	0	0	0
g13016	122	237	266	267	288	349	242	417	365	474	209	381	449	440	408	544	324	307	218	175
g13017	3	5	8	7	12	4	27	13	11	10	7	11	13	18	15	16	19	17	18	7
g13018	0	0	0	0	0	0	1	0	0	0	0	0	0	0	0	0	0	0	0	0
g13019	6	21	25	18	12	10	23	13	11	44	41	30	28	26	35	21	21	22	22	43
g13020	10	22	21	22	15	22	25	20	16	42	29	25	35	40	26	20	27	48	23	24
g13021	40	311	256	349	22	20	154	17	42	25	53	36	6	38	105	46	14	6	8	3
g13026	0	0	0	0	0	0	0	0	0	0	0	0	0	1	0	0	0	0	0	0
g13027	9	0	1	0	0	0	0	0	0	0	0	0	0	1	0	0	0	1	0	0
g13028	7	21	36	33	6	4	19	6	9	25	15	21	14	11	16	17	6	11	0	10
g13029	4	28	35	20	1	4	15	3	5	12	9	8	14	6	14	19	29	34	20	14
g1303	15	35	48	33	58	62	60	63	61	101	41	60	73	59	70	81	54	112	59	40
g13030	36	107	88	63	9	18	68	14	44	61	33	48	32	65	61	77	31	34	43	23
g13032	0	0	0	0	0	0	0	0	0	0	0	0	0	0	0	0	0	0	0	0
g13035	0	0	0	3	1	2	4	0	3	1	2	0	0	0	0	2	0	0	0	0
g13037	373	460	439	467	1065	1161	696	1155	774	872	706	741	671	764	597	708	684	551	569	377
g13038	6	8	4	6	0	0	5	0	1	4	6	6	2	12	4	3	6	10	16	5
g13039	786	1645	1502	1594	2168	2186	2023	2558	2262	3423	2070	2627	1799	2125	1920	2472	2162	2177	2672	1636
g1304	153	225	218	246	224	264	215	234	288	404	254	396	343	374	292	393	318	381	381	276
g13067	7	14	17	17	9	10	22	9	19	21	46	34	17	18	24	23	22	41	42	26
g13074	21	74	72	75	72	75	48	102	127	111	44	105	50	78	54	76	56	45	52	36
g13075	44	54	43	36	23	15	29	6	10	28	79	38	18	54	43	24	10	10	13	4
g13076	1	2	1	0	0	0	0	0	0	0	2	1	0	0	3	0	0	0	0	0
g13077	19	8	4	6	9	0	7	0	7	10	18	7	8	15	11	8	11	3	0	4
g13078	0	2	0	0	0	0	0	0	0	0	0	3	0	0	0	0	0	0	0	0
g13079	0	1	0	0	1	0	1	0	0	2	3	1	1	0	0	0	1	0	0	0
g13080	169	221	215	173	685	723	316	762	283	393	257	322	191	218	237	277	278	310	343	253
g13082	209	545	472	599	567	599	650	612	870	1142	551	804	545	803	692	812	675	700	596	566
g13083	385	1196	1169	1265	1613	1810	1071	1790	1368	1508	839	1151	905	1517	1125	1330	1230	719	450	541
g13087	33	82	91	102	105	113	102	120	88	139	133	121	135	121	98	136	160	161	151	102
g13088	43	88	85	102	155	139	195	137	117	130	133	123	95	71	96	91	133	120	107	92
g13089	42	74	61	67	108	139	116	107	122	142	103	113	129	80	111	65	104	97	89	122
g1309	172	312	354	325	594	711	443	624	1084	836	744	537	815	715	1020	1170	893	702	533	559
g13091	23	41	40	38	49	55	68	47	76	112	96	103	33	41	37	42	56	78	73	66
g13094	0	0	1	0	2	4	8	2	13	18	1	3	9	1	8	10	2	5	8	3
g13095	95	116	107	94	105	125	231	138	146	366	203	277	123	160	210	483	204	207	273	132
g13098	80	189	185	229	361	359	268	353	318	232	255	196	193	211	221	182	266	120	131	119
g13099	42	127	132	106	74	118	102	89	125	282	204	236	193	192	173	205	192	204	233	189
g131	1	0	0	0	0	0	0	0	0	0	0	0	0	0	0	2	0	0	1	0
g1310	7	16	12	3	14	7	20	6	14	29	26	11	16	30	12	20	17	23	35	41
g13101	0	0	0	0	0	0	0	0	0	0	0	0	0	0	0	0	0	0	0	0
g13102	61	82	109	91	71	96	84	100	144	244	182	175	135	114	121	127	199	269	311	249
g13103	0	3	2	5	0	0	1	0	0	0	1	0	1	3	1	0	0	0	0	2
g1311	38	31	60	55	60	48	63	58	67	147	82	112	106	109	56	111	92	113	120	117
g13111	0	0	0	0	0	2	3	0	0	0	0	1	1	0	1	0	0	0	0	0
g13112	31	47	32	43	52	41	51	38	52	62	59	38	110	75	66	86	104	130	118	83
g13116	0	1	1	2	0	5	3	0	0	1	0	1	1	2	0	5	6	3	2	2
g13117	767	3160	2990	3015	4383	4514	3278	4537	2719	2865	1824	2596	2757	2903	2125	2970	3295	3414	1836	2210
g1312	12	11	22	19	11	15	36	21	24	65	44	26	57	51	40	34	20	35	65	22
g13120	5	14	14	8	11	3	8	7	27	5	9	13	32	55	62	27	63	134	89	85
g13121	12	12	14	5	0	0	1	0	1	0	0	3	0	9	0	7	1	0	0	0
g13124	30	27	38	39	37	49	25	49	45	73	77	54	106	38	40	46	77	100	196	134
g13125	25	13	18	18	10	9	14	6	3	29	8	43	63	44	32	27	55	90	218	46
g13126	1	1	1	0	5	3	2	4	3	4	2	4	4	1	8	4	0	2	3	2
g13127	1	0	1	1	3	0	2	3	2	2	0	0	7	3	3	6	3	6	5	1
g13128	0	0	2	3	1	2	3	0	4	1	1	1	3	9	3	1	5	3	4	3
g13133	14	27	27	11	44	70	42	46	57	35	53	43	41	46	37	38	32	49	33	37
g13139	544	3478	3177	3177	5441	6004	3117	5751	538	462	1277	836	2590	1984	1357	879	3833	1023	313	1158
g1314	16	54	76	40	50	41	47	44	63	68	64	58	62	72	66	62	52	81	34	63
g13141	0	2	0	0	1	0	0	0	3	0	0	0	3	0	7	0	3	1	3	0
g13142	0	0	0	0	0	0	1	0	2	4	3	0	0	2	0	0	0	2	0	0
g13147	12	5	8	0	3	6	7	6	21	20	30	19	12	26	6	70	7	2	3	0
g13148	0	0	0	0	0	0	0	0	0	0	0	0	0	0	0	0	0	0	0	0
g13149	1	8	1	8	5	4	1	1	8	3	15	2	5	7	1	9	14	2	13	14
g1315	5	1	0	0	0	1	2	0	0	4	0	1	3	0	1	1	0	1	0	0
g13150	40	37	19	19	38	55	82	60	223	100	209	104	26	157	66	136	58	17	23	14
g13151	38	102	82	78	108	138	114	93	140	120	102	125	96	98	110	109	101	88	70	74
g13152	237	441	417	489	428	610	383	476	641	627	400	507	333	501	409	440	453	375	366	344
g13153	186	421	373	362	493	576	694	605	1838	976	621	792	648	794	601	744	727	596	707	521
g13154	14	33	44	12	33	39	52	46	142	37	48	53	53	60	47	56	64	64	53	45
g13155	16	23	13	25	30	17	22	25	100	25	21	30	24	31	37	35	35	18	13	34
g13157	86	174	163	166	210	155	254	204	604	362	154	347	182	254	216	233	193	249	265	160
g13158	28	85	92	76	117	117	70	112	373	125	112	99	74	100	62	59	115	43	27	34
g13164	2	6	1	3	1	3	3	3	15	12	7	2	1	6	2	10	1	3	14	1
g13165	78	92	60	103	156	201	152	122	359	146	127	136	142	120	129	115	93	147	154	90
g13166	4	10	7	2	3	8	4	17	29	10	17	6	7	11	14	11	10	3	10	2
g13167	5	4	3	3	3	4	3	4	8	11	12	8	10	7	15	11	9	15	15	16
g13168	11	13	14	13	21	51	30	40	75	39	50	30	28	28	42	47	22	30	52	35
g13169	0	0	0	0	0	0	0	0	0	0	0	0	0	0	0	0	0	0	0	0
g13170	5	4	5	7	3	11	7	5	2	3	5	8	8	7	3	3	5	7	1	4
g13171	0	0	1	0	3	0	1	0	0	0	3	1	2	1	0	0	0	5	0	0
g13185	406186	208112	189956	214984	275	362	62354	389	5016	27607	369	52843	2633	24312	38894	2499	2051	783	804	880
g13187	133060	70229	64325	73788	76	142	26150	121	1665	10236	111	17658	846	6941	12856	757	743	290	259	265
g13188	201570	104246	98182	108202	145	191	30296	205	2372	12417	170	24268	1385	11678	20360	1277	1029	444	466	535
g13189	4808805	2598449	2419608	2503090	3168	4525	840824	4492	57290	336391	3924	629398	30834	313593	481054	29587	23159	8813	9140	8417
g13190	849469	511773	473467	375575	627	980	162729	1122	13194	65035	1068	153326	6757	59009	105119	6279	5236	2235	2409	1888
g13199	3452	6180	6116	6081	2383	2592	15506	2594	16548	21932	5999	20390	7032	13822	6418	8433	6781	16860	17500	11511
g13200	56	94	110	71	45	21	89	35	112	183	89	224	160	159	142	111	98	293	297	183
g13201	4	10	2	7	1	0	4	3	11	6	11	14	4	6	7	2	4	11	24	7
g13202	13	79	53	48	28	38	64	44	96	150	72	81	72	105	125	132	78	110	72	47
g13203	49	129	96	115	228	240	110	190	182	120	117	152	103	95	128	97	122	142	134	96
g13225	13	4	10	2	0	1	7	3	3	8	4	4	11	6	7	9	0	4	7	11
g1323	0	0	0	0	0	1	0	0	0	0	0	0	0	0	0	0	0	0	0	0
g13235	1	2	0	0	3	2	3	0	3	1	0	1	0	0	0	0	0	1	0	0
g13236	69	134	115	131	163	176	135	209	175	220	139	185	119	141	139	107	159	87	66	88
g1324	5	23	17	4	14	17	21	1	18	20	20	8	9	4	6	22	19	18	5	25
g13244	3	4	0	4	2	0	0	3	0	0	0	0	3	2	1	0	2	0	0	0
g13245	0	0	0	0	0	0	0	0	0	0	0	0	0	0	0	0	0	0	0	0
g13246	6	68	87	73	74	58	41	70	4	5	21	31	42	28	29	12	65	60	30	52
g13247	7	19	16	26	30	20	15	10	2	4	2	2	14	6	5	3	8	13	1	9
g13248	16	71	56	57	29	37	29	20	67	56	37	69	68	81	101	136	53	55	40	37
g13249	9	17	15	40	30	45	60	44	55	37	61	23	12	22	25	55	49	20	28	29
g13251	0	4	5	1	7	4	2	5	4	0	1	10	1	6	2	10	0	0	0	0
g13252	29	35	54	33	75	83	38	96	57	52	70	47	56	61	72	34	43	56	63	57
g13253	12	29	35	27	61	75	30	56	56	23	41	30	18	21	34	34	55	20	23	14
g13254	131	313	246	294	399	425	455	454	358	590	344	351	313	347	472	640	435	361	244	188
g13255	108	323	301	378	333	329	309	362	328	281	232	327	222	340	285	229	393	215	182	203
g1326	10	23	26	20	27	29	21	35	22	17	24	22	29	24	27	47	58	23	14	13
g1327	1	0	0	0	0	0	0	0	0	0	0	0	0	1	0	0	0	0	0	0
g13270	20	9	7	13	0	0	3	0	0	0	2	4	1	7	1	1	0	0	0	0
g13271	0	0	0	0	0	0	0	0	0	0	0	0	0	0	0	0	0	0	0	0
g13274	19	46	45	42	43	50	39	32	51	30	38	44	33	44	60	63	53	31	13	33
g13275	6	21	28	23	28	29	10	34	20	10	16	14	20	34	26	47	20	15	12	17
g13277	58	124	112	90	77	71	151	101	96	200	130	174	186	262	195	134	155	238	198	140
g13278	0	0	0	0	0	0	0	0	0	0	0	0	0	0	0	0	0	0	0	0
g13279	907	1038	1061	1087	1161	1301	1122	1328	1191	1866	1246	1408	1686	1637	1563	2129	1342	1108	1000	825
g13280	245	448	508	472	567	595	655	659	687	752	441	718	554	631	525	755	593	618	593	392
g13282	0	1	0	0	0	0	0	0	0	0	1	0	0	0	1	1	0	0	0	0
g13288	24	19	23	20	28	43	18	30	46	47	35	47	31	73	24	25	34	41	59	25
g13289	52	146	185	217	174	190	218	217	206	313	195	198	219	266	211	226	217	224	258	196
g13290	1	2	0	0	0	5	5	1	0	4	5	0	4	0	2	2	3	10	2	7
g13292	88	153	148	127	103	143	192	122	165	257	118	191	226	211	164	171	208	207	181	143
g133	2	4	10	9	6	13	13	2	19	7	5	1	2	1	0	7	11	2	7	5
g1334	14	14	15	23	5	7	25	18	19	77	18	47	27	38	33	72	33	17	47	27
g1335	87	120	121	97	62	47	124	104	121	250	107	211	190	163	159	210	165	208	182	142
g1336	1	1	1	3	0	2	2	2	2	0	9	7	6	3	3	6	5	2	3	3
g1337	0	0	0	0	0	0	0	0	0	0	0	0	0	0	0	0	0	0	0	0
g1339	118	256	284	283	351	285	342	313	358	424	202	370	379	456	448	481	389	363	421	268
g134	3	11	18	20	38	62	13	59	26	22	19	13	17	17	17	15	30	12	10	8
g1340	18	24	31	30	32	15	16	12	30	25	18	37	17	25	30	33	31	53	30	34
g1341	7	17	17	30	32	20	19	23	31	34	24	22	15	26	31	47	43	45	32	23
g13412	139	349	332	443	705	724	453	763	498	531	332	416	252	373	337	454	372	294	207	197
g13413	20	66	44	41	87	86	92	107	89	100	110	110	98	83	116	150	112	140	119	131
g13414	6	2	11	3	17	16	6	16	21	17	21	21	16	5	12	8	13	8	11	18
g13415	36	50	46	59	41	46	69	45	40	98	50	80	45	69	43	39	61	89	91	75
g13416	0	0	2	0	0	0	0	0	1	0	3	1	0	0	0	0	0	0	1	0
g13417	124	862	808	832	252	264	571	290	140	232	99	188	167	374	324	409	504	364	120	266
g13419	37	121	106	119	157	150	103	176	150	169	111	132	180	152	139	173	164	126	117	85
g1342	242	245	313	344	424	488	338	542	302	516	306	308	406	425	412	527	520	414	433	342
g13424	0	0	0	0	0	0	0	2	0	3	0	0	2	0	0	0	1	0	1	0
g13425	0	0	0	0	0	0	0	0	0	0	0	0	0	0	0	0	0	0	0	0
g13429	66	83	93	88	184	252	155	150	175	113	127	131	118	84	91	131	174	114	130	146
g1343	0	0	0	0	0	0	0	0	0	0	0	0	0	0	0	0	0	0	0	0
g13430	141	365	394	405	335	382	342	364	435	422	405	358	350	359	457	409	488	370	261	248
g13433	0	0	0	0	0	0	0	0	0	0	0	0	0	0	0	0	0	0	0	0
g13438	63	148	141	127	142	207	113	162	146	192	235	184	165	232	158	228	177	161	242	171
g1344	18	23	21	45	34	34	28	46	23	66	25	36	32	24	29	35	38	44	22	24
g13449	18	6	15	20	9	12	10	3	5	11	23	12	16	6	12	33	11	13	19	16
g1345	19	23	23	26	34	43	43	43	71	60	20	49	23	40	29	55	53	36	42	21
g13450	7	0	6	2	4	0	1	3	2	2	7	4	6	15	10	10	5	5	2	5
g13451	5	5	2	5	0	1	0	1	4	1	1	2	4	13	2	12	2	0	1	2
g13452	2	2	1	1	1	2	1	2	0	0	1	1	0	3	1	1	0	0	0	4
g13456	14	30	31	40	26	31	31	42	26	25	36	24	41	56	40	45	23	10	3	5
g1346	0	2	0	0	0	1	0	0	0	0	4	0	0	0	0	2	0	0	0	0
g13468	26	8	6	13	2	1	9	1	1	0	0	2	1	2	2	14	2	1	2	0
g13469	205	401	375	343	624	720	530	764	732	843	386	878	708	712	683	933	484	486	375	414
g1347	37	132	153	105	81	95	166	110	167	192	173	175	150	225	149	214	126	123	122	80
g13470	0	0	0	0	0	0	0	0	0	0	0	0	0	0	0	0	0	0	0	0
g1348	68	199	143	184	224	304	231	286	195	188	324	184	171	181	213	227	292	164	98	103
g13487	3	4	1	1	3	1	1	0	0	1	1	0	8	5	7	25	4	4	4	10
g1349	0	0	0	0	0	0	0	0	0	0	0	0	0	0	0	0	0	0	0	0
g13492	504	940	944	899	1785	1976	1375	2061	1585	1549	1564	1552	1304	1210	1113	1140	1464	969	681	648
g13494	188	402	413	351	701	705	535	763	623	791	594	699	505	614	557	613	517	570	577	327
g13495	0	0	0	0	0	0	0	0	0	1	0	0	0	0	0	0	0	0	0	0
g13496	53	174	161	141	145	84	163	102	186	332	218	248	200	243	185	236	208	284	380	213
g13497	22	89	78	86	41	51	78	29	31	89	26	62	33	60	43	40	61	96	56	49
g13498	0	1	0	3	0	1	0	0	4	0	2	1	0	3	0	1	1	0	1	0
g13499	87	185	206	168	214	259	182	249	393	474	385	345	311	276	350	189	269	282	89	179
g135	14	33	31	26	39	29	26	22	31	34	15	16	25	29	25	31	42	34	54	23
g13501	3	0	2	0	0	0	0	0	1	0	2	2	0	1	0	0	0	1	0	1
g13506	1	0	4	1	4	4	4	1	4	6	9	0	1	5	4	6	5	3	4	0
g13507	0	7	1	2	2	3	0	0	0	0	2	4	2	5	0	12	5	0	2	3
g13508	78	141	135	183	92	91	99	102	181	170	121	143	147	147	123	156	218	174	149	161
g13509	104	260	208	250	199	184	328	226	383	525	360	452	327	299	259	314	420	584	593	397
g1351	0	0	0	0	0	0	0	0	0	0	0	0	0	0	0	0	0	0	0	0
g13559	114	235	187	206	206	247	248	336	328	313	206	173	189	202	190	144	256	183	174	116
g1356	0	0	3	4	0	0	0	2	0	0	2	0	0	1	0	1	0	2	0	0
g13560	0	0	0	0	0	0	0	1	0	0	0	0	0	0	0	0	0	0	0	1
g13561	603	790	789	784	1093	1138	1024	1215	1141	1334	798	1181	973	1203	883	1174	832	728	705	492
g13562	37	39	59	53	49	68	92	83	98	140	114	150	120	88	84	99	75	92	92	51
g13563	156	365	340	399	428	382	523	498	455	758	445	620	438	442	421	519	468	426	410	285
g13564	161	497	478	458	510	534	435	554	618	624	544	538	379	484	459	432	609	567	424	357
g13565	1	0	1	0	5	2	2	2	0	1	0	3	6	1	1	0	1	1	0	0
g13566	295	124	136	169	75	41	111	94	218	241	81	166	218	213	256	361	181	232	266	157
g13567	0	0	0	0	0	0	0	0	0	0	0	0	0	0	0	0	0	0	0	0
g1357	64	62	46	82	98	142	110	125	81	125	100	97	47	116	86	337	117	84	128	80
g1358	196	385	348	335	581	729	438	696	531	498	331	392	339	412	415	370	471	371	283	260
g1359	24	104	73	71	94	78	42	98	52	81	23	69	37	118	93	93	63	90	60	37
g13590	200	508	501	465	780	855	554	965	785	1078	623	942	931	685	680	678	710	592	535	418
g13591	86	156	169	121	265	240	211	234	246	234	226	212	231	152	148	202	205	185	112	129
g13592	70	137	172	108	191	211	179	265	148	240	150	238	310	306	250	340	228	257	230	138
g13596	22	7	5	8	0	1	16	6	27	18	11	19	0	22	5	14	7	111	124	68
g136	59	103	100	128	118	135	90	105	136	206	122	153	128	151	111	166	123	155	201	87
g13610	2532	2621	2508	2838	5320	5975	4785	5912	5644	9242	4156	5066	2175	2582	2320	3230	2744	2105	1812	1370
g13611	0	0	0	1	1	0	0	0	0	0	0	0	0	0	0	0	0	0	0	0
g13635	95	200	154	208	253	333	198	329	205	332	184	270	209	203	175	265	247	202	182	98
g13636	68	213	179	204	185	190	330	290	299	517	283	361	330	381	483	831	401	342	164	163
g13637	0	0	5	4	2	3	5	2	4	9	2	1	3	3	6	7	3	1	5	3
g13638	19	44	44	66	33	49	86	45	70	168	56	131	85	108	101	79	45	51	32	50
g13639	155	365	401	336	665	824	313	736	624	485	664	470	430	455	482	574	661	476	379	427
g13641	0	0	0	0	0	0	0	0	0	0	0	0	0	0	0	0	0	0	0	0
g13675	0	0	0	0	0	0	0	0	0	0	0	0	0	0	0	0	0	0	0	0
g13676	66	119	101	96	402	407	186	310	324	260	399	201	165	119	99	143	171	96	69	87
g13677	12	32	24	33	33	25	36	48	54	53	77	38	75	55	51	57	74	77	97	87
g13678	1	2	5	2	4	2	8	6	4	1	9	13	8	10	13	15	15	17	18	11
g13679	34	41	31	34	47	52	27	37	50	85	94	64	83	77	59	62	115	103	189	82
g13680	0	0	0	0	0	0	0	0	0	0	0	0	0	0	0	0	0	0	0	0
g13681	0	6	3	1	0	0	0	2	0	5	3	3	3	4	2	2	1	5	1	2
g1369	229	1020	827	912	1104	1207	1332	1198	1387	1612	1345	1103	1217	1159	1601	2565	1995	1302	677	769
g13690	92	237	243	241	361	371	261	396	196	228	198	235	245	253	282	238	292	148	147	156
g13698	14	16	36	51	54	46	30	53	31	42	49	56	62	46	73	24	78	53	104	63
g13699	0	19	9	6	11	21	13	20	22	26	13	21	41	24	24	14	32	32	21	28
g1370	812	1399	1527	1536	1863	2259	1651	2133	2082	2474	1708	1720	2525	3753	2653	4447	2214	1574	1304	1115
g13700	0	0	0	0	0	0	2	0	0	0	0	1	1	0	1	4	2	0	2	5
g13701	19	24	13	21	40	36	48	52	34	29	43	42	34	25	52	38	47	52	65	66
g13702	0	1	1	0	0	0	0	0	0	0	1	6	4	3	1	4	1	2	2	5
g13703	1079	2231	2246	2265	3156	3018	2987	3610	2774	3599	1499	2936	2019	2577	2404	3210	2500	2481	2343	1573
g13704	0	0	5	6	4	5	4	1	3	6	1	3	3	6	7	13	1	3	5	6
g13705	28	61	72	49	113	86	99	93	84	133	76	97	46	82	63	58	77	107	93	76
g13707	1	2	2	2	2	2	1	4	3	2	10	8	11	20	13	10	3	10	9	14
g13708	3	8	1	4	2	14	9	6	7	16	11	6	22	32	8	14	16	12	29	15
g13709	0	1	2	1	8	7	7	1	4	2	10	5	0	6	3	10	3	7	8	7
g1371	150	228	295	287	325	331	185	383	307	314	176	201	471	281	365	550	427	208	178	158
g13710	159	49	42	47	4	6	38	1	25	20	22	28	8	41	27	25	14	23	33	16
g1372	2	3	2	2	6	3	0	3	7	18	5	2	5	8	7	32	1	14	4	1
g13730	147	248	192	246	304	417	238	455	531	534	517	399	314	391	321	313	503	443	369	386
g13743	36	106	92	76	123	98	120	118	161	155	149	106	146	134	166	143	194	177	211	179
g13744	6	40	11	15	30	39	43	26	37	43	42	44	48	54	52	62	85	83	78	75
g13745	28	115	100	90	145	235	181	149	153	184	196	203	100	140	106	103	196	152	211	174
g13746	535	1095	1154	1071	1556	1746	1607	1767	1166	1419	1109	1442	952	1008	822	954	1568	1285	1056	1005
g13747	47	114	116	128	148	148	105	126	155	183	168	175	187	111	155	153	157	205	198	132
g13748	0	0	0	1	2	0	2	0	3	1	1	1	0	1	0	1	0	0	1	0
g13766	223	590	494	542	1258	1438	555	1315	789	552	591	563	484	620	550	579	719	379	255	324
g13767	43	131	120	95	80	86	149	121	175	204	126	199	127	166	195	205	189	166	194	157
g13787	12	26	26	14	32	39	24	42	14	49	28	22	23	28	36	54	20	34	47	34
g13792	394	795	685	786	929	1070	770	1113	1047	1389	920	973	834	832	816	777	1088	914	913	582
g13793	8	16	13	8	9	4	6	10	4	6	7	4	0	11	6	15	10	14	21	5
g13794	5	7	1	7	3	7	8	1	9	9	10	6	9	15	12	259	5	11	6	5
g138	0	1	1	1	1	1	0	0	0	2	1	0	1	0	2	2	3	3	1	2
g13801	10	24	36	33	54	66	50	77	65	97	85	82	57	39	56	80	87	84	106	54
g13814	7	9	9	12	13	17	20	21	12	33	7	19	28	10	22	15	7	24	11	14
g13815	7	20	17	17	26	32	41	32	29	33	18	24	14	31	21	23	16	17	20	17
g13816	77	68	49	47	71	110	78	123	94	197	43	138	150	117	95	101	109	135	211	106
g13817	14	15	23	23	31	28	26	46	38	87	44	40	50	46	26	46	48	82	98	39
g13818	1	6	2	6	0	3	4	9	8	9	4	9	23	7	13	7	6	19	21	20
g13819	0	0	2	7	0	4	7	0	0	0	4	3	0	4	0	0	0	0	0	0
g13820	6	8	3	3	18	11	15	14	1	5	10	6	7	20	17	4	5	7	4	1
g13821	0	0	0	2	1	1	3	5	0	3	3	5	0	0	0	3	0	0	2	1
g13822	16	13	4	12	18	17	6	31	2	7	11	9	8	21	8	10	1	6	1	2
g13823	0	1	0	0	1	7	1	0	2	4	5	6	1	4	1	1	2	4	0	0
g13824	0	1	0	0	0	0	0	0	0	3	1	0	0	2	0	0	2	2	0	0
g13825	58	39	15	19	30	27	32	44	27	73	40	52	35	23	35	40	34	67	84	53
g13826	7	9	7	10	8	7	14	13	22	28	11	5	6	19	23	23	15	34	29	19
g13827	26	147	91	124	91	79	132	60	64	47	60	31	84	161	66	112	81	103	41	90
g13828	588	3092	2932	3230	1784	1787	2633	2061	994	860	824	938	964	3457	1482	1872	2325	1692	580	1910
g13829	7	9	11	6	10	7	7	4	11	11	14	2	16	15	7	16	11	19	18	30
g13830	129	221	241	234	201	230	223	255	228	364	229	310	291	265	289	233	244	346	329	258
g13834	0	2	2	1	0	2	1	3	7	5	0	5	3	2	2	1	1	0	4	0
g13836	0	0	0	0	0	0	0	0	0	0	0	0	0	0	0	0	0	0	0	0
g13838	126	256	258	245	150	181	256	182	197	299	149	293	158	162	186	175	199	204	193	151
g13842	318	513	518	500	1149	1234	677	1178	978	699	797	592	536	760	633	692	757	413	208	272
g13843	166	441	423	472	619	618	521	600	572	679	425	631	470	485	522	683	717	948	1124	703
g13848	810	2393	2245	2304	5525	5956	2827	6037	4305	3552	3232	2416	2377	2563	2603	3345	3377	1467	1270	1070
g13849	127	280	324	245	357	403	284	434	285	426	167	310	480	501	609	706	329	288	258	227
g13851	21	51	45	25	85	72	134	70	114	173	73	159	50	47	45	47	53	95	67	65
g13852	0	0	0	0	0	0	0	0	0	0	0	0	0	0	0	0	0	0	0	0
g13853	0	2	0	0	0	0	0	1	0	1	0	0	1	0	0	6	0	2	0	0
g13855	1112	2729	2553	2635	4906	5400	3190	5442	4190	5003	3267	3782	3377	3862	4557	7195	4236	3557	1669	2172
g13856	354	731	707	760	871	926	997	991	984	1128	717	985	739	922	921	996	895	824	729	614
g13857	19	65	36	76	103	127	114	134	90	114	113	86	55	71	51	51	84	68	58	56
g13858	0	3	12	6	0	0	5	0	1	0	1	3	0	9	0	0	0	1	7	3
g13859	0	3	0	0	0	0	0	0	0	3	1	0	0	0	3	0	0	5	0	3
g13866	7	23	25	34	21	17	19	22	24	48	58	36	55	34	48	38	46	26	7	24
g13867	0	1	3	1	0	5	6	1	0	0	3	5	0	3	0	1	1	2	4	0
g13868	25	72	69	72	158	162	72	134	67	39	150	39	70	67	84	45	101	38	26	38
g13869	145	299	312	234	176	204	228	178	250	368	228	345	261	380	398	321	291	215	173	189
g13870	64	105	74	68	51	87	133	102	218	269	329	151	293	191	164	182	311	246	264	246
g13872	0	0	0	0	0	0	0	0	0	0	0	0	0	0	0	0	0	0	0	0
g13873	2	0	1	1	2	1	2	0	5	1	7	0	6	2	5	6	1	3	5	5
g13874	132	158	155	204	272	288	332	267	306	416	283	354	370	320	362	396	402	370	467	283
g13876	0	0	2	0	3	2	2	3	3	0	1	2	0	1	1	3	1	1	1	1
g13877	2	1	2	3	7	4	18	21	18	5	18	15	5	2	11	12	5	4	3	8
g13878	177	242	191	188	628	710	554	846	632	479	685	496	355	377	201	333	515	248	113	178
g13880	12	24	30	25	19	23	33	7	25	44	42	64	22	49	37	41	28	27	57	27
g13881	0	7	3	12	12	16	3	6	1	5	1	7	6	11	10	11	7	3	5	1
g13882	0	0	4	0	0	0	0	0	1	1	0	0	0	0	0	0	1	0	0	0
g13885	0	0	0	0	0	0	0	1	0	0	3	0	1	1	1	0	0	0	0	0
g13887	6	27	17	17	40	31	29	47	29	36	25	32	28	23	28	27	18	28	19	16
g13889	19	49	28	46	36	56	46	79	77	108	43	82	87	68	61	83	47	56	36	41
g13891	2	28	18	13	10	14	10	2	4	8	5	10	4	15	7	13	7	5	15	13
g13892	94	274	279	300	65	110	94	68	148	143	82	114	62	221	167	149	122	170	89	146
g13893	133	226	186	287	719	901	421	876	447	616	254	469	225	263	253	252	216	262	224	145
g13894	3	15	8	6	17	7	3	25	10	31	14	7	11	15	21	18	6	10	9	14
g13895	11	18	9	29	8	4	16	5	5	3	19	7	26	28	6	6	23	49	12	20
g13896	1	0	1	1	0	1	2	0	0	0	3	0	0	0	5	0	1	2	0	0
g13897	1	1	1	1	0	11	13	1	0	8	9	15	11	5	6	1	0	4	11	5
g139	11	30	38	20	67	83	51	64	52	35	72	58	31	43	54	37	66	65	37	59
g1390	150	212	232	210	357	420	154	355	355	387	183	244	350	367	411	381	318	305	217	239
g13906	0	0	0	0	0	0	0	0	0	0	0	1	0	0	0	0	0	0	0	0
g13907	0	0	0	0	0	0	1	0	3	0	0	1	0	2	0	0	0	0	0	0
g13908	7	16	9	2	6	8	14	1	7	6	14	6	8	13	5	14	26	6	7	9
g1391	1	0	2	0	1	0	0	0	0	1	0	0	0	1	0	1	0	0	0	1
g13913	57	127	130	183	266	337	152	361	209	191	182	139	111	144	112	114	187	82	76	126
g13914	71	67	57	55	14	13	53	15	97	161	77	110	50	78	68	85	73	105	108	117
g13915	158	198	266	239	51	49	302	54	305	859	381	519	244	301	251	346	352	446	591	382
g13917	0	1	0	0	0	0	0	1	1	0	2	6	1	0	0	0	0	2	3	5
g13918	22	25	36	25	14	17	23	16	31	75	68	66	76	61	41	50	53	77	87	35
g1392	94	507	455	490	131	124	206	151	422	1218	157	941	364	615	820	634	411	737	594	492
g13921	2	4	3	1	6	11	3	6	3	10	1	7	3	6	2	4	4	4	2	10
g13924	43	103	91	73	44	57	100	50	85	131	50	109	66	76	103	85	44	112	97	60
g13925	245	226	174	194	268	288	615	270	624	816	436	599	142	264	178	274	166	342	314	202
g13926	57	141	146	119	181	237	148	226	181	147	262	145	285	154	173	159	195	116	59	76
g13927	195	418	464	380	466	459	512	480	510	787	300	674	410	513	491	560	479	435	412	343
g1393	15	36	22	30	30	43	30	17	29	42	38	16	23	40	43	32	40	53	27	24
g13930	12	9	5	3	4	2	0	1	5	3	2	3	0	3	3	1	1	0	1	3
g1394	2	2	7	11	18	23	11	9	11	2	9	17	12	6	2	5	8	8	11	5
g13941	13	101	132	124	31	53	64	30	31	26	20	25	44	107	41	75	71	51	6	50
g13942	7	48	71	44	41	52	62	36	47	72	42	56	52	57	67	74	104	64	68	60
g13946	14	23	29	21	53	71	20	72	58	24	54	27	48	42	33	35	36	11	3	13
g13947	57	172	148	170	367	371	218	450	328	262	300	225	210	260	216	170	251	179	68	102
g13949	55	203	192	202	200	227	244	211	227	181	271	151	188	191	223	160	168	129	68	103
g1395	3	7	3	6	6	1	8	5	11	14	3	9	3	5	3	10	10	5	5	10
g13950	99	267	287	265	230	279	471	285	229	422	545	505	440	533	340	196	385	429	468	298
g13951	565	1392	1421	1441	1656	1572	1970	1887	1727	2320	1196	1964	1287	2171	1605	2037	1740	2040	1728	1333
g13952	5	9	41	22	21	16	25	13	27	16	27	24	56	45	54	85	38	57	31	65
g13953	862	4694	4478	4607	3916	4419	3497	4580	4620	3925	2532	3504	6113	5545	6927	10661	5147	3866	2682	2524
g13954	0	1	0	0	1	0	0	0	1	0	5	0	0	1	0	4	0	0	3	1
g13955	0	0	0	0	0	1	0	0	0	0	1	0	0	0	0	0	0	0	0	0
g13958	90	220	214	249	283	278	237	289	238	272	249	268	135	139	128	139	286	186	212	85
g13959	2	1	12	1	10	2	1	2	1	14	3	8	9	1	7	4	8	4	3	1
g1396	131	247	216	259	388	501	211	415	367	367	368	254	268	367	330	318	387	310	311	186
g13960	73	40	55	68	65	72	85	76	65	162	83	129	94	94	121	109	89	99	72	54
g13961	0	0	0	0	0	0	0	0	0	0	3	0	1	0	1	1	0	4	0	0
g13963	31	49	54	51	18	23	35	14	65	87	13	82	21	52	44	37	64	44	54	25
g13964	634	1166	1157	1140	1632	1651	1214	1772	1123	1001	686	1203	717	959	719	955	1140	627	499	482
g13965	4	18	25	20	26	11	36	14	18	16	22	20	26	38	15	13	33	18	14	22
g13966	46	74	68	60	113	140	71	135	98	105	108	114	71	99	90	88	138	65	49	66
g13968	0	0	0	0	0	0	0	0	0	0	0	0	0	0	0	0	0	0	0	0
g1397	2	0	0	0	0	0	0	0	0	0	0	0	0	0	1	0	0	0	0	0
g13976	129	318	248	261	402	441	298	416	284	332	364	300	292	385	281	274	364	260	262	243
g13977	3	18	14	22	19	32	24	24	20	25	23	35	39	30	37	18	31	32	48	26
g13978	12	11	15	9	38	54	10	43	33	27	27	31	20	13	10	14	16	17	13	5
g13979	4	3	6	8	2	7	12	10	5	3	12	7	3	2	6	6	6	5	5	4
g1398	19	45	36	22	84	92	48	77	58	28	60	49	32	50	37	55	80	43	32	23
g13980	96	606	554	581	689	727	597	689	621	544	606	444	425	612	417	473	610	380	231	297
g13981	1633	3583	3386	3535	7011	7860	3556	7945	5471	5557	7630	4113	3168	3167	2996	4009	6665	5589	5663	4901
g13982	56	156	160	155	317	342	180	318	259	180	222	138	301	262	259	146	230	84	53	66
g13983	246	766	745	760	876	1081	918	1052	983	830	335	807	590	767	735	827	888	861	664	575
g13984	13	40	24	10	23	46	40	21	46	33	23	45	23	48	33	36	52	50	42	33
g13985	260	282	259	220	327	324	462	375	249	238	184	185	479	678	372	461	524	327	203	299
g1399	0	5	0	3	2	0	0	3	1	1	0	0	0	4	0	1	4	2	0	0
g13990	58	185	165	177	72	72	225	61	199	384	398	280	215	307	261	78	215	184	139	149
g13991	204	172	165	166	210	262	150	277	106	85	139	129	94	100	78	42	191	18	15	40
g13992	809	785	822	778	646	670	789	743	659	921	641	771	743	852	847	842	786	894	756	590
g13993	695	956	849	895	3353	3463	2156	3650	2408	2911	1102	2615	1581	1517	1086	1588	1205	1665	1283	1047
g13994	63	192	171	164	343	363	266	405	316	221	223	210	166	123	99	122	445	206	137	117
g13996	11	22	10	23	12	6	9	13	11	15	22	7	15	33	17	13	15	23	24	6
g14	45	384	393	320	93	95	233	117	79	59	54	49	105	164	131	180	191	168	31	105
g140	187	392	409	513	986	1217	420	1280	815	841	717	555	393	467	438	463	669	458	421	442
g1400	6	9	8	10	13	15	9	16	17	12	6	24	3	15	8	11	9	6	6	5
g14002	17	8	6	21	28	22	1	22	15	10	21	10	9	16	12	26	12	16	8	12
g14003	6	13	17	13	24	31	20	51	24	10	107	15	9	19	6	11	18	2	3	8
g14004	2	2	0	0	3	6	7	0	3	13	7	1	5	4	7	11	10	14	8	7
g14005	486	961	1031	1011	1013	936	1192	1094	985	1659	1655	1387	1319	1092	1324	1738	1830	1588	1998	1235
g14008	345	755	759	775	424	420	545	459	133	427	194	404	345	630	285	426	616	469	412	313
g1401	24	40	36	52	153	144	69	194	53	60	67	47	120	74	106	102	110	73	22	31
g14013	278	898	895	856	605	641	1345	643	1508	2274	1145	1770	649	911	1125	1000	714	848	1171	588
g14014	421	2376	2278	2399	845	934	2186	1042	1910	2458	1504	2097	1850	1871	3646	3033	1603	1411	1288	835
g14019	2	7	0	6	3	4	1	6	0	3	4	3	2	2	4	3	2	2	1	0
g1402	0	2	4	4	1	1	2	1	1	2	13	1	3	6	7	3	7	5	1	4
g14020	804	731	713	684	597	625	1061	637	1126	2252	1033	1691	968	900	915	847	821	1013	1103	612
g14022	1	8	7	6	12	12	7	11	1	3	17	3	1	13	7	9	2	2	6	5
g14027	107	113	108	141	206	282	333	275	452	721	383	576	384	502	361	219	350	155	134	81
g14028	12	10	18	14	8	20	20	21	24	68	38	44	38	41	41	32	67	116	81	108
g14029	57	102	82	64	40	58	86	79	89	209	160	130	192	130	114	123	181	280	423	198
g14030	1449	1278	1273	1396	810	947	1466	862	1677	3973	2142	3127	2243	1646	1738	1787	2624	5111	6311	3695
g14033	99	311	217	256	422	432	274	447	361	446	306	442	344	400	365	280	458	301	193	197
g14034	5	21	31	20	49	64	26	51	41	41	70	34	64	42	37	45	54	24	27	22
g14035	1	7	9	2	8	7	15	11	3	7	15	5	6	1	12	17	2	6	0	4
g14036	295	504	424	397	511	490	509	550	476	569	317	506	243	343	291	253	325	259	191	186
g14037	10	17	8	17	54	78	28	83	100	106	71	46	21	29	21	36	45	24	19	21
g14038	322	711	673	626	1058	1120	856	1226	914	1024	831	920	1151	956	1016	993	944	657	460	443
g14039	178	511	516	559	721	852	498	874	598	645	561	530	518	746	734	834	589	414	334	243
g14045	1	0	3	1	3	0	0	0	0	0	0	0	1	0	2	0	2	4	3	0
g14047	92	152	129	123	259	296	174	219	322	252	288	193	336	187	358	338	377	261	125	191
g14048	66	116	93	94	171	192	87	143	120	129	182	92	195	111	217	278	223	205	91	120
g14049	416	1184	1148	1310	1743	1886	1560	1969	1870	2504	1430	1753	1849	1618	2413	3258	1766	1892	1248	1189
g1405	861	1519	1366	1450	1594	1748	2522	1803	2651	4503	1649	3902	2218	2047	1707	2027	1780	2369	2358	1458
g14050	249	498	431	451	495	516	474	531	560	873	402	765	541	676	591	705	608	746	741	539
g14051	88	82	101	95	86	114	122	73	154	262	147	233	171	90	181	151	199	238	252	200
g14052	16	4	7	14	2	5	15	13	4	9	8	11	11	10	13	19	19	13	11	20
g14053	37	152	115	133	55	66	63	61	30	37	29	35	46	62	34	50	66	30	10	32
g14054	41	49	61	71	32	51	92	41	73	174	62	157	124	88	112	128	62	87	112	83
g14055	2	1	1	9	1	1	5	2	8	10	5	9	5	7	3	3	4	8	7	9
g14056	55	41	47	54	41	31	30	66	46	32	51	46	53	57	43	44	50	35	38	29
g14057	1	0	0	1	0	0	2	2	0	0	3	0	2	2	1	0	1	4	0	0
g14058	11	7	19	13	14	7	25	17	30	9	6	7	14	12	3	10	7	14	14	2
g14059	40	69	37	49	67	93	69	67	57	54	90	48	64	77	57	49	46	65	40	47
g1406	1	0	0	0	0	0	0	1	0	0	1	1	0	0	0	0	4	0	0	0
g1407	7	4	7	1	3	6	3	2	7	7	11	5	9	9	3	6	12	5	3	1
g1408	9	12	11	13	19	24	14	20	28	23	51	27	24	29	19	33	47	25	34	20
g14084	0	0	0	0	0	0	0	0	0	0	0	0	0	0	0	0	0	0	0	0
g14089	0	0	0	0	0	0	0	0	0	0	0	0	0	0	0	0	0	0	0	0
g14090	106	203	203	216	128	157	238	138	193	366	205	340	240	245	218	275	302	423	503	265
g14091	43	53	70	58	54	45	26	69	66	86	50	69	76	83	68	87	75	119	138	84
g14092	3	8	11	7	16	3	5	2	4	18	8	25	7	2	11	13	17	19	17	13
g14093	0	8	6	4	7	15	4	6	5	4	7	3	4	8	7	3	5	4	4	3
g14094	330	436	336	467	45	52	458	46	451	694	269	682	169	474	336	441	159	564	899	347
g14096	97	240	203	196	317	322	262	317	340	450	313	216	215	294	258	280	329	271	299	227
g14097	3	2	6	2	7	2	6	6	2	3	7	1	13	3	7	2	9	5	0	5
g14098	31	35	27	28	20	15	21	14	5	26	3	24	82	48	35	41	32	10	1	3
g14099	1	1	0	1	0	0	0	0	0	2	0	0	0	0	0	0	0	0	0	0
g141	37	14	16	11	25	41	11	37	19	24	20	15	32	18	33	11	18	27	15	5
g14101	6	14	7	2	28	14	5	15	17	16	15	13	7	10	11	18	24	9	18	17
g14102	364	459	503	477	459	463	536	510	439	892	429	754	441	598	522	563	580	691	1019	466
g14103	0	0	0	0	2	0	0	1	0	3	1	1	0	0	0	1	0	0	1	0
g14104	78	152	145	138	213	290	163	240	163	214	132	145	171	209	246	213	150	98	83	67
g14105	18	15	12	11	17	13	14	8	3	10	5	10	2	4	4	18	11	5	4	4
g14106	56	42	47	43	59	77	60	54	59	77	76	38	75	29	68	56	36	59	54	53
g14107	0	2	1	3	2	1	1	3	1	3	0	2	6	1	0	0	2	13	0	5
g14108	19	22	30	26	8	16	36	9	20	23	21	28	26	15	27	21	10	20	11	9
g14109	2	3	18	6	15	23	16	11	4	5	8	9	2	9	6	10	12	3	1	7
g14110	1022	1425	1483	1532	2535	2814	2167	3114	745	807	1002	1169	1081	1124	813	788	1856	406	201	510
g14111	115	198	153	127	273	288	251	348	277	343	188	274	178	204	180	214	257	241	257	158
g14112	91	211	159	145	185	173	224	175	291	388	711	264	186	488	343	426	343	282	308	215
g14113	725	915	904	985	1133	1254	1404	1286	989	1821	1022	1399	1346	1627	1428	1804	1203	1305	918	781
g14114	0	0	0	0	0	0	0	0	0	0	0	0	0	0	0	0	2	0	0	0
g14116	186	278	225	248	342	417	271	326	227	437	305	352	320	356	279	324	285	296	356	218
g14117	38	8	16	16	0	0	1	0	0	6	1	6	0	15	2	14	2	6	0	0
g14118	0	0	0	0	0	1	0	1	0	0	0	0	1	1	1	0	0	0	0	0
g1412	0	0	0	0	0	0	0	0	0	0	0	0	0	0	0	0	0	0	0	0
g14122	1	4	2	4	1	1	6	0	8	4	5	5	7	13	13	11	8	11	21	4
g14123	1	3	3	4	6	7	0	6	1	7	9	0	4	7	6	5	7	9	9	0
g14124	0	0	0	0	0	0	0	0	0	0	0	0	0	0	0	0	0	0	0	0
g14125	20	75	54	53	132	98	88	160	92	148	60	102	158	86	98	79	105	89	87	57
g14126	2	10	5	9	16	20	11	11	23	19	7	21	17	7	25	19	31	7	27	7
g14127	0	0	0	1	0	0	1	0	0	0	1	0	0	0	0	0	0	0	0	0
g14128	29	124	173	157	31	30	101	54	33	11	35	32	31	102	41	85	83	46	23	42
g14129	85	226	184	211	320	315	310	345	190	185	350	165	200	172	145	145	447	219	113	193
g1413	34	92	98	133	98	99	154	130	202	244	160	176	143	135	146	154	155	158	158	134
g14130	55	184	210	180	573	510	262	437	234	118	176	107	90	121	210	1175	139	64	32	51
g14131	3	2	4	10	8	3	5	7	4	3	7	7	5	6	3	11	9	5	5	14
g14132	5	3	5	1	0	4	2	3	7	3	8	12	8	8	19	2	1	6	3	3
g14133	0	2	0	1	1	6	7	5	5	3	3	2	1	4	6	11	6	8	0	4
g14134	434	834	915	858	1017	1036	1283	1166	1390	2006	836	1726	913	1311	1174	1561	963	1080	936	744
g14135	62	194	190	203	182	195	268	216	296	352	259	290	130	158	177	183	261	246	269	235
g14149	36	32	30	43	20	15	33	30	13	43	60	71	69	63	35	30	55	45	105	57
g1415	63	9	11	17	32	15	22	43	17	31	21	44	5	19	17	36	17	24	12	18
g14152	10	48	21	47	31	35	43	48	46	57	48	54	40	48	30	21	27	36	42	33
g14153	2	10	12	9	8	8	2	3	9	5	8	11	14	11	6	2	7	10	3	6
g14158	342	450	403	429	1135	1122	518	1104	1101	1484	896	1025	793	617	683	677	969	960	1163	736
g1416	0	0	0	0	0	0	0	0	0	0	0	0	0	0	0	0	0	0	0	0
g14162	0	8	0	0	4	3	1	3	5	11	6	3	1	2	0	3	2	9	0	3
g14163	51	79	60	79	164	143	80	159	201	133	152	148	72	107	104	122	115	96	53	78
g14164	52	115	76	109	278	299	112	324	34	109	42	39	164	257	252	228	74	31	15	47
g14165	308	788	768	744	2216	2426	916	2280	1599	1361	1601	1129	1222	886	1010	798	1460	827	734	678
g14166	926	962	1009	1043	1058	1202	1266	1233	1145	2426	1057	1676	1769	4061	1555	1645	1006	1127	1249	758
g14173	68	113	150	99	89	132	178	140	305	172	136	173	174	141	159	180	179	189	177	139
g14174	50	80	79	62	70	63	88	65	213	151	96	110	114	109	144	114	112	128	117	79
g14175	11	15	17	10	16	14	14	12	48	34	25	19	17	18	15	14	22	19	26	7
g14176	0	2	0	0	0	1	2	1	5	5	3	0	1	4	4	5	5	3	10	6
g14177	8	20	11	18	20	29	37	38	49	62	17	29	23	26	19	23	39	15	14	12
g14178	29	100	71	56	108	104	48	142	301	98	111	81	90	86	89	101	99	107	75	86
[truncated: 30,354 more rows]

## Sheet: ST4 DESeq HL_vs_Ctrl
Supplemental Table 4. DESeq2 HL vs. Control output with KEGG, GO, and BLAST annotation. Highlighted cells represent significantly differentially expressed genes (p-adjusted <0.05
Protein ID	baseMean	log2FoldChange	lfcSE	stat	pvalue	padj	KEGG	GO Terms	NCBI annotation	NCBI ID	e-value	bitscore	NCBI taxonomy
g11294.t1	1674.4	-5.61897	0.112676	-49.8684	0	0			#N/A	#N/A	#N/A	#N/A	#N/A
g12314.t1	13684.3	4.26994	0.0512355	83.3394	0	0		GO:0007049, GO:0005634, GO:0003824, GO:0016021	#N/A	#N/A	#N/A	#N/A	#N/A
g13185.t1	116370	-9.62981	0.0693672	-138.824	0	0			#N/A	#N/A	#N/A	#N/A	#N/A
g13187.t1	39546.8	-9.67662	0.210608	-45.9462	0	0			#N/A	#N/A	#N/A	#N/A	#N/A
g13188.t1	58982.7	-9.57159	0.0781251	-122.516	0	0			#N/A	#N/A	#N/A	#N/A	#N/A
g13189.t1	1.42792e+06	-9.68147	0.119607	-80.9442	0	0			#N/A	#N/A	#N/A	#N/A	#N/A
g13190.t1	258460	-9.37817	0.232431	-40.3482	0	0			#N/A	#N/A	#N/A	#N/A	#N/A
g15718.t1	3213.93	-4.96722	0.0817048	-60.7947	0	0			hypothetical protein Poli38472_008883 [Pythium oligandrum].	TMW56235.1	6.2e-113	421	Eukaryota_NA_Oomycetes_Pythiales_Pythiaceae_Pythium_Pythium oligandrum
g18735.t1	1528.74	-3.46245	0.0890371	-38.8877	0	0			#N/A	#N/A	#N/A	#N/A	#N/A
g1924.t1	7921.26	2.14795	0.0515656	41.6547	0	0	K05667		hypothetical protein SAMD00019534_044320 [Acytostelium subglobosum LB1].	XP_012755376.1	2.1e-198	703.4	Eukaryota_NA_NA_Acytosteliales_Acytosteliaceae_Acytostelium_Acytostelium subglobosum
g19735.t1	1084.1	-3.92257	0.0970684	-40.4104	0	0		GO:0006996	hypothetical protein PROFUN_04561 [Planoprotostelium fungivorum].	PRP81326.1	5.1e-98	369	Eukaryota_NA_Variosea_NA_Cavosteliaceae_Planoprotostelium_Planoprotostelium fungivorum
g20078.t1	11928.2	-2.95097	0.0535808	-55.0751	0	0			hypothetical protein FisN_2Lh055 [Fistulifera solaris].	GAX18422.1	1.8e-07	69.3	Eukaryota_Bacillariophyta_Bacillariophyceae_Naviculales_Naviculaceae_Fistulifera_Fistulifera solaris
g22789.t1	1794.84	6.37071	0.149519	42.6081	0	0			#N/A	#N/A	#N/A	#N/A	#N/A
g2429.t1	4831.07	2.41834	0.0624127	38.7475	0	0			high light inducible protein [Gloeocapsopsis sp. AAB1 = 1H9].	WP_105219756.1	1.026e-05	52	Bacteria_Cyanobacteria_Oscillatoriophycideae_Chroococcales_Chroococcaceae_Gloeocapsopsis
g24500.t1	12469.9	1.84411	0.0456388	40.4067	0	0	K16298		serine carboxypeptidase-like [Medicago truncatula].	XP_013467392.1	2.5e-52	216.9	Eukaryota_Streptophyta_NA_Fabales_Fabaceae_Medicago_Medicago truncatula
g28083.t1	2377.76	-2.74319	0.0659164	-41.6162	0	0	K06324		multicopper oxidase domain-containing protein [Candidatus Methanoperedens nitroreducens].	WP_052368752.1	1.7e-46	198	Archaea_Euryarchaeota_Methanomicrobia_Methanosarcinales_Candidatus Methanoperedenaceae_Candidatus Methanoperedens_Candidatus Methanoperedens nitroreducens
g3247.t1	3586.65	-3.13598	0.0631937	-49.6249	0	0			hypothetical protein C0624_03645 [Desulfuromonas sp.].	PLY07396.1	4e-09	73.9	Bacteria_Proteobacteria_Deltaproteobacteria_Desulfuromonadales_Desulfuromonadaceae_Desulfuromonas_Desulfuromonas sp.
g3404.t1	2031.63	-2.44428	0.0636682	-38.3909	0	0			#N/A	#N/A	#N/A	#N/A	#N/A
g35588.t1	5753.37	-2.0241	0.0523583	-38.6587	0	0			#N/A	#N/A	#N/A	#N/A	#N/A
g35727.t1	9115.76	-2.27981	0.0548316	-41.5783	0	0			#N/A	#N/A	#N/A	#N/A	#N/A
g38170.t1	4746.56	3.00594	0.0570266	52.7111	0	0		GO:0009916, GO:0070469, GO:0005743, GO:0046872, GO:0016706, GO:0008168, GO:0016021	alternative oxidase [Salpingoeca rosetta].	XP_004994680.1	1e-79	307	Eukaryota_NA_NA_Choanoflagellata_Salpingoecidae_Salpingoeca_Salpingoeca rosetta
g42714.t1	2050.27	-5.21935	0.100341	-52.0163	0	0			#N/A	#N/A	#N/A	#N/A	#N/A
g43521.t1	1354.31	-5.546	0.122184	-45.3907	0	0	K24243		hypothetical protein CHLNCDRAFT_135134 [Chlorella variabilis].	XP_005846718.1	2.3e-07	69.3	Eukaryota_Chlorophyta_Trebouxiophyceae_Chlorellales_Chlorellaceae_Chlorella_Chlorella variabilis
g50465.t1	5657.28	-2.44226	0.0500559	-48.7907	0	0			hypothetical protein [Actinoplanes sp. N902-109].	WP_015625614.1	7.8e-52	215.7	Bacteria_Actinobacteria_Actinobacteria_Micromonosporales_Micromonosporaceae_Actinoplanes_Actinoplanes sp. N902-109
g53956.t1	1910.51	-3.60104	0.0755061	-47.6921	0	0			helicase [Heterostelium album PN500].	XP_020429140.1	3.4e-89	341.7	Eukaryota_NA_NA_Acytosteliales_Acytosteliaceae_Heterostelium_Heterostelium album
g5700.t1	1215	-5.6545	0.132587	-42.6473	0	0	K16726		serine/threonine-protein kinase STY8-like isoform X1 [Phalaenopsis equestris].	XP_020581280.1	2.9e-07	65.9	Eukaryota_Streptophyta_Liliopsida_Asparagales_Orchidaceae_Phalaenopsis_Phalaenopsis equestris
g58099.t1	3279.07	2.67771	0.065139	41.1076	0	0			hypothetical protein EON64_12505 [archaeon].	RYG65161.1	3e-38	169.9	Archaea_NA_NA_NA_NA_NA_archaeon
g59025.t1	1218.88	-4.51831	0.106152	-42.5645	0	0			#N/A	#N/A	#N/A	#N/A	#N/A
g59710.t1	3117.85	2.60161	0.0621774	41.8418	0	0			#N/A	#N/A	#N/A	#N/A	#N/A
g61496.t1	13374.1	-2.36339	0.0549794	-42.9868	0	0			#N/A	#N/A	#N/A	#N/A	#N/A
g63116.t1	6400.42	-2.22598	0.0472398	-47.121	0	0		GO:0007043, GO:0016021, GO:0007507	#N/A	#N/A	#N/A	#N/A	#N/A
g64062.t1	46577.7	-8.86308	0.20554	-43.121	0	0			#N/A	#N/A	#N/A	#N/A	#N/A
g66477.t1	34048.4	1.76517	0.0431098	40.9459	0	0	K04079	GO:0051082, GO:0006457, GO:0048471, GO:0016887, GO:0050821, GO:0140453, GO:0005829, GO:0034605, GO:0032991, GO:0005886, GO:0005524, GO:0010619, GO:0045335, GO:0031012, GO:0031048, GO:0060176	heat shock protein 81-2 [Sorghum bicolor].	XP_002462554.1	2.5e-263	918.3	Eukaryota_Streptophyta_Liliopsida_Poales_Poaceae_Sorghum_Sorghum bicolor
g6746.t1	8856.2	1.92517	0.0440107	43.7432	0	0	K13289	GO:0004185, GO:0006508, GO:0016021, GO:0055085, GO:0022857	peptidase S10 family protein [Cavenderia fasciculata].	XP_004361668.1	1.156e-56	219	Eukaryota_Amoebozoa_Mycetozoa_Dictyostelids_Acytosteliales_Cavenderiaceae_Cavenderia
g69156.t1	2722.63	-3.37038	0.0816061	-41.3006	0	0			hypothetical protein (macronuclear) [Paramecium tetraurelia strain d4-2].	XP_001441774.1	6.1e-22	116.3	Eukaryota_Ciliophora_Oligohymenophorea_Peniculida_Parameciidae_Paramecium_Paramecium tetraurelia
g69489.t1	6172.37	-8.30403	0.133347	-62.274	0	0			#N/A	#N/A	#N/A	#N/A	#N/A
g7132.t1	3286.81	-2.2327	0.0586728	-38.0534	0	0			#N/A	#N/A	#N/A	#N/A	#N/A
g72521.t1	37112.2	-9.17008	0.17378	-52.7685	0	0	K03165		#N/A	#N/A	#N/A	#N/A	#N/A
g73504.t1	2353.3	-2.30134	0.0599184	-38.4078	0	0	K00020		NAD(P)-dependent oxidoreductase [Nitriliruptor sp.].	TVR26101.1	1.1e-38	172.9	Bacteria_Actinobacteria_Nitriliruptoria_Nitriliruptorales_Nitriliruptoraceae_Nitriliruptor_Nitriliruptor sp.
g74442.t1	57248.3	-9.35027	0.139399	-67.0754	0	0			#N/A	#N/A	#N/A	#N/A	#N/A
g76397.t1	1306.61	-3.01734	0.077208	-39.0806	0	0	K03234	GO:0003924, GO:0006414, GO:0005743, GO:0005525, GO:0003746, GO:0009507, GO:1990904, GO:0016021, GO:0043022	elongation factor 2 [Heterostelium album PN500].	XP_020427136.1	3.4e-171	612.1	Eukaryota_NA_NA_Acytosteliales_Acytosteliaceae_Heterostelium_Heterostelium album
g76602.t1	2321.47	-2.84482	0.074411	-38.2312	0	0			#N/A	#N/A	#N/A	#N/A	#N/A
g76826.t1	4317.97	-2.77937	0.0543139	-51.1722	0	0	K22349		multicopper oxidase domain-containing protein [Roseomonas aerilata].	WP_084698048.1	2e-149	541.2	Bacteria_Proteobacteria_Alphaproteobacteria_Rhodospirillales_Acetobacteraceae_Roseomonas_Roseomonas aerilata
g77457.t1	2438.77	-2.56771	0.0630433	-40.7293	0	0	K01792	GO:0047938, GO:0005975, GO:0030246	hypothetical protein TanjilG_22816 [Lupinus angustifolius].	OIW11009.1	3e-56	231.5	Eukaryota_Streptophyta_NA_Fabales_Fabaceae_Lupinus_Lupinus angustifolius
g9304.t1	3629.05	-2.14028	0.0533258	-40.1359	0	0			predicted protein [Thalassiosira pseudonana CCMP1335].	XP_002292366.1	2.6e-40	178.7	Eukaryota_Bacillariophyta_Coscinodiscophyceae_Thalassiosirales_Thalassiosiraceae_Thalassiosira_Thalassiosira pseudonana
g32055.t1	1232.21	-3.19862	0.0859741	-37.2044	5.78933e-303	3.01989e-300			hypothetical protein COT24_02635 [Candidatus Kerfeldbacteria bacterium CG08_land_8_20_14_0_20_40_16].	PIS42598.1	1e-12	85.5	Bacteria_Candidatus Kerfeldbacteria_NA_NA_NA_NA_Candidatus Kerfeldbacteria bacterium CG08_land_8_20_14_0_20_40_16
g12881.t1	976.721	-3.39371	0.0935874	-36.2624	6.33259e-288	3.23299e-285			CHRD domain protein [Candidatus Accumulibacter sp. BA-93].	EXI89734.1	3.4e-16	97.8	Bacteria_Proteobacteria_Betaproteobacteria_NA_NA_Candidatus Accumulibacter_Candidatus Accumulibacter sp. BA-93
g21446.t1	3878.24	-2.23117	0.0617	-36.1615	2.45209e-286	1.22579e-283			Voltage-dependent T-type calcium channel subunit alpha-1H [Symbiodinium microadriaticum].	OLQ13634.1	2.4e-61	248.1	Eukaryota_NA_Dinophyceae_Suessiales_Symbiodiniaceae_Symbiodinium_Symbiodinium microadriaticum
g30242.t1	1348.99	-2.87803	0.079597	-36.1575	2.83918e-286	1.39033e-283		GO:0106310, GO:0006468, GO:0004712, GO:0004674, GO:0005524	#N/A	#N/A	#N/A	#N/A	#N/A
g29842.t1	2712.78	-2.24395	0.0621004	-36.1342	6.58744e-286	3.16131e-283			Isocitrate dehydrogenase [NADP] [Symbiodinium microadriaticum].	OLP98564.1	1.5e-38	171	Eukaryota_NA_Dinophyceae_Suessiales_Symbiodiniaceae_Symbiodinium_Symbiodinium microadriaticum
g56944.t1	2184.67	-2.18788	0.0606124	-36.0963	2.59426e-285	1.22058e-282			hypothetical protein CcCBS67573_g08446 [Chytriomyces confervae].	TPX64305.1	1.1e-70	278.1	Eukaryota_Chytridiomycota_Chytridiomycetes_Chytridiales_Chytriomycetaceae_Chytriomyces_Chytriomyces confervae
g589.t1	8684.08	-1.55564	0.0432782	-35.9452	6.0176e-283	2.77677e-280			predicted protein [Phaeodactylum tricornutum CCAP 1055/1].	XP_002182157.1	1e-56	231.9	Eukaryota_Bacillariophyta_Bacillariophyceae_Naviculales_Phaeodactylaceae_Phaeodactylum_Phaeodactylum tricornutum
g32200.t1	807.282	-4.15145	0.11762	-35.2954	6.91283e-273	3.12969e-270		GO:0004672, GO:0006468, GO:0000922, GO:0005813, GO:0005524, GO:0043231, GO:0005737, GO:0016021, GO:0032465, GO:0000278, GO:0035556	CAMK/CAMKL protein kinase [Phytophthora parasitica P1569].	ETI42951.1	3.2e-28	136	Eukaryota_NA_Oomycetes_Peronosporales_Peronosporaceae_Phytophthora_Phytophthora parasitica
g49985.t1	1283.7	-2.81762	0.0799253	-35.2531	3.0701e-272	1.3642e-269			microneme protein, putative [Eimeria brunetti].	CDJ50655.1	3.3e-15	94.4	Eukaryota_Apicomplexa_Conoidasida_Eucoccidiorida_Eimeriidae_Eimeria_Eimeria brunetti
g67975.t1	1408.04	2.6882	0.0765448	35.1192	3.42805e-270	1.49557e-267			#N/A	#N/A	#N/A	#N/A	#N/A
g6875.t1	872.332	-3.55081	0.101538	-34.9704	6.3363e-268	2.71499e-265	K13171		#N/A	#N/A	#N/A	#N/A	#N/A
g40047.t1	1629.51	-2.52423	0.0722974	-34.9145	4.47523e-267	1.88392e-264			hypothetical protein SARC_02286 [Sphaeroforma arctica JP610].	XP_014159427.1	2.8e-25	128.3	Eukaryota_NA_Ichthyosporea_Ichthyophonida_NA_Sphaeroforma_Sphaeroforma arctica
g28382.t1	1696.71	-2.59276	0.0744963	-34.8039	2.12216e-265	8.77951e-263			helicase [Heterostelium album PN500].	XP_020429140.1	2.7e-81	315.5	Eukaryota_NA_NA_Acytosteliales_Acytosteliaceae_Heterostelium_Heterostelium album
g19650.t1	1281.67	-2.71798	0.0783447	-34.6926	1.01849e-263	4.14216e-261	K20276		HYR domain-containing protein [Flavobacterium sp. 103].	WP_116797948.1	9.9e-79	306.6	Bacteria_Bacteroidetes_Flavobacteriia_Flavobacteriales_Flavobacteriaceae_Flavobacterium_Flavobacterium sp. 103
g31453.t1	1685.21	-2.29909	0.0663965	-34.6267	1.00085e-262	4.00256e-260			#N/A	#N/A	#N/A	#N/A	#N/A
g61984.t1	4009.5	-1.842	0.0532189	-34.6118	1.67777e-262	6.59969e-260			unnamed protein product (mitochondrion) [Plasmodiophora brassicae].	SPR02116.1	0	1375.5	Eukaryota_NA_NA_Plasmodiophorida_Plasmodiophoridae_Plasmodiophora_Plasmodiophora brassicae
g20976.t1	1505.74	2.54207	0.0735467	34.564	8.77226e-262	3.395e-259			DUF3598 family protein [Cyanobium usitatum].	WP_106501552.1	1.8e-40	177.2	Bacteria_Cyanobacteria_NA_Synechococcales_Synechococcaceae_Cyanobium_Cyanobium usitatum
g40149.t1	1702.2	2.40591	0.0698262	34.4556	3.70913e-260	1.41271e-257	K01118		FMN-dependent NADH-azoreductase [Phreatobacter cathodiphilus].	WP_106747973.1	7.1e-28	136	Bacteria_Proteobacteria_Alphaproteobacteria_NA_NA_Phreatobacter_Phreatobacter cathodiphilus
g78331.t1	2141.09	-2.14975	0.062718	-34.2765	1.75911e-257	6.59528e-255	K07937	GO:0003924, GO:0016192, GO:0097014, GO:0005525, GO:0051649, GO:0034613, GO:0031981, GO:0015031, GO:0005886, GO:0048731	ADP-ribosylation factor 1 [Boleophthalmus pectinirostris].	XP_020777162.1	1.6e-58	235.7	Eukaryota_Chordata_Actinopteri_Gobiiformes_Gobiidae_Boleophthalmus_Boleophthalmus pectinirostris
g13199.t1	4570.85	-1.68502	0.0492325	-34.2259	9.96801e-257	3.67973e-254	K17987		hypothetical protein ACHHYP_14289 [Achlya hypogyna].	OQR83778.1	3e-23	120.6	Eukaryota_NA_Oomycetes_Saprolegniales_Saprolegniaceae_Achlya_Achlya hypogyna
g66629.t1	749.283	-3.71988	0.109505	-33.9701	6.16699e-253	2.24208e-250			CAMK/CAMKL protein kinase [Phytophthora parasitica P1569].	ETI42951.1	3.9e-28	136	Eukaryota_NA_Oomycetes_Peronosporales_Peronosporaceae_Phytophthora_Phytophthora parasitica
g61495.t1	4024.11	-1.9505	0.0574913	-33.9269	2.67779e-252	9.5901e-250			#N/A	#N/A	#N/A	#N/A	#N/A
g6686.t1	1013.82	-2.90989	0.085794	-33.9172	3.71973e-252	1.31257e-249	K00265	GO:0004355, GO:0006537, GO:0006541, GO:0051538, GO:0046872	hypothetical protein DID75_04685 [Candidatus Marinamargulisbacteria bacterium SCGC AG-410-N11].	RAP32559.1	7.4e-163	585.9	Bacteria_Candidatus Margulisbacteria_Candidatus Marinamargulisbacteria_NA_NA_NA_Candidatus Marinamargulisbacteria bacterium SCGC AG-410-N11
g57501.t1	2302.35	2.33851	0.0693647	33.7133	3.69156e-249	1.28375e-246			OFA family MFS transporter [Plesiocystis pacifica].	WP_006973272.1	5e-131	478.4	Bacteria_Proteobacteria_Deltaproteobacteria_Myxococcales_Nannocystaceae_Plesiocystis_Plesiocystis pacifica
g58817.t1	1358.42	-3.16875	0.0945721	-33.5062	3.91084e-246	1.34058e-243			#N/A	#N/A	#N/A	#N/A	#N/A
g50808.t1	4998.15	1.70025	0.0510243	33.3224	1.83168e-243	6.1903e-241	K14338		cytochrome p450 [Nannochloropsis gaditana].	EWM25429.1	1.8e-179	640.2	Eukaryota_NA_Eustigmatophyceae_Eustigmatales_Monodopsidaceae_Nannochloropsis_Nannochloropsis gaditana
g18933.t1	1842.45	2.19266	0.0660608	33.1916	1.42417e-241	4.74625e-239			#N/A	#N/A	#N/A	#N/A	#N/A
g8177.t1	634.825	-3.98084	0.120385	-33.0677	8.67444e-240	2.85128e-237			#N/A	#N/A	#N/A	#N/A	#N/A
g14414.t1	773.733	4.8573	0.147145	33.0104	5.76809e-239	1.87034e-236			#N/A	#N/A	#N/A	#N/A	#N/A
g19628.t1	1530.65	-2.45052	0.0744111	-32.9322	7.60461e-238	2.43297e-235			#N/A	#N/A	#N/A	#N/A	#N/A
g73982.t1	7758.9	1.53534	0.0468178	32.7938	7.20536e-236	2.2749e-233			#N/A	#N/A	#N/A	#N/A	#N/A
g73067.t1	12261.4	1.51083	0.0461947	32.7057	1.2965e-234	4.0402e-232			hypothetical protein Poli38472_013169 [Pythium oligandrum].	TMW55278.1	6.4e-299	1037.3	Eukaryota_NA_Oomycetes_Pythiales_Pythiaceae_Pythium_Pythium oligandrum
g78003.t1	2275.99	-2.03059	0.0624033	-32.5397	2.92659e-232	9.00302e-230			hypothetical protein FisN_1Hh067 [Fistulifera solaris].	GAX12142.1	2.1e-42	185.3	Eukaryota_Bacillariophyta_Bacillariophyceae_Naviculales_Naviculaceae_Fistulifera_Fistulifera solaris
g65235.t1	1394.55	-2.40267	0.0738465	-32.536	3.30505e-232	1.00386e-229			predicted protein [Thalassiosira pseudonana CCMP1335].	XP_002288435.1	1.3e-95	363.2	Eukaryota_Bacillariophyta_Coscinodiscophyceae_Thalassiosirales_Thalassiosiraceae_Thalassiosira_Thalassiosira pseudonana
g51838.t1	18684.9	1.39451	0.0429108	32.4978	1.14418e-231	3.43182e-229			mammalian ependymin-related protein 1-like [Pomacea canaliculata].	XP_025104144.1	2.9e-10	75.9	Eukaryota_Mollusca_Gastropoda_Architaenioglossa_Ampullariidae_Pomacea_Pomacea canaliculata
g60097.t1	1044.98	-2.72016	0.0841483	-32.3258	3.0409e-229	9.00821e-227	K00505		Di-copper centre-containing protein [Rhizoclosmatium globosum].	ORY53181.1	2.6e-27	135.2	Eukaryota_Chytridiomycota_Chytridiomycetes_Chytridiales_Chytriomycetaceae_Rhizoclosmatium_Rhizoclosmatium globosum
g573.t1	2013.28	-2.27292	0.0703707	-32.2993	7.16315e-229	2.09609e-226	K21440		hypothetical protein BU14_0244s0025 [Porphyra umbilicalis].	OSX75264.1	1.9e-40	178.7	Eukaryota_Rhodophyta_Bangiophyceae_Bangiales_Bangiaceae_Porphyra_Porphyra umbilicalis
g16411.t1	608.449	-3.9997	0.124255	-32.1895	2.47711e-227	7.16123e-225			#N/A	#N/A	#N/A	#N/A	#N/A
g2548.t1	4046.52	1.77102	0.0551004	32.1418	1.15155e-226	3.28946e-224			PhnD/SsuA/transferrin family substrate-binding protein [Desulforhopalus sp. IMCC35007].	WP_136870786.1	2.2e-32	152.5	Bacteria_Proteobacteria_Deltaproteobacteria_Desulfobacterales_Desulfobulbaceae_Desulforhopalus_Desulforhopalus sp. IMCC35007
g52191.t1	4076.14	2.05627	0.0640664	32.096	5.01327e-226	1.41522e-223			#N/A	#N/A	#N/A	#N/A	#N/A
g30852.t1	1631.72	2.72425	0.0848915	32.091	5.89198e-226	1.64393e-223			#N/A	#N/A	#N/A	#N/A	#N/A
g28019.t1	977.464	-3.37138	0.105338	-32.0053	9.20622e-225	2.53912e-222			hypothetical protein BC937DRAFT_89522 [Endogone sp. FLAS-F59071].	RUS17760.1	8.9e-47	198.7	Eukaryota_Mucoromycota_Endogonomycetes_Endogonales_Endogonaceae_Endogone_Endogone sp. FLAS-F59071
g71686.t1	1572.2	2.5663	0.0808843	31.7281	6.36805e-221	1.73638e-218	K10457		influenza virus NS1A-binding protein [Oreochromis niloticus].	XP_003445166.1	9.152e-37	163	Eukaryota_Metazoa_Chordata_Craniata_Vertebrata_Euteleostomi_Actinopterygii_Neopterygii_Teleostei_Neoteleostei_Acanthomorphata_Ovalentaria_Cichlomorphae_Cichliformes_Cichlidae_African cichlids_Pseudocrenilabrinae_Oreochromini_Oreochromis
g51115.t1	5914.15	-1.4593	0.0461019	-31.6538	6.7204e-220	1.81187e-217			putative carbohydrate-binding protein [Chamaesiphon minutus PCC 6605].	AFY96168.1	1.2e-23	120.9	Bacteria_Cyanobacteria_NA_Synechococcales_Chamaesiphonaceae_Chamaesiphon_Chamaesiphon minutus
g2266.t1	1538.61	-2.24649	0.071241	-31.5337	2.99848e-218	7.99429e-216			hypothetical protein GPECTOR_53g111 [Gonium pectorale].	KXZ45525.1	6.8e-215	758.4	Eukaryota_Chlorophyta_Chlorophyceae_Chlamydomonadales_Volvocaceae_Gonium_Gonium pectorale
g23646.t1	758.409	-3.38394	0.108131	-31.2947	5.50872e-215	1.45255e-212			Voltage-dependent T-type calcium channel subunit alpha-1H [Symbiodinium microadriaticum].	OLQ13634.1	1.9e-41	180.3	Eukaryota_NA_Dinophyceae_Suessiales_Symbiodiniaceae_Symbiodinium_Symbiodinium microadriaticum
g58886.t1	1536.95	-2.23731	0.0717938	-31.163	3.37939e-213	8.81397e-211			NFL [Lytechinus variegatus].	ALE59660.1	0	1092.8	Eukaryota_Echinodermata_Echinoidea_Temnopleuroida_Toxopneustidae_Lytechinus_Lytechinus variegatus
g52684.t1	30295.9	1.21484	0.0390053	31.1455	5.82993e-213	1.50418e-210	K01958	GO:0003824	MULTISPECIES: oxaloacetate decarboxylase subunit alpha [Marichromatium].	WP_123140758.1	2.5e-26	131	Bacteria_Proteobacteria_Gammaproteobacteria_Chromatiales_Chromatiaceae_Marichromatium_NA
g36995.t1	1001.83	-2.80661	0.0901642	-31.1278	1.01295e-212	2.58572e-210			Hypothetical protein, putative [Bodo saltans].	CUE69261.1	5.1e-41	179.5	Eukaryota_NA_NA_Kinetoplastida_Bodonidae_Bodo_Bodo saltans
g74560.t1	563.552	-3.95198	0.127247	-31.0575	9.04369e-212	2.28425e-209			hypothetical protein PROFUN_00552 [Planoprotostelium fungivorum].	PRP77691.1	2.7e-55	228	Eukaryota_NA_Variosea_NA_Cavosteliaceae_Planoprotostelium_Planoprotostelium fungivorum
g33936.t1	1272.05	-2.22838	0.0721342	-30.8921	1.52343e-209	3.80777e-207			unnamed protein product [Vitrella brassicaformis CCMP3155].	CEL99924.1	6.6e-36	164.9	Eukaryota_NA_NA_NA_Vitrellaceae_Vitrella_Vitrella brassicaformis
g64982.t1	1063.15	-2.64522	0.0865644	-30.5578	4.45777e-205	1.10272e-202			LOW QUALITY PROTEIN: nascent polypeptide-associated complex subunit alpha, muscle-specific form-like [Octopus vulgaris].	XP_029653978.1	3.4e-06	65.1	Eukaryota_Mollusca_Cephalopoda_Octopoda_Octopodidae_Octopus_Octopus vulgaris
g53514.t1	18655	1.22521	0.0403969	30.3292	4.72297e-202	1.1564e-199	K02155	GO:0033179, GO:0015078, GO:1902600, GO:0005774, GO:0016787, GO:0016021, GO:0009579, GO:0005739	hypothetical protein PBRA_002607 [Plasmodiophora brassicae].	CEP02640.1	8.268e-63	222	Eukaryota_Rhizaria_Cercozoa_Imbricatea_Plasmodiophorida_Plasmodiophoridae_Plasmodiophora
g30237.t1	1039.29	3.02293	0.0998593	30.2719	2.68668e-201	6.5118e-199			#N/A	#N/A	#N/A	#N/A	#N/A
g82460.t1	1557.38	-2.11206	0.0698668	-30.2298	9.62989e-201	2.31069e-198			tandem-95 repeat protein [Vibrio parahaemolyticus].	WP_140392099.1	5.1e-20	110.5	Bacteria_Proteobacteria_Gammaproteobacteria_Vibrionales_Vibrionaceae_Vibrio_Vibrio parahaemolyticus
g63934.t1	27547.3	1.19863	0.0396678	30.2166	1.43358e-200	3.40581e-198	K03283	GO:0016887, GO:0005788, GO:0051085, GO:0034620, GO:0005524, GO:0042026, GO:0005794, GO:0048193, GO:0016021, GO:0006468, GO:0007165, GO:0051787, GO:0032440, GO:0044183, GO:0031072, GO:0051082, GO:0004672, GO:0005525	hypothetical protein PBRA_005333 [Plasmodiophora brassicae].	CEO96729.1	1.7e-259	905.2	Eukaryota_NA_NA_Plasmodiophorida_Plasmodiophoridae_Plasmodiophora_Plasmodiophora brassicae
g55374.t1	2039.32	-2.01043	0.0666061	-30.184	3.84564e-200	9.04667e-198	K03164		DNA topoisomerase, partial [Thamnocephalis sphaerospora].	RKP07961.1	8.1e-46	195.7	Eukaryota_Zoopagomycota_Zoopagomycetes_Zoopagales_Sigmoideomycetaceae_Thamnocephalis_Thamnocephalis sphaerospora
g26857.t1	607.15	-3.56744	0.118286	-30.1593	8.08971e-200	1.88459e-197			#N/A	#N/A	#N/A	#N/A	#N/A
g61464.t1	5566.77	-1.63032	0.0541286	-30.1195	2.6931e-199	6.21354e-197			#N/A	#N/A	#N/A	#N/A	#N/A
g78651.t1	875.139	3.05292	0.102012	29.9272	8.71389e-197	1.99133e-194			#N/A	#N/A	#N/A	#N/A	#N/A
g14577.t1	5018.94	1.54902	0.0518726	29.862	6.14006e-196	1.38991e-193			TKL/IRAK protein kinase [Capsaspora owczarzaki ATCC 30864].	KJE98274.1	3.5e-57	234.2	Eukaryota_NA_Ichthyosporea_NA_NA_Capsaspora_Capsaspora owczarzaki
g51839.t1	12720.8	1.39043	0.0465964	29.8399	1.18592e-195	2.65946e-193			mammalian ependymin-related protein 1-like [Mizuhopecten yessoensis].	XP_021370070.1	2e-09	73.2	Eukaryota_Mollusca_Bivalvia_Pectinoida_Pectinidae_Mizuhopecten_Mizuhopecten yessoensis
g5513.t1	888.763	-2.67166	0.0897882	-29.7552	1.48647e-194	3.30258e-192	K19326		hypothetical protein SAMD00019534_057880 [Acytostelium subglobosum LB1].	XP_012754733.1	8.4e-39	173.3	Eukaryota_NA_NA_Acytosteliales_Acytosteliaceae_Acytostelium_Acytostelium subglobosum
g82173.t1	23821	1.20029	0.0403404	29.7542	1.5309e-194	3.37008e-192	K04077	GO:0042026, GO:0016887, GO:0005737, GO:0045041, GO:0071014, GO:0031101, GO:0006458, GO:0005524, GO:0051131, GO:0070013, GO:0050821, GO:0009295, GO:0031967, GO:0031090, GO:0051082, GO:0051604, GO:0003688, GO:0043232, GO:0051087, GO:0003697, GO:0034622, GO:0016853, GO:0003723	Chaperonin Cpn60/TCP-1 [Nannochloropsis gaditana].	EWM24608.1	9.1e-192	680.2	Eukaryota_NA_Eustigmatophyceae_Eustigmatales_Monodopsidaceae_Nannochloropsis_Nannochloropsis gaditana
g45847.t1	1398.11	-2.11775	0.0711972	-29.7449	2.01935e-194	4.40495e-192	K11498		hypothetical protein PROFUN_10525 [Planoprotostelium fungivorum].	PRP81953.1	3.1e-80	311.6	Eukaryota_NA_Variosea_NA_Cavosteliaceae_Planoprotostelium_Planoprotostelium fungivorum
g11836.t1	3182.27	-1.64782	0.0555925	-29.6411	4.41792e-193	9.55027e-191		GO:0004601, GO:0098869	vanadium-dependent haloperoxidase [Pleurocapsa sp. CCALA 161].	WP_106233296.1	9.2e-92	347.8	Bacteria_Cyanobacteria_NA_Pleurocapsales_Hyellaceae_Pleurocapsa_Pleurocapsa sp. CCALA 161
g68558.t1	3011.49	-1.57105	0.0532195	-29.5201	1.58884e-191	3.40396e-189			#N/A	#N/A	#N/A	#N/A	#N/A
g17279.t1	1410.26	-2.44472	0.082876	-29.4986	3.00099e-191	6.37245e-189			#N/A	#N/A	#N/A	#N/A	#N/A
g2287.t1	976.315	2.61934	0.0890038	29.4295	2.30091e-190	4.84301e-188			#N/A	#N/A	#N/A	#N/A	#N/A
g11648.t1	1157.41	-2.61449	0.088936	-29.3975	5.91856e-190	1.23492e-187	K00428		PREDICTED: L-ascorbate peroxidase 2, cytosolic-like [Gossypium arboreum].	XP_017645421.1	2.3e-08	69.7	Eukaryota_Streptophyta_NA_Malvales_Malvaceae_Gossypium_Gossypium arboreum
g14940.t1	6514.08	1.35821	0.0462429	29.3712	1.27949e-189	2.64666e-187			M23 family metallopeptidase [Moorea producens].	WP_071105737.1	5.9e-12	83.6	Bacteria_Cyanobacteria_NA_Oscillatoriales_Oscillatoriaceae_Moorea_Moorea producens
g24398.t1	3138.82	1.79117	0.061377	29.1831	3.1751e-187	6.51166e-185	K09503	GO:0030544, GO:0006457, GO:0016020, GO:0051082, GO:0009408, GO:0005829, GO:0005524, GO:0006260, GO:0035966, GO:0046872	dnaJ homolog subfamily A member 2 [Heterocephalus glaber].	XP_004873948.1	7.3e-78	301.2	Eukaryota_Chordata_Mammalia_Rodentia_Bathyergidae_Heterocephalus_Heterocephalus glaber
g10230.t1	535.54	-3.92569	0.134815	-29.1192	2.05098e-186	4.17061e-184			#N/A	#N/A	#N/A	#N/A	#N/A
g63008.t1	2726.49	-1.69069	0.0581506	-29.0743	7.58739e-186	1.52991e-183			peptidase [Streptomyces sp. WM6373].	KOU43801.1	8.2e-56	228.8	Bacteria_Actinobacteria_Actinobacteria_Streptomycetales_Streptomycetaceae_Streptomyces_Streptomyces sp. WM6373
g20067.t1	1316.47	2.1526	0.0740857	29.0556	1.30911e-185	2.61767e-183			Saccharopine dehydrogenase / Homospermidine synthase [Ostreococcus tauri].	XP_003081093.1	1.1e-40	178.3	Eukaryota_Chlorophyta_Mamiellophyceae_Mamiellales_Bathycoccaceae_Ostreococcus_Ostreococcus tauri
g22797.t1	810.473	6.37186	0.219605	29.0152	4.23564e-185	8.39953e-183			#N/A	#N/A	#N/A	#N/A	#N/A
g58617.t1	1405.94	-2.1529	0.0742652	-28.9893	8.96622e-185	1.76348e-182	K01218		glycosyl hydrolase [Streptomyces sp. st170].	WP_097891573.1	7.7e-85	325.1	Bacteria_Actinobacteria_Actinobacteria_Streptomycetales_Streptomycetaceae_Streptomyces_Streptomyces sp. st170
g79172.t1	1389.15	-2.60855	0.090143	-28.9379	3.98981e-184	7.78338e-182			hypothetical protein EMIHUDRAFT_470197 [Emiliania huxleyi CCMP1516].	XP_005771162.1	5.2e-125	458	Eukaryota_NA_Haptophyta_Isochrysidales_Noelaerhabdaceae_Emiliania_Emiliania huxleyi
g32863.t1	66964.7	1.45244	0.0504096	28.8127	1.48523e-182	2.87404e-180			#N/A	#N/A	#N/A	#N/A	#N/A
g58262.t1	1205.48	-2.53947	0.0882916	-28.7623	6.34985e-182	1.21892e-179			#N/A	#N/A	#N/A	#N/A	#N/A
g56201.t1	5056.18	1.56113	0.0543161	28.7417	1.1516e-181	2.19306e-179			#N/A	#N/A	#N/A	#N/A	#N/A
g41918.t1	1333.34	-2.17634	0.0757472	-28.7316	1.5382e-181	2.90623e-179		GO:0016021	#N/A	#N/A	#N/A	#N/A	#N/A
g50286.t1	8958.79	1.26981	0.0444143	28.5902	8.89237e-180	1.66697e-177	K05658		hypothetical protein DYB38_003779 [Aphanomyces astaci].	RHY77866.1	2.1e-275	959.1	Eukaryota_NA_Oomycetes_Saprolegniales_Saprolegniaceae_Aphanomyces_Aphanomyces astaci
g22125.t1	4211.92	1.54055	0.0539043	28.5794	1.21126e-179	2.25304e-177			dienelactone hydrolase family protein [Chrysochromulina tobinii].	KOO22094.1	9.5e-21	111.3	Eukaryota_NA_Haptophyta_Prymnesiales_Chrysochromulinaceae_Chrysochromulina_Chrysochromulina sp. CCMP291
g53586.t1	6647.54	1.40333	0.0492197	28.5116	8.40916e-179	1.55214e-176			#N/A	#N/A	#N/A	#N/A	#N/A
g19629.t1	851.47	-2.46322	0.08646	-28.4897	1.57152e-178	2.87851e-176			#N/A	#N/A	#N/A	#N/A	#N/A
g12856.t1	12064.8	1.31472	0.0462844	28.4053	1.73804e-177	3.15941e-175		GO:0000272, GO:0016021	PEP-CTERM sorting domain-containing protein [Neisseriales bacterium].	TXJ02603.1	6.8e-84	321.2	Bacteria_Proteobacteria_Betaproteobacteria_Neisseriales_NA_NA_Neisseriales bacterium
g73354.t1	15755.5	1.14143	0.0402795	28.3377	1.18561e-176	2.13899e-174	K02147	GO:0033180, GO:1902600, GO:0005524, GO:0046034, GO:0016471, GO:1990816, GO:0007035, GO:1902906, GO:0000329, GO:0000425, GO:0016787, GO:0046961, GO:0016324, GO:0006874, GO:0030659, GO:0005739, GO:0051666, GO:0000422	hypothetical protein PBRA_008330 [Plasmodiophora brassicae].	CEP01018.1	5.2e-204	720.7	Eukaryota_NA_NA_Plasmodiophorida_Plasmodiophoridae_Plasmodiophora_Plasmodiophora brassicae
g65068.t1	41140.1	1.2314	0.0434612	28.3333	1.34508e-176	2.40859e-174	K09490	GO:0005783, GO:0016887, GO:0036498, GO:0005524, GO:0070013, GO:0048471, GO:0031965, GO:0005938, GO:0031984	luminal-binding protein 5-like [Coffea arabica].	XP_027110031.1	2.1e-271	944.9	Eukaryota_Streptophyta_NA_Gentianales_Rubiaceae_Coffea_Coffea arabica
g38117.t1	5930.7	-1.57643	0.0556858	-28.3094	2.65103e-176	4.71196e-174			T9SS type A sorting domain-containing protein [Kordia sp. SMS9].	WP_114902032.1	4.1e-46	196.4	Bacteria_Bacteroidetes_Flavobacteriia_Flavobacteriales_Flavobacteriaceae_Kordia_Kordia sp. SMS9
g37815.t1	4166.59	1.85498	0.0655443	28.3012	3.34428e-176	5.90045e-174			hypothetical protein FisN_3Lh042 [Fistulifera solaris].	GAX19103.1	1.8e-62	249.6	Eukaryota_Bacillariophyta_Bacillariophyceae_Naviculales_Naviculaceae_Fistulifera_Fistulifera solaris
g575.t1	913.46	-2.76598	0.0978323	-28.2726	7.50555e-176	1.31457e-173			uncharacterized protein LOC114947260 [Acropora millepora].	XP_029179750.1	1.7e-87	335.9	Eukaryota_Cnidaria_Anthozoa_Scleractinia_Acroporidae_Acropora_Acropora millepora
g35532.t1	1591.58	2.05378	0.0728318	28.199	6.02233e-175	1.04714e-172			#N/A	#N/A	#N/A	#N/A	#N/A
g23161.t1	12966.2	1.1466	0.0408009	28.1022	9.21164e-174	1.59017e-171	K00507		delta 9 fatty acid desaturase [Heterostelium album PN500].	XP_020430147.1	2.1e-136	496.5	Eukaryota_NA_NA_Acytosteliales_Acytosteliaceae_Heterostelium_Heterostelium album
g38161.t1	1134.18	-2.26437	0.0808217	-28.0168	1.01312e-172	1.73641e-170			#N/A	#N/A	#N/A	#N/A	#N/A
g45240.t1	3727.47	1.63506	0.0583912	28.0018	1.54648e-172	2.63176e-170		GO:0016864, GO:0034976, GO:0005783, GO:0006457, GO:0140096, GO:0016021	protein disulfide isomerase [Micromonas commoda].	XP_002500962.1	9.5e-26	126.7	Eukaryota_Chlorophyta_Mamiellophyceae_Mamiellales_Mamiellaceae_Micromonas_Micromonas commoda
g31878.t1	1086.66	-2.30305	0.0822944	-27.9855	2.43804e-172	4.11977e-170			hypothetical protein H310_08923 [Aphanomyces invadans].	XP_008873072.1	2.1e-16	97.8	Eukaryota_NA_Oomycetes_Saprolegniales_Saprolegniaceae_Aphanomyces_Aphanomyces invadans
g58027.t1	2025.48	-2.03711	0.0728975	-27.9449	7.60687e-172	1.27641e-169		GO:0006102, GO:0004450, GO:0005509, GO:0004672, GO:0006468, GO:0005524	hypothetical protein CEUSTIGMA_g8339.t1 [Chlamydomonas eustigma].	GAX80904.1	1.1e-170	610.1	Eukaryota_Chlorophyta_Chlorophyceae_Chlamydomonadales_Chlamydomonadaceae_Chlamydomonas_Chlamydomonas eustigma
g67897.t1	6934.14	-1.35521	0.0485115	-27.9359	9.78533e-172	1.63055e-169	K05677		ABC transporter ATP-binding protein/permease [Acinetobacter lactucae].	WP_061875077.1	1e-64	259.2	Bacteria_Proteobacteria_Gammaproteobacteria_Pseudomonadales_Moraxellaceae_Acinetobacter_Acinetobacter lactucae
g51834.t1	426.234	-4.20531	0.150836	-27.88	4.66881e-171	7.72607e-169		GO:0016021	#N/A	#N/A	#N/A	#N/A	#N/A
g16376.t1	901.299	-2.37898	0.0855127	-27.8202	2.47451e-170	4.06684e-168	K15191		hypothetical protein Zm00014a_026444 [Zea mays].	PWZ31910.1	1.1e-16	98.2	Eukaryota_Streptophyta_Liliopsida_Poales_Poaceae_Zea_Zea mays
g47537.t1	2708.16	1.74815	0.0631306	27.691	8.95467e-169	1.46168e-166			#N/A	#N/A	#N/A	#N/A	#N/A
g69760.t1	1106.76	-2.10923	0.0761974	-27.6812	1.177e-168	1.90825e-166			hypothetical protein RclHR1_23950002 [Rhizophagus clarus].	GBB94637.1	3.2e-23	120.2	Eukaryota_Mucoromycota_Glomeromycetes_Glomerales_Glomeraceae_Rhizophagus_Rhizophagus clarus
g79722.t1	1769.76	1.83143	0.0662107	27.6606	2.07838e-168	3.34702e-166			predicted protein [Micromonas pusilla CCMP1545].	XP_003061467.1	1.6e-179	639.8	Eukaryota_Chlorophyta_Mamiellophyceae_Mamiellales_Mamiellaceae_Micromonas_Micromonas pusilla
g35908.t1	1973.34	1.98302	0.0717826	27.6254	5.5101e-168	8.81433e-166			hypothetical protein EON65_07980 [archaeon].	RYH29597.1	3.1e-111	411.8	Archaea_NA_NA_NA_NA_NA_archaeon
g65432.t1	747.053	-2.67881	0.0970653	-27.598	1.17693e-167	1.87022e-165	K20478		#N/A	#N/A	#N/A	#N/A	#N/A
g74455.t1	590.694	-3.03466	0.110068	-27.5708	2.49433e-167	3.93759e-165			#N/A	#N/A	#N/A	#N/A	#N/A
g48123.t1	1176.72	-2.06935	0.0753951	-27.4468	7.59429e-166	1.19101e-163			hypothetical protein Poli38472_013169 [Pythium oligandrum].	TMW55278.1	1.4e-301	1046.2	Eukaryota_NA_Oomycetes_Pythiales_Pythiaceae_Pythium_Pythium oligandrum
g53375.t1	1666.06	-1.86964	0.0681526	-27.4331	1.10549e-165	1.72248e-163			hypothetical protein FisN_1Hh067 [Fistulifera solaris].	GAX12142.1	4.1e-44	190.3	Eukaryota_Bacillariophyta_Bacillariophyceae_Naviculales_Naviculaceae_Fistulifera_Fistulifera solaris
g10489.t1	3387.07	-1.71977	0.0627527	-27.4055	2.35738e-165	3.64937e-163			hypothetical protein DRI34_02130, partial [Deltaproteobacteria bacterium].	RLB59327.1	9.9e-10	77.8	Bacteria_Proteobacteria_Deltaproteobacteria_NA_NA_NA_Deltaproteobacteria bacterium
g56266.t1	1655.77	-1.8257	0.0666455	-27.3942	3.21225e-165	4.94089e-163			#N/A	#N/A	#N/A	#N/A	#N/A
g58254.t1	5665.56	1.4057	0.0513402	27.3802	4.72328e-165	7.2188e-163	K00033	GO:0004616, GO:0019521, GO:0050661, GO:0006098, GO:0016054	decarboxylating NADP(+)-dependent phosphogluconate dehydrogenase [Singulisphaera sp. GP187].	WP_074315108.1	1.7e-185	659.1	Bacteria_Planctomycetes_Planctomycetia_Planctomycetales_Isosphaeraceae_Singulisphaera_Singulisphaera sp. GP187
g5552.t1	1016.36	-2.29778	0.0840279	-27.3455	1.22256e-164	1.85666e-162			hypothetical protein Hyperionvirus3_117 [Hyperionvirus sp.].	AYV82971.1	9.7e-13	86.7	Viruses_NA_NA_NA_Mimiviridae_NA_Hyperionvirus sp.
g1214.t1	725.485	-2.65389	0.0970769	-27.338	1.49836e-164	2.2612e-162			hemin receptor [Hydrogenophilales bacterium 12-64-13].	OYW63673.1	1.6e-10	78.2	Bacteria_Proteobacteria_Hydrogenophilalia_Hydrogenophilales_NA_NA_Hydrogenophilales bacterium 12-64-13
g31502.t1	663.602	-2.81843	0.103152	-27.3231	2.25768e-164	3.38581e-162	K10645	GO:0061630, GO:0016567	hypothetical protein VOLCADRAFT_103851 [Volvox carteri f. nagariensis].	XP_002948382.1	6.5e-47	199.9	Eukaryota_Chlorophyta_Chlorophyceae_Chlamydomonadales_Volvocaceae_Volvox_Volvox carteri
g38555.t1	1319.73	-2.14948	0.0787858	-27.2826	6.82867e-164	1.01773e-161			beta-propeller fold lactonase family protein [Luteibacter sp. OK325].	WP_107911424.1	3.7e-23	119.8	Bacteria_Proteobacteria_Gammaproteobacteria_Xanthomonadales_Rhodanobacteraceae_Luteibacter_Luteibacter sp. OK325
g7757.t1	1319.11	-1.98631	0.0728892	-27.2511	1.61102e-163	2.3862e-161			helicase [Heterostelium album PN500].	XP_020429140.1	8.4e-81	313.9	Eukaryota_NA_NA_Acytosteliales_Acytosteliaceae_Heterostelium_Heterostelium album
g65302.t1	538.356	-3.1128	0.114285	-27.2371	2.36198e-163	3.47704e-161	K00922		unnamed protein product (mitochondrion) [Plasmodiophora brassicae].	SPQ96340.1	3.2e-56	231.1	Eukaryota_NA_NA_Plasmodiophorida_Plasmodiophoridae_Plasmodiophora_Plasmodiophora brassicae
g43086.t1	515.553	3.79227	0.139524	27.1801	1.11567e-162	1.63234e-160	K00274		NAD(P)-binding protein [Rhizobium sp. SLBN-4].	WP_142013233.1	2.1e-51	213.8	Bacteria_Proteobacteria_Gammaproteobacteria_Pseudomonadales_Pseudomonadaceae_Pseudomonas_Rhizobium sp. SLBN-4
g24148.t1	6605.34	1.33128	0.0490098	27.1636	1.74707e-162	2.54067e-160	K13856		PREDICTED: sodium bicarbonate cotransporter 3 isoform X1 [Callorhinchus milii].	XP_007893700.1	5.5e-83	318.9	Eukaryota_Chordata_Chondrichthyes_Chimaeriformes_Callorhinchidae_Callorhinchus_Callorhinchus milii
g43353.t1	22116.6	1.15858	0.0428021	27.0683	2.32626e-161	3.36257e-159	K01610	GO:0004612, GO:0006094, GO:0005737, GO:0016301, GO:0005524, GO:0016310, GO:0046872	phosphoenolpyruvate carboxykinase (ATP) [Deltaproteobacteria bacterium].	RMF43209.1	1.2e-187	666.8	Bacteria_Proteobacteria_Deltaproteobacteria_NA_NA_NA_Deltaproteobacteria bacterium
g3008.t1	9087.47	1.37144	0.0507105	27.0445	4.42899e-161	6.36369e-159	K24157	GO:0004601, GO:0098869, GO:0016021, GO:0004362, GO:0097573	hypothetical protein GUITHDRAFT_90703 [Guillardia theta CCMP2712].	XP_005820541.1	2.2e-78	302	Eukaryota_Cryptophyta_NA_Pyrenomonadales_Geminigeraceae_Guillardia_Guillardia theta
g59652.t1	509.752	-3.81413	0.141534	-26.9486	5.93164e-160	8.472e-158			#N/A	#N/A	#N/A	#N/A	#N/A
g24204.t1	1477.26	-1.8224	0.0677163	-26.9122	1.57976e-159	2.24298e-157			#N/A	#N/A	#N/A	#N/A	#N/A
g64870.t1	510.871	-3.1137	0.115922	-26.8604	6.37709e-159	9.00107e-157	K19519		fasciclin domain-containing protein [Persicobacter sp. JZB09].	WP_084792732.1	6.1e-29	140.2	Bacteria_Bacteroidetes_Cytophagia_Cytophagales_Persicobacteraceae_Persicobacter_Persicobacter sp. JZB09
g36107.t1	708.682	-2.69289	0.100473	-26.8022	3.04441e-158	4.27196e-156	K07953	GO:0005794, GO:0006886, GO:0003924, GO:0005783, GO:0005525, GO:0016192, GO:0030127, GO:0030299, GO:0048703, GO:0035265, GO:0007417, GO:0016050, GO:0061024, GO:0090113, GO:0070863, GO:0043254, GO:0033043	GTP-binding protein SAR1-like [Dermatophagoides pteronyssinus].	XP_027205391.1	7.9e-43	183.7	Eukaryota_Arthropoda_Arachnida_Sarcoptiformes_Pyroglyphidae_Dermatophagoides_Dermatophagoides pteronyssinus
g23424.t1	25855.5	1.0759	0.0402083	26.7581	9.94763e-158	1.38775e-155	K01251	GO:0004013, GO:0006730, GO:0005829, GO:0019510, GO:0005739, GO:0006656, GO:0006641, GO:0033353	adenosylhomocysteinase [Galdieria sulphuraria].	XP_005708566.1	9e-207	729.9	Eukaryota_Rhodophyta_Bangiophyceae_Cyanidiales_Cyanidiaceae_Galdieria_Galdieria sulphuraria
g41984.t1	1606.24	1.87761	0.0704214	26.6625	1.28213e-156	1.77831e-154			FkbM family methyltransferase [Brachyspira aalborgi].	WP_147758393.1	2.9e-15	92.8	Bacteria_Spirochaetes_Spirochaetia_Brachyspirales_Brachyspiraceae_Brachyspira_Brachyspira aalborgi
g32929.t1	17920.7	1.27241	0.0479018	26.5628	1.82849e-155	2.52153e-153	K02154		hypothetical protein AXG93_1971s1020 [Marchantia polymorpha subsp. ruderalis].	OAE32643.1	5e-135	492.3	Eukaryota_Streptophyta_Marchantiopsida_Marchantiales_Marchantiaceae_Marchantia_Marchantia polymorpha
g71717.t1	2810.36	1.6141	0.0608304	26.5345	3.87733e-155	5.31638e-153		GO:0016021	#N/A	#N/A	#N/A	#N/A	#N/A
g38591.t1	1023.4	2.4618	0.0928105	26.525	4.99107e-155	6.80459e-153			unnamed protein product (mitochondrion) [Plasmodiophora brassicae].	SPQ94347.1	1.9e-07	67.4	Eukaryota_NA_NA_Plasmodiophorida_Plasmodiophoridae_Plasmodiophora_Plasmodiophora brassicae
g43657.t1	3165.49	-1.45074	0.0548683	-26.4404	4.70023e-154	6.37187e-152	K03006	GO:0006366, GO:0003899, GO:0005634, GO:0003677, GO:0034645, GO:0046872, GO:0000428, GO:0070013, GO:0003968, GO:0000785, GO:0005739, GO:0009536, GO:0036170, GO:0036180, GO:0009267, GO:0006301, GO:0006354, GO:0001172, GO:0006352, GO:0043043, GO:0044267	hypothetical protein PBRA_007942 [Plasmodiophora brassicae].	CEP00208.1	0	1505.7	Eukaryota_NA_NA_Plasmodiophorida_Plasmodiophoridae_Plasmodiophora_Plasmodiophora brassicae
g56568.t1	717.422	-2.82617	0.107136	-26.3793	2.36742e-153	3.19136e-151			#N/A	#N/A	#N/A	#N/A	#N/A
g57751.t1	1323.04	-2.00451	0.0761417	-26.326	9.65445e-153	1.29418e-150	K06674	GO:0030261, GO:0005694, GO:0016887, GO:0005634, GO:0007059, GO:0000278, GO:0003680, GO:1903342, GO:0005524, GO:0070058, GO:0044815, GO:1990700, GO:0003682, GO:0036292, GO:1990814, GO:0099080, GO:0070013, GO:0003690, GO:0051301, GO:0005737, GO:0022402, GO:0000280, GO:0051321	hypothetical protein DICPUDRAFT_29916 [Dictyostelium purpureum].	XP_003285790.1	4.1e-205	725.3	Eukaryota_NA_NA_Dictyosteliales_Dictyosteliaceae_Dictyostelium_Dictyostelium purpureum
g78453.t1	849.774	-2.32879	0.0886742	-26.2623	5.16967e-152	6.89146e-150			#N/A	#N/A	#N/A	#N/A	#N/A
g8707.t1	7271.66	1.42775	0.0543933	26.2486	7.41143e-152	9.82526e-150		GO:0005634, GO:0003723, GO:0010468, GO:0005737, GO:0070013	heterogeneous nuclear ribonucleoprotein 1 [Coffea arabica].	XP_027125169.1	6e-41	178.3	Eukaryota_Streptophyta_NA_Gentianales_Rubiaceae_Coffea_Coffea arabica
g57087.t1	639.506	-2.95323	0.112593	-26.2292	1.23387e-151	1.62674e-149	K03510		uncharacterized protein LOC9641429 [Selaginella moellendorffii].	XP_002960939.2	4.8e-21	114	Eukaryota_Streptophyta_Lycopodiopsida_Selaginellales_Selaginellaceae_Selaginella_Selaginella moellendorffii
g51312.t1	9030.32	1.32475	0.0505307	26.2167	1.71576e-151	2.2497e-149	K01673		mitochondrial carbonic anhydrase, beta type [Chlamydomonas reinhardtii].	XP_001696003.1	4.3e-68	268.9	Eukaryota_Chlorophyta_Chlorophyceae_Chlamydomonadales_Chlamydomonadaceae_Chlamydomonas_Chlamydomonas reinhardtii
g61915.t1	614.97	-2.66902	0.101976	-26.1731	5.38e-151	7.01592e-149	K11491		condensin-2 complex subunit D3-like [Acanthaster planci].	XP_022105912.1	4.4e-49	207.2	Eukaryota_Echinodermata_Asteroidea_Valvatida_Acanthasteridae_Acanthaster_Acanthaster planci
g9784.t1	3431.68	-1.54151	0.0589486	-26.1501	9.82219e-151	1.27397e-148			MULTISPECIES: S8 family serine peptidase [Pseudoalteromonas].	WP_070983437.1	9.6e-48	202.6	Bacteria_Proteobacteria_Gammaproteobacteria_Alteromonadales_Pseudoalteromonadaceae_Pseudoalteromonas_NA
g60013.t1	1035.75	-2.08436	0.0799228	-26.0796	6.20673e-150	8.00702e-148			hypothetical protein TEA_015835 [Camellia sinensis var. sinensis].	THG01335.1	1.8e-64	256.9	Eukaryota_Streptophyta_NA_Ericales_Theaceae_Camellia_Camellia sinensis
g6266.t1	10543.4	1.151	0.044166	26.0607	1.01653e-149	1.30436e-147	K02148		V-type proton ATPase subunit C 1-A-like [Pomacea canaliculata].	XP_025085754.1	2.7e-56	229.6	Eukaryota_Mollusca_Gastropoda_Architaenioglossa_Ampullariidae_Pomacea_Pomacea canaliculata
g17653.t1	1165.82	2.39115	0.0917607	26.0585	1.07767e-149	1.37546e-147			#N/A	#N/A	#N/A	#N/A	#N/A
g60887.t1	882.782	2.42735	0.0932426	26.0327	2.11514e-149	2.68533e-147			MBL fold metallo-hydrolase [Gloeothece verrucosa].	WP_013322574.1	2.6e-37	166.8	Bacteria_Cyanobacteria_NA_Chroococcales_Aphanothecaceae_Gloeothece_Gloeothece verrucosa
g39072.t1	883.6	-2.40761	0.092603	-25.9993	5.04133e-149	6.36668e-147			egf-like protein [Nilaparvata lugens].	QCP68951.1	1.6e-08	71.6	Eukaryota_Arthropoda_Insecta_Hemiptera_Delphacidae_Nilaparvata_Nilaparvata lugens
g36067.t1	924.13	-2.42163	0.0931733	-25.9906	6.32282e-149	7.94325e-147	K01179		hypothetical protein AURANDRAFT_12783, partial [Aureococcus anophagefferens].	XP_009035695.1	4.7e-91	345.9	Eukaryota_NA_Pelagophyceae_Pelagomonadales_NA_Aureococcus_Aureococcus anophagefferens
g41499.t1	4156.35	1.35419	0.0521392	25.9727	1.0078e-148	1.25948e-146	K15986	GO:0004427, GO:0005737, GO:0046872	putative manganese-dependent inorganic diphosphatase [Lachnoanaerobaculum sp. OBRC5-5].	WP_007593484.1	9.1e-10	73.9	Bacteria_Firmicutes_Clostridia_Clostridiales_Lachnospiraceae_Lachnoanaerobaculum_Lachnoanaerobaculum sp. OBRC5-5
g24129.t1	923.503	-2.14476	0.0827837	-25.908	5.4084e-148	6.72407e-146			#N/A	#N/A	#N/A	#N/A	#N/A
g22120.t1	1783.39	-1.7481	0.0675425	-25.8815	1.07592e-147	1.33076e-145	K14735		hephaestin isoform X1 [Serinus canaria].	XP_030084728.1	2.7e-192	684.1	Eukaryota_Chordata_Aves_Passeriformes_Fringillidae_Serinus_Serinus canaria
g49318.t1	384.626	-5.37913	0.207844	-25.8806	1.10246e-147	1.35659e-145	K02327	GO:0003887, GO:0071897, GO:0042025, GO:0006260, GO:0003677, GO:0000166, GO:0016021, GO:0003919, GO:0051536, GO:0039693, GO:0046872, GO:0035639, GO:0072388, GO:0097367, GO:0046443, GO:0009231	hypothetical protein PBRA_000880 [Plasmodiophora brassicae].	CEO97534.1	5.4e-71	279.3	Eukaryota_NA_NA_Plasmodiophorida_Plasmodiophoridae_Plasmodiophora_Plasmodiophora brassicae
g34309.t1	3028.92	1.43836	0.0556768	25.8342	3.66564e-147	4.48761e-145	K04072	GO:0008774, GO:0015976, GO:0005737, GO:0004022, GO:0006066, GO:0046872, GO:0016829	bifunctional acetaldehyde-CoA/alcohol dehydrogenase [Planktothricoides sp. SR001].	WP_054466511.1	2.3e-255	892.1	Bacteria_Cyanobacteria_NA_Oscillatoriales_Microcoleaceae_Planktothricoides_Planktothricoides sp. SR001
g14014.t1	1741.18	-1.72859	0.0669824	-25.8066	7.47011e-147	9.09875e-145			helicase [Heterostelium album PN500].	XP_020429140.1	5.6e-95	360.9	Eukaryota_NA_NA_Acytosteliales_Acytosteliaceae_Heterostelium_Heterostelium album
g14180.t1	374.612	-4.20029	0.162828	-25.7958	9.88056e-147	1.19739e-144		GO:0006281, GO:0003677, GO:0016021, GO:0000166	#N/A	#N/A	#N/A	#N/A	#N/A
g55538.t1	2516.41	1.88959	0.0732876	25.7832	1.3688e-146	1.65047e-144			#N/A	#N/A	#N/A	#N/A	#N/A
g78007.t1	415.847	-4.12354	0.159933	-25.7829	1.37845e-146	1.6538e-144			#N/A	#N/A	#N/A	#N/A	#N/A
g67000.t1	1300.02	-2.252	0.0874122	-25.763	2.30529e-146	2.75201e-144			hypothetical protein A3K13_08985 [Gemmatimonadetes bacterium RIFCSPLOWO2_12_FULL_68_9].	OGU19035.1	8.2e-09	73.9	Bacteria_Gemmatimonadetes_NA_NA_NA_NA_Gemmatimonadetes bacterium RIFCSPLOWO2_12_FULL_68_9
g5219.t1	2331.2	-1.46539	0.0568901	-25.7583	2.6024e-146	3.09132e-144			hypothetical protein KFL_006920060 [Klebsormidium nitens].	GAQ90852.1	2.4e-09	75.1	Eukaryota_Streptophyta_Klebsormidiophyceae_Klebsormidiales_Klebsormidiaceae_Klebsormidium_Klebsormidium nitens
g45714.t1	400.717	-5.66674	0.220076	-25.749	3.30906e-146	3.91137e-144			#N/A	#N/A	#N/A	#N/A	#N/A
g74499.t1	952.187	-7.2668	0.282343	-25.7375	4.45029e-146	5.23454e-144			#N/A	#N/A	#N/A	#N/A	#N/A
g33207.t1	1532.29	-2.02785	0.0791385	-25.624	8.24153e-145	9.64661e-143			Cytochrome b5 isoform B [Symbiodinium microadriaticum].	OLP88148.1	3.2e-25	128.3	Eukaryota_NA_Dinophyceae_Suessiales_Symbiodiniaceae_Symbiodinium_Symbiodinium microadriaticum
g10845.t1	1046.63	2.20375	0.0861061	25.5934	1.80504e-144	2.10252e-142			#N/A	#N/A	#N/A	#N/A	#N/A
g40637.t1	2395.82	-7.11024	0.278346	-25.5446	6.29859e-144	7.3012e-142	K14399		#N/A	#N/A	#N/A	#N/A	#N/A
g23755.t1	579.616	-2.67447	0.104836	-25.5111	1.48442e-143	1.71243e-141	K20642		RhoGAP domain containing protein [Acanthamoeba castellanii str. Neff].	XP_004334633.1	2.7e-22	117.9	Eukaryota_NA_NA_Longamoebia_Acanthamoebidae_Acanthamoeba_Acanthamoeba castellanii
g29593.t1	2454.55	-1.6413	0.0643508	-25.5055	1.71289e-143	1.96654e-141		GO:0016021	#N/A	#N/A	#N/A	#N/A	#N/A
g71459.t1	441.415	3.81905	0.149999	25.4606	5.3941e-143	6.16341e-141	K03006		#N/A	#N/A	#N/A	#N/A	#N/A
g69157.t1	453.753	-3.22333	0.126843	-25.4119	1.86449e-142	2.1203e-140	K12818		ATP-dependent RNA helicase DEAH12, chloroplastic-like isoform X1 [Acropora millepora].	XP_029202226.1	1.6e-80	312.8	Eukaryota_Cnidaria_Anthozoa_Scleractinia_Acroporidae_Acropora_Acropora millepora
g27064.t1	1513.28	-1.68617	0.0663667	-25.4068	2.12041e-142	2.39997e-140	K17893	GO:0102721, GO:0070469, GO:0010230, GO:0009916, GO:0005739, GO:0016021, GO:0046872, GO:0031930, GO:0009409, GO:0106292, GO:0019866, GO:0009507	Ubiquinol oxidase 1a, mitochondrial [Symbiodinium microadriaticum].	OLP98448.1	2.1e-88	336.3	Eukaryota_NA_Dinophyceae_Suessiales_Symbiodiniaceae_Symbiodinium_Symbiodinium microadriaticum
g3078.t1	940.44	-2.05604	0.0810881	-25.3556	7.78786e-142	8.77323e-140			#N/A	#N/A	#N/A	#N/A	#N/A
g65995.t1	1004.03	-2.09992	0.0829003	-25.3306	1.46953e-141	1.64773e-139			#N/A	#N/A	#N/A	#N/A	#N/A
g8112.t1	1073.07	-2.08147	0.0821779	-25.3289	1.53657e-141	1.71489e-139			unnamed protein product [Vitrella brassicaformis CCMP3155].	CEL99924.1	5.4e-35	161.8	Eukaryota_NA_NA_NA_Vitrellaceae_Vitrella_Vitrella brassicaformis
g78452.t1	722.737	-2.45184	0.0968946	-25.3042	2.86926e-141	3.1874e-139	K02283		#N/A	#N/A	#N/A	#N/A	#N/A
g6280.t1	10252.1	1.09511	0.0432877	25.2985	3.31991e-141	3.67103e-139			hypothetical protein DLAC_02811 [Tieghemostelium lacteum].	KYR00768.1	2.9e-18	103.6	Eukaryota_NA_NA_Dictyosteliales_Raperosteliaceae_Tieghemostelium_Tieghemostelium lacteum
g14683.t1	1165.26	2.0657	0.0817948	25.2547	1.00674e-140	1.10811e-138			#N/A	#N/A	#N/A	#N/A	#N/A
g53947.t1	975.48	-2.26517	0.090063	-25.151	1.37811e-139	1.50995e-137			tandem-95 repeat protein [Deltaproteobacteria bacterium].	TNF23494.1	7e-11	79.3	Bacteria_Proteobacteria_Deltaproteobacteria_NA_NA_NA_Deltaproteobacteria bacterium
g81351.t1	3241.81	1.52123	0.0606875	25.0666	1.15216e-138	1.25664e-136	K04078	GO:0006457, GO:0016887, GO:0005759, GO:0045041, GO:0051131, GO:0005524, GO:0005634, GO:0051087, GO:0051082, GO:0034622	PREDICTED: 10 kDa heat shock protein, mitochondrial [Amyelois transitella].	XP_013190635.1	5.6e-26	127.5	Eukaryota_Arthropoda_Insecta_Lepidoptera_Pyralidae_Amyelois_Amyelois transitella
g78125.t1	1702.71	-1.73109	0.0691101	-25.0483	1.82406e-138	1.98047e-136		GO:0106274, GO:0006471, GO:0006284, GO:0106275, GO:0004844	uracil-DNA glycosylase [Streptomyces alboverticillatus].	WP_086568630.1	1.7e-114	423.3	Bacteria_Actinobacteria_Actinobacteria_Streptomycetales_Streptomycetaceae_Streptomyces_Streptomyces alboverticillatus
g66067.t1	3837.24	1.76851	0.0707203	25.0071	5.12376e-138	5.53805e-136			hypothetical protein D4R83_01810 [Streptomycetaceae bacterium].	TRZ87664.1	3e-07	66.6	Bacteria_Actinobacteria_Actinobacteria_Streptomycetales_Streptomycetaceae_NA_Streptomycetaceae bacterium
g67067.t1	1779.91	-1.88826	0.0755528	-24.9926	7.3522e-138	7.91103e-136			hypothetical protein RFI_24873, partial [Reticulomyxa filosa].	ETO12503.1	1.7e-113	421	Eukaryota_NA_NA_NA_Reticulomyxidae_Reticulomyxa_Reticulomyxa filosa
g58447.t1	5015.5	1.19751	0.0479921	24.9523	2.01696e-137	2.16058e-135			#N/A	#N/A	#N/A	#N/A	#N/A
g5408.t1	719.667	-2.34836	0.0941651	-24.9387	2.83017e-137	3.01822e-135			hypothetical protein [Pseudoalteromonas sp. T1lg23B].	WP_105169086.1	1.9e-42	184.5	Bacteria_Proteobacteria_Gammaproteobacteria_Alteromonadales_Pseudoalteromonadaceae_Pseudoalteromonas_Pseudoalteromonas sp. T1lg23B
g32027.t1	929.022	2.11075	0.0851642	24.7844	1.31985e-135	1.40132e-133			RNA-binding protein [Orientia tsutsugamushi].	SPR10893.1	2.6e-31	147.5	Bacteria_Proteobacteria_Alphaproteobacteria_Rickettsiales_Rickettsiaceae_Orientia_Orientia tsutsugamushi
g66608.t1	3381.42	1.53926	0.0621747	24.757	2.60433e-135	2.7529e-133			#N/A	#N/A	#N/A	#N/A	#N/A
g4134.t1	454.827	-3.01074	0.121793	-24.7201	6.50863e-135	6.84976e-133	K20649		hypothetical protein PBRA_004462 [Plasmodiophora brassicae].	CEO95749.1	3.2e-28	137.5	Eukaryota_NA_NA_Plasmodiophorida_Plasmodiophoridae_Plasmodiophora_Plasmodiophora brassicae
g69994.t1	2048.34	1.55913	0.0630944	24.7111	8.1194e-135	8.50764e-133	K09571		peptidyl-prolyl cis-trans isomerase FKBP4-like [Pomacea canaliculata].	XP_025087425.1	4.4e-75	292	Eukaryota_Mollusca_Gastropoda_Architaenioglossa_Ampullariidae_Pomacea_Pomacea canaliculata
g37232.t1	360.687	-3.98939	0.161819	-24.6535	3.37722e-134	3.52332e-132			PhnD/SsuA/transferrin family substrate-binding protein [Methylomonas lenta].	WP_066983402.1	5.1e-30	144.8	Bacteria_Proteobacteria_Gammaproteobacteria_Methylococcales_Methylococcaceae_Methylomonas_Methylomonas lenta
g13993.t1	2011.74	1.55095	0.0630187	24.6109	9.65748e-134	1.00317e-131			#N/A	#N/A	#N/A	#N/A	#N/A
g47653.t1	25595.2	0.952787	0.0387172	24.6089	1.01476e-133	1.04953e-131			#N/A	#N/A	#N/A	#N/A	#N/A
g46686.t1	1849.38	1.55551	0.0632228	24.6037	1.15427e-133	1.1887e-131			#N/A	#N/A	#N/A	#N/A	#N/A
g37213.t1	388.621	-5.56826	0.226357	-24.5995	1.27926e-133	1.31179e-131			hypothetical protein EMIHUDRAFT_211119 [Emiliania huxleyi CCMP1516].	XP_005768480.1	2.2e-13	86.7	Eukaryota_NA_Haptophyta_Isochrysidales_Noelaerhabdaceae_Emiliania_Emiliania huxleyi
g15633.t1	1336.55	-1.83073	0.0745998	-24.5407	5.43157e-133	5.54598e-131			#N/A	#N/A	#N/A	#N/A	#N/A
g73438.t1	529.33	-2.72005	0.110974	-24.5107	1.13641e-132	1.15543e-130			#N/A	#N/A	#N/A	#N/A	#N/A
g48473.t1	8104.94	1.31909	0.0538584	24.4918	1.80768e-132	1.83018e-130		GO:0005576, GO:0008061, GO:0007155, GO:0005929, GO:0038023, GO:0002224, GO:0005518, GO:0016021, GO:0006468, GO:0042157, GO:0005516, GO:0006869, GO:0000226, GO:0004674, GO:0005874, GO:0008017, GO:0008289, GO:0006955, GO:0004181, GO:0009986, GO:0005524, GO:0008270, GO:0004553, GO:0006508, GO:0005975	#N/A	#N/A	#N/A	#N/A	#N/A
g45307.t1	1554.07	-1.7828	0.0727966	-24.4901	1.88376e-132	1.89919e-130			hypothetical protein SteCoe_28828 [Stentor coeruleus].	OMJ72660.1	1.6e-14	93.2	Eukaryota_Ciliophora_Heterotrichea_Heterotrichida_Stentoridae_Stentor_Stentor coeruleus
g4554.t1	3469.02	-1.46442	0.0598388	-24.4727	2.88487e-132	2.89634e-130	K00434		class II peroxidase [Mucor circinelloides f. lusitanicus CBS 277.49].	OAC97841.1	4.8e-11	79.3	Eukaryota_Mucoromycota_Mucoromycetes_Mucorales_Mucoraceae_Mucor_Mucor circinelloides
g10169.t1	12353.3	1.03572	0.0423425	24.4605	3.89564e-132	3.89483e-130	K00413	GO:0020037, GO:0005743, GO:0022900, GO:0009055, GO:0046872, GO:0016021	cytochrome c1, heme protein, mitochondrial-like [Acanthaster planci].	XP_022082307.1	2.9e-63	252.3	Eukaryota_Echinodermata_Asteroidea_Valvatida_Acanthasteridae_Acanthaster_Acanthaster planci
g28523.t1	7150.43	1.17767	0.0482292	24.4181	1.09931e-131	1.09452e-129			#N/A	#N/A	#N/A	#N/A	#N/A
g14448.t1	725.992	7.13784	0.292349	24.4155	1.1713e-131	1.16138e-129			#N/A	#N/A	#N/A	#N/A	#N/A
g33748.t1	544.154	-2.71775	0.111664	-24.3386	7.6509e-131	7.55487e-129			#N/A	#N/A	#N/A	#N/A	#N/A
g68532.t1	7346.45	1.15366	0.047452	24.3121	1.45981e-130	1.43558e-128	K03661	GO:0033179, GO:0015078, GO:1902600, GO:0016021, GO:0016787, GO:0030688, GO:0006364	hypothetical protein SteCoe_30356 [Stentor coeruleus].	OMJ71448.1	8.1e-47	196.8	Eukaryota_Ciliophora_Heterotrichea_Heterotrichida_Stentoridae_Stentor_Stentor coeruleus
g57026.t1	1382.63	-1.95853	0.0805713	-24.3081	1.61021e-130	1.57702e-128			#N/A	#N/A	#N/A	#N/A	#N/A
g75259.t1	2326.24	-1.5191	0.0625134	-24.3004	1.94226e-130	1.89449e-128			hypothetical protein EON64_04975 [archaeon].	RYG68529.1	1.4e-66	266.5	Archaea_NA_NA_NA_NA_NA_archaeon
g43698.t1	1637.48	1.71374	0.0705329	24.297	2.10987e-130	2.04965e-128			#N/A	#N/A	#N/A	#N/A	#N/A
g41945.t1	3246.59	-1.28993	0.0531092	-24.2883	2.60442e-130	2.51988e-128	K01279	GO:0004252, GO:0006508, GO:0005615, GO:0016021, GO:0046872	sedolisin-like peptidase [Actinophrys sol].	BAF92024.1	3.5e-97	365.9	Eukaryota_NA_Actinophryidae_NA_NA_Actinophrys_Actinophrys sol
g57675.t1	679.85	-2.39235	0.0985063	-24.2863	2.73717e-130	2.63769e-128			#N/A	#N/A	#N/A	#N/A	#N/A
g1241.t1	572.961	-7.3125	0.30219	-24.1984	2.31507e-129	2.22201e-127			#N/A	#N/A	#N/A	#N/A	#N/A
g12638.t1	901.51	2.12046	0.0877393	24.1677	4.86528e-129	4.65109e-127			HYR domain-containing protein [Flavobacterium sp. ZT3R18].	WP_143378475.1	6.5e-27	133.3	Bacteria_Bacteroidetes_Flavobacteriia_Flavobacteriales_Flavobacteriaceae_Flavobacterium_Flavobacterium sp. ZT3R18
g33278.t1	980.252	-2.05107	0.084943	-24.1464	8.1377e-129	7.74858e-127			#N/A	#N/A	#N/A	#N/A	#N/A
g16267.t1	485.309	2.9962	0.124127	24.1381	9.94823e-129	9.43509e-127			Tetratricopeptide TPR_1 repeat-containing protein [Candidatus Magnetomorum sp. HK-1].	KPA19289.1	3.8e-08	69.3	Bacteria_Proteobacteria_Deltaproteobacteria_Desulfobacterales_Desulfobacteraceae_Candidatus Magnetomorum_Candidatus Magnetomorum sp. HK-1
g38474.t1	5715.45	-1.16303	0.0482415	-24.1085	2.03715e-128	1.92446e-126			hypothetical protein EIN_025480 [Entamoeba invadens IP1].	XP_004257500.1	6.3e-32	147.9	Eukaryota_NA_NA_NA_Entamoebidae_Entamoeba_Entamoeba invadens
g12496.t1	1425.48	-1.75354	0.0727661	-24.0983	2.6067e-128	2.45285e-126	K06675		hypothetical protein DYB25_004036 [Aphanomyces astaci].	RHY16791.1	3.9e-131	479.6	Eukaryota_NA_Oomycetes_Saprolegniales_Saprolegniaceae_Aphanomyces_Aphanomyces astaci
g18424.t1	2116.24	-1.55794	0.0647815	-24.0491	8.52101e-128	7.98678e-126			#N/A	#N/A	#N/A	#N/A	#N/A
g50280.t1	540.872	-3.21584	0.133753	-24.0431	9.84727e-128	9.19397e-126			unnamed protein product (mitochondrion) [Plasmodiophora brassicae].	SPQ94367.1	2e-162	585.1	Eukaryota_NA_NA_Plasmodiophorida_Plasmodiophoridae_Plasmodiophora_Plasmodiophora brassicae
g32201.t1	969.867	-1.99199	0.0830693	-23.9798	4.51787e-127	4.20179e-125	K11417		NAD-dependent protein deacetylase sirtuin-7 [Symbiodinium microadriaticum].	OLP97151.1	6.5e-60	241.9	Eukaryota_NA_Dinophyceae_Suessiales_Symbiodiniaceae_Symbiodinium_Symbiodinium microadriaticum
g83283.t1	40086.2	1.06826	0.0445816	23.9618	6.95616e-127	6.44452e-125	K01673	GO:0004089, GO:0015976, GO:0016020, GO:0008270	mitochondrial carbonic anhydrase, beta type [Chlamydomonas reinhardtii].	XP_001696003.1	4e-67	265	Eukaryota_Chlorophyta_Chlorophyceae_Chlamydomonadales_Chlamydomonadaceae_Chlamydomonas_Chlamydomonas reinhardtii
g52781.t1	1955	1.4687	0.0619099	23.7232	2.07864e-124	1.91834e-122			S8 family serine peptidase [Nitrosococcus wardiae].	WP_134358233.1	3.3e-141	513.1	Bacteria_Proteobacteria_Gammaproteobacteria_Chromatiales_Chromatiaceae_Nitrosococcus_Nitrosococcus wardiae
g45242.t1	7731.49	1.12172	0.0474637	23.6332	1.7562e-123	1.61456e-121			unnamed protein product [Albugo candida].	CCI43768.1	2.8e-75	292.7	Eukaryota_NA_Oomycetes_Albuginales_Albuginaceae_Albugo_Albugo candida
g35879.t1	1715.68	1.58091	0.0669027	23.63	1.89333e-123	1.73399e-121	K14454	GO:0004069, GO:0006520, GO:0005829, GO:0030170, GO:0009058, GO:0043648	putative aspartate aminotransferase [Phaeomoniella chlamydospora].	KKY24450.1	8.2e-126	461.1	Eukaryota_Ascomycota_Eurotiomycetes_Phaeomoniellales_Phaeomoniellaceae_Phaeomoniella_Phaeomoniella chlamydospora
g40087.t1	398.507	-3.54367	0.150115	-23.6063	3.3168e-123	3.0261e-121			#N/A	#N/A	#N/A	#N/A	#N/A
g28875.t1	1043.68	-1.82604	0.0774595	-23.5741	7.10332e-123	6.45622e-121	K06678		condensin complex subunit 3-like [Lingula anatina].	XP_013389850.1	1.5e-81	315.1	Eukaryota_Brachiopoda_Lingulata_Lingulida_Lingulidae_Lingula_Lingula anatina
g79519.t1	1216.75	-1.76842	0.0750594	-23.5603	9.84419e-123	8.91364e-121			#N/A	#N/A	#N/A	#N/A	#N/A
g744.t1	1221.57	2.02391	0.0860565	23.5184	2.64305e-122	2.38421e-120			#N/A	#N/A	#N/A	#N/A	#N/A
g53517.t1	906.023	1.97659	0.0841966	23.4759	7.19021e-122	6.46176e-120			T9SS type A sorting domain-containing protein [Xanthomarina gelatinilytica].	WP_007647402.1	2.7e-61	247.3	Bacteria_Bacteroidetes_Flavobacteriia_Flavobacteriales_Flavobacteriaceae_Xanthomarina_Xanthomarina gelatinilytica
g49288.t1	7865.27	1.07305	0.045728	23.466	9.07161e-122	8.12213e-120		GO:0016471, GO:0042626, GO:1902600	#N/A	#N/A	#N/A	#N/A	#N/A
g38202.t1	524.195	-2.57662	0.109926	-23.4396	1.68717e-121	1.50497e-119			#N/A	#N/A	#N/A	#N/A	#N/A
g40935.t1	1542.32	-1.51321	0.0648047	-23.3504	1.36594e-120	1.21392e-118			PREDICTED: sushi, von Willebrand factor type A, EGF and pentraxin domain-containing protein 1 [Crassostrea gigas].	XP_011456814.1	6.1e-06	62.8	Eukaryota_Mollusca_Bivalvia_Ostreoida_Ostreidae_Crassostrea_Crassostrea gigas
g47202.t1	14501.1	0.977815	0.0419187	23.3265	2.38838e-120	2.11473e-118	K05768	GO:0051015, GO:0030043, GO:0051014, GO:0004348, GO:0043624, GO:0006665	severin [Thecamonas trahens ATCC 50062].	XP_013760950.1	3.4e-91	345.9	Eukaryota_NA_NA_NA_Apusomonadidae_Thecamonas_Thecamonas trahens
g10647.t1	3693.49	-1.36702	0.0586446	-23.3103	3.48638e-120	3.07558e-118			RICIN domain-containing protein [Chamaesiphon polymorphus].	WP_146138294.1	1.4e-24	123.2	Bacteria_Cyanobacteria_NA_Synechococcales_Chamaesiphonaceae_Chamaesiphon_Chamaesiphon polymorphus
g38894.t1	655.957	-2.49066	0.106905	-23.2978	4.66777e-120	4.10268e-118			myosin head (motor domain) domain containing protein [Acanthamoeba castellanii str. Neff].	XP_004338807.1	1.4e-14	92	Eukaryota_NA_NA_Longamoebia_Acanthamoebidae_Acanthamoeba_Acanthamoeba castellanii
g23172.t1	618.76	-2.25612	0.0970644	-23.2435	1.65395e-119	1.44841e-117			#N/A	#N/A	#N/A	#N/A	#N/A
g19799.t1	1226.4	-1.74108	0.0750855	-23.188	6.02221e-119	5.25465e-117		GO:0015708, GO:0016021	silicon transporter-like 1, partial [Phaeodaria sp. OSH121].	AOW69255.1	2e-35	160.2	Eukaryota_Cercozoa_Thecofilosea_NA_NA_NA_Phaeodaria sp. OSH121
g63005.t1	20294	0.953838	0.0411806	23.1623	1.09192e-118	9.493e-117		GO:0016864, GO:0005788, GO:0140096	predicted protein [Micromonas pusilla CCMP1545].	XP_003060444.1	2.6e-50	208.8	Eukaryota_Chlorophyta_Mamiellophyceae_Mamiellales_Mamiellaceae_Micromonas_Micromonas pusilla
g30111.t1	488.274	-3.39399	0.146587	-23.1534	1.34327e-118	1.1636e-116			#N/A	#N/A	#N/A	#N/A	#N/A
g28999.t1	3211.61	1.23906	0.0535386	23.1433	1.69699e-118	1.46472e-116	K01595	GO:0008964, GO:0015977, GO:0005829, GO:0006099	phosphoenolpyruvate carboxylase [archaeon].	RYH32741.1	9.7e-248	866.7	Archaea_NA_NA_NA_NA_NA_archaeon
g77398.t1	6746.95	1.05968	0.0458939	23.0898	5.85892e-118	5.03888e-116	K18245		Chain A, Carbonic anhydrase 2.	4PXX_A	1.2e-31	147.5	NA_NA_NA_NA_NA_NA_NA
g56409.t1	2747.83	1.81404	0.0786372	23.0685	9.59804e-118	8.22518e-116	K11654		Zinc finger, CW-type [Ostreococcus tauri].	XP_022840135.1	3.9e-198	702.6	Eukaryota_Chlorophyta_Mamiellophyceae_Mamiellales_Bathycoccaceae_Ostreococcus_Ostreococcus tauri
g79964.t1	766.926	-2.30751	0.100053	-23.0629	1.09219e-117	9.32633e-116	K13411	GO:0005509, GO:0016021, GO:0016491	putative respiratory burst oxidase homolog protein H [Momordica charantia].	XP_022146260.1	9e-47	199.9	Eukaryota_Streptophyta_NA_Cucurbitales_Cucurbitaceae_Momordica_Momordica charantia
g18253.t1	2057.11	-1.44986	0.0629367	-23.0368	1.99295e-117	1.69577e-115	K02040		MULTISPECIES: phosphate ABC transporter substrate-binding protein PstS [Meiothermus].	WP_110532176.1	1.6e-16	99	Bacteria_Deinococcus-Thermus_Deinococci_Thermales_Thermaceae_Meiothermus_NA
g74398.t1	1571.64	-1.52552	0.0662497	-23.0268	2.51541e-117	2.13277e-115			hypothetical protein Poli38472_009214 [Pythium oligandrum].	TMW65047.1	1.3e-45	195.7	Eukaryota_NA_Oomycetes_Pythiales_Pythiaceae_Pythium_Pythium oligandrum
g75181.t1	853.99	2.0755	0.0902545	22.996	5.10625e-117	4.31424e-115		GO:2000112, GO:0006355	#N/A	#N/A	#N/A	#N/A	#N/A
g11628.t1	2867.56	1.27496	0.0554738	22.9831	6.87243e-117	5.78611e-115		GO:0008236, GO:0006508, GO:0004175	S9 family peptidase [Thiohalocapsa sp. ML1].	WP_082674424.1	1.7e-182	649.8	Bacteria_Proteobacteria_Gammaproteobacteria_Chromatiales_Chromatiaceae_Thiohalocapsa_Thiohalocapsa sp. ML1
g5261.t1	5944.47	1.04411	0.0454385	22.9786	7.63772e-117	6.40794e-115	K13218	GO:0006397, GO:0005634, GO:0003723, GO:0008380, GO:0033119, GO:0051148, GO:0075522, GO:0070886, GO:0000381, GO:0035307, GO:0050686	hnRNPL/PTB/hephaestus splicing factor subfamily protein [Acanthamoeba castellanii str. Neff].	XP_004368076.1	2.4e-83	319.7	Eukaryota_NA_NA_Longamoebia_Acanthamoebidae_Acanthamoeba_Acanthamoeba castellanii
g34561.t1	804.435	-2.33782	0.101769	-22.9717	8.94634e-117	7.4797e-115	K05658		hypothetical protein SAMD00019534_124340, partial [Acytostelium subglobosum LB1].	XP_012747831.1	9e-174	624	Eukaryota_NA_NA_Acytosteliales_Acytosteliaceae_Acytostelium_Acytostelium subglobosum
g39215.t1	885.08	-1.96425	0.0856878	-22.9234	2.71819e-116	2.26469e-114			#N/A	#N/A	#N/A	#N/A	#N/A
g3896.t1	5668.68	1.14348	0.0500051	22.8673	9.82369e-116	8.15638e-114		GO:0003729	polyubiquitin [Bigelowiella natans].	AAM51225.1	2.077e-179	566	Eukaryota_Rhizaria_Cercozoa_Chlorarachniophyceae_Bigelowiella
g22876.t1	7213.37	1.12733	0.0493102	22.862	1.11079e-115	9.19083e-114	K09489		Heat shock protein 14 [Zea mays].	PWZ16565.1	4.6e-67	265.8	Eukaryota_Streptophyta_Liliopsida_Poales_Poaceae_Zea_Zea mays
g45206.t1	378.886	-2.99491	0.131128	-22.8395	1.85755e-115	1.53168e-113			#N/A	#N/A	#N/A	#N/A	#N/A
g55407.t1	2458.19	-1.77469	0.0777141	-22.8361	2.0067e-115	1.649e-113			hypothetical protein DB44_FX00010 [Candidatus Protochlamydia amoebophila].	KIC70772.1	2.8e-10	78.6	Bacteria_Chlamydiae_Chlamydiia_Parachlamydiales_Parachlamydiaceae_Candidatus Protochlamydia_Candidatus Protochlamydia amoebophila
g46701.t1	80351.8	0.885304	0.0389108	22.7522	1.36621e-114	1.11885e-112			silicon transporter-like 1, partial [Phaeodaria sp. OSH121].	AOW69255.1	4.7e-15	93.2	Eukaryota_Cercozoa_Thecofilosea_NA_NA_NA_Phaeodaria sp. OSH121
g24296.t1	14115.5	0.935913	0.0411722	22.7317	2.17903e-114	1.77843e-112	K00234	GO:0008177, GO:0006099, GO:0005743, GO:0050660, GO:0022900, GO:0045257, GO:0042776, GO:0009055, GO:0045283, GO:0016705, GO:0004497, GO:0005506, GO:0020037, GO:0098798, GO:0016021	predicted protein [Ostreococcus lucimarinus CCE9901].	XP_001422453.1	5.1e-242	847	Eukaryota_Chlorophyta_Mamiellophyceae_Mamiellales_Bathycoccaceae_Ostreococcus_Ostreococcus sp. 'lucimarinus'
g42062.t1	4842.84	1.09948	0.0483694	22.7309	2.2173e-114	1.80353e-112	K03704		hypothetical protein EMIHUDRAFT_434382 [Emiliania huxleyi CCMP1516].	XP_005783510.1	9.8e-17	98.2	Eukaryota_NA_Haptophyta_Isochrysidales_Noelaerhabdaceae_Emiliania_Emiliania huxleyi
g31852.t1	6382.1	1.12248	0.049504	22.6746	7.98751e-114	6.47501e-112	K02146	GO:0033179, GO:0015078, GO:1902600, GO:0016471, GO:0044769, GO:0007034, GO:0019829, GO:0007035, GO:0000329, GO:0005768, GO:0008168, GO:0033181, GO:0016324, GO:0005634	hypothetical protein PBRA_003258 [Plasmodiophora brassicae].	CEP03651.1	1.9e-99	372.9	Eukaryota_NA_NA_Plasmodiophorida_Plasmodiophoridae_Plasmodiophora_Plasmodiophora brassicae
g44403.t1	1131.91	1.82532	0.0805192	22.6694	8.98731e-114	7.26096e-112	K01581		ornithine decarboxylase 1 [Achlya hypogyna].	OQR84572.1	4.2e-88	335.9	Eukaryota_NA_Oomycetes_Saprolegniales_Saprolegniaceae_Achlya_Achlya hypogyna
g12035.t1	14849	1.10559	0.0487877	22.6613	1.08067e-113	8.70153e-112	K00323	GO:0008746, GO:1902600, GO:0016021, GO:0005886, GO:0050661, GO:0051287, GO:0006740	hypothetical protein [Monosiga brevicollis MX1].	XP_001745014.1	1.1e-293	1019.2	Eukaryota_NA_NA_Choanoflagellata_Salpingoecidae_Monosiga_Monosiga brevicollis
g65713.t1	508.165	2.81132	0.124097	22.6542	1.26912e-113	1.01848e-111			hypothetical protein EMIHUDRAFT_453971 [Emiliania huxleyi CCMP1516].	XP_005756512.1	3.3e-39	172.6	Eukaryota_NA_Haptophyta_Isochrysidales_Noelaerhabdaceae_Emiliania_Emiliania huxleyi
g17206.t1	1513.37	-1.71658	0.0758811	-22.622	2.63449e-113	2.10715e-111			hypothetical protein BBJ28_00001710 [Nothophytophthora sp. Chile5].	RLN91673.1	1.9e-31	148.3	Eukaryota_NA_Oomycetes_Peronosporales_Peronosporaceae_Nothophytophthora_Nothophytophthora sp. Chile5
g17645.t1	687.025	-2.41911	0.106939	-22.6213	2.67241e-113	2.13038e-111	K10398		hypothetical protein Ahy_B08g094148 isoform B [Arachis hypogaea].	RYQ98079.1	1.1e-112	418.3	Eukaryota_Streptophyta_NA_Fabales_Fabaceae_Arachis_Arachis hypogaea
g3335.t1	2583.78	1.28525	0.0568644	22.602	4.13855e-113	3.28823e-111			predicted protein [Naegleria gruberi strain NEG-M].	XP_002669531.1	8.6e-94	354.4	Eukaryota_Heterolobosea_NA_NA_Vahlkampfiidae_Naegleria_Naegleria gruberi
g21751.t1	7177.98	1.15602	0.0513748	22.5017	3.99397e-112	3.16288e-110			similar to DEK oncogene (DNA binding) [Ectocarpus siliculosus].	CBJ26704.1	8.3e-18	101.7	Eukaryota_NA_Phaeophyceae_Ectocarpales_Ectocarpaceae_Ectocarpus_Ectocarpus siliculosus
g54574.t1	447.631	-2.71357	0.121008	-22.4247	2.26228e-111	1.78564e-109			hypothetical protein BCR33DRAFT_826358 [Rhizoclosmatium globosum].	ORY41412.1	2.1e-20	112.8	Eukaryota_Chytridiomycota_Chytridiomycetes_Chytridiales_Chytriomycetaceae_Rhizoclosmatium_Rhizoclosmatium globosum
g81612.t1	363.423	3.6658	0.163513	22.419	2.56886e-111	2.02097e-109			#N/A	#N/A	#N/A	#N/A	#N/A
g10938.t1	14296.4	0.904265	0.0404379	22.3618	9.26408e-111	7.26443e-109	K04043	GO:0051082, GO:0006457, GO:0016887, GO:0005524	molecular chaperone DnaK [Acetobacter peroxydans].	WP_141376326.1	2.3e-224	788.9	Bacteria_Proteobacteria_Alphaproteobacteria_Rhodospirillales_Acetobacteraceae_Acetobacter_Acetobacter peroxydans
g17018.t1	308.371	-3.48343	0.155844	-22.352	1.15471e-110	9.02517e-109			RHOMBOID-like protein 4 [Hondaea fermentalgiana].	GBG34201.1	1.9e-25	128.6	Eukaryota_NA_Labyrinthulomycetes_NA_Thraustochytriaceae_Hondaea_Hondaea fermentalgiana
g55981.t1	2524.51	1.39169	0.0622859	22.3436	1.39257e-110	1.0849e-108	K00024	GO:0030060, GO:0006108, GO:0005829, GO:0006099, GO:0016021, GO:0005975, GO:0046872, GO:0016787, GO:0006107, GO:0006734	malate dehydrogenase [Beggiatoa leptomitoformis].	WP_062149001.1	4.7e-95	358.6	Bacteria_Proteobacteria_Gammaproteobacteria_Thiotrichales_Thiotrichaceae_Beggiatoa_Beggiatoa leptomitoformis
g3897.t1	717.229	-1.97928	0.088786	-22.2927	4.35066e-110	3.37845e-108	K19951		unnamed protein product (mitochondrion) [Plasmodiophora brassicae].	SPR01773.1	3.1e-73	287.3	Eukaryota_NA_NA_Plasmodiophorida_Plasmodiophoridae_Plasmodiophora_Plasmodiophora brassicae
g15089.t1	673.935	2.13826	0.0959904	22.2757	6.35406e-110	4.91825e-108			#N/A	#N/A	#N/A	#N/A	#N/A
g28447.t1	501.758	-2.61276	0.117306	-22.273	6.74894e-110	5.2071e-108			#N/A	#N/A	#N/A	#N/A	#N/A
g7255.t1	32953.3	0.919207	0.0413254	22.2431	1.31404e-109	1.01059e-107	K02145	GO:0033180, GO:0046961, GO:0015985, GO:0006754, GO:0046933, GO:0016471, GO:0005739, GO:0016021, GO:0005524, GO:0016787, GO:0008478, GO:0002020, GO:0007035, GO:0090464, GO:0090463, GO:0090465, GO:0035751, GO:0009443, GO:0007030, GO:0016310, GO:0044267	Archaeal/vacuolar-type H+-ATPase subunit A (macronuclear) [Oxytricha trifallax].	EJY82894.1	8.6e-222	780	Eukaryota_Ciliophora_Spirotrichea_Sporadotrichida_Oxytrichidae_Oxytricha_Oxytricha trifallax
g29829.t1	1086.32	-1.70887	0.076857	-22.2344	1.59861e-109	1.22552e-107			#N/A	#N/A	#N/A	#N/A	#N/A
g40148.t1	503.429	-2.78246	0.125226	-22.2195	2.22592e-109	1.70098e-107			Ubiquitinconjugating enzyme subfamily protein [Acanthamoeba castellanii str. Neff].	XP_004333977.1	6.9e-72	283.1	Eukaryota_NA_NA_Longamoebia_Acanthamoebidae_Acanthamoeba_Acanthamoeba castellanii
g8927.t1	1913.69	1.70675	0.0769261	22.1869	4.6005e-109	3.50441e-107	K00024	GO:0030060, GO:0005975, GO:0005737, GO:0006099, GO:0019752, GO:0004459, GO:0006757, GO:1901575	malate dehydrogenase [Sulfitobacter noctilucicola].	WP_081780736.1	3.9e-110	408.7	Bacteria_Proteobacteria_Alphaproteobacteria_Rhodobacterales_Rhodobacteraceae_Sulfitobacter_Sulfitobacter noctilucicola
g63776.t1	1704.02	-1.53768	0.0693469	-22.1738	6.1547e-109	4.67348e-107			#N/A	#N/A	#N/A	#N/A	#N/A
g75954.t1	1095.1	-1.67502	0.0755441	-22.1727	6.30181e-109	4.77009e-107			#N/A	#N/A	#N/A	#N/A	#N/A
g60550.t1	974.172	-2.0163	0.091111	-22.1301	1.62118e-108	1.22328e-106	K20478		#N/A	#N/A	#N/A	#N/A	#N/A
g73788.t1	2545.02	1.50561	0.0680839	22.114	2.31843e-108	1.74391e-106	K00006	GO:0004367, GO:0046168, GO:0009331, GO:0042803, GO:0051287, GO:0005829, GO:0005975, GO:0005886, GO:0006650, GO:0017080, GO:0044325, GO:0006734, GO:0008757, GO:0019674, GO:0042325, GO:0003676, GO:0090038, GO:0060373, GO:0086005, GO:2000010, GO:1903580, GO:0010765, GO:0071320, GO:0043470, GO:1900544, GO:2000649, GO:0002027, GO:0045913, GO:0071356, GO:0043467, GO:0031400, GO:0045936, GO:0031331, GO:…	NAD-dependent glycerol-3-phosphate dehydrogenase [Besnoitia besnoiti].	PFH31565.1	4.167e-97	334	Eukaryota_Alveolata_Apicomplexa_Conoidasida_Coccidia_Eucoccidiorida_Eimeriorina_Sarcocystidae_Besnoitia
g61263.t1	1990.24	1.32787	0.0601197	22.0871	4.20548e-108	3.15346e-106			#N/A	#N/A	#N/A	#N/A	#N/A
g42028.t1	985.6	-2.03649	0.0922714	-22.0706	6.05308e-108	4.52472e-106	K07937		hypothetical protein RFI_34341 [Reticulomyxa filosa].	ETO03070.1	4.3e-58	235	Eukaryota_NA_NA_NA_Reticulomyxidae_Reticulomyxa_Reticulomyxa filosa
g50682.t1	489.881	-2.42045	0.109681	-22.068	6.41548e-108	4.78073e-106			predicted protein, partial [Nematostella vectensis].	XP_001638306.1	1.5e-109	407.9	Eukaryota_Cnidaria_Anthozoa_Actiniaria_Edwardsiidae_Nematostella_Nematostella vectensis
g10070.t1	2782.15	1.5028	0.0681102	22.0643	6.96041e-108	5.17074e-106			hypothetical protein TanjilG_19101 [Lupinus angustifolius].	OIW16385.1	4.9e-40	174.9	Eukaryota_Streptophyta_NA_Fabales_Fabaceae_Lupinus_Lupinus angustifolius
g66935.t1	611.479	-2.25506	0.102229	-22.0588	7.85686e-108	5.81869e-106			PREDICTED: reticulon-4-interacting protein 1, mitochondrial-like [Tarenaya hassleriana].	XP_010535067.1	1.1e-28	137.1	Eukaryota_Streptophyta_NA_Brassicales_Cleomaceae_Tarenaya_Tarenaya hassleriana
g50428.t1	1549.17	-1.51995	0.0689068	-22.058	8.00147e-108	5.90755e-106	K03675	GO:0006749, GO:0015035, GO:0005829, GO:0015038, GO:0098869, GO:0016668, GO:0016209	predicted protein [Thalassiosira pseudonana CCMP1335].	XP_002297308.1	2.6e-84	322.4	Eukaryota_Bacillariophyta_Coscinodiscophyceae_Thalassiosirales_Thalassiosiraceae_Thalassiosira_Thalassiosira pseudonana
g45096.t1	2384.34	1.33356	0.0605355	22.0294	1.5041e-107	1.10708e-105			Tbc2 translation factor, chloroplastic [Auxenochlorella protothecoides].	XP_011400981.1	2.1e-22	118.2	Eukaryota_Chlorophyta_Trebouxiophyceae_Chlorellales_Chlorellaceae_Auxenochlorella_Auxenochlorella protothecoides
g11779.t1	440.592	2.9574	0.134272	22.0255	1.64127e-107	1.20435e-105			#N/A	#N/A	#N/A	#N/A	#N/A
g5243.t1	1488.45	-1.50685	0.0684438	-22.0158	2.03044e-107	1.48538e-105			#N/A	#N/A	#N/A	#N/A	#N/A
g67972.t1	1839.52	1.4685	0.066711	22.0129	2.16601e-107	1.57974e-105	K09511		dnaJ protein homolog 1 [Orussus abietinus].	XP_012273513.1	1.5e-51	214.2	Eukaryota_Arthropoda_Insecta_Hymenoptera_Orussidae_Orussus_Orussus abietinus
g38364.t1	36198.7	1.07542	0.0488558	22.0121	2.20491e-107	1.60324e-105	K05863	GO:0140021, GO:0005471, GO:0005743, GO:1990544, GO:0006839, GO:0016021, GO:0031514	predicted protein [Hordeum vulgare subsp. vulgare].	BAK00381.1	7e-102	380.6	Eukaryota_Streptophyta_Liliopsida_Poales_Poaceae_Hordeum_Hordeum vulgare
g81900.t1	637.507	-2.30448	0.104723	-22.0054	2.55584e-107	1.85279e-105			unnamed protein product (mitochondrion) [Plasmodiophora brassicae].	SPQ94367.1	1.5e-179	642.5	Eukaryota_NA_NA_Plasmodiophorida_Plasmodiophoridae_Plasmodiophora_Plasmodiophora brassicae
g17025.t1	2161.25	-1.49529	0.0680427	-21.9757	4.91385e-107	3.55144e-105			hypothetical protein RFI_32946, partial [Reticulomyxa filosa].	ETO04451.1	3.4e-33	156.4	Eukaryota_NA_NA_NA_Reticulomyxidae_Reticulomyxa_Reticulomyxa filosa
g48689.t1	3975.35	1.09445	0.0498212	21.9676	5.87583e-107	4.23395e-105	K03248	GO:0001732, GO:0016282, GO:0003743, GO:0033290, GO:0005852, GO:0034622, GO:0043614, GO:0008270, GO:0043229, GO:0003729, GO:0002188, GO:0032781, GO:0051345, GO:0006415, GO:0043624	PREDICTED: eukaryotic translation initiation factor 3 subunit G-like [Raphanus sativus].	XP_018432621.1	8.8e-41	177.6	Eukaryota_Streptophyta_NA_Brassicales_Brassicaceae_Raphanus_Raphanus sativus
g3616.t1	4252.93	1.15417	0.0525628	21.9578	7.2869e-107	5.235e-105			hypothetical protein AURANDRAFT_72732 [Aureococcus anophagefferens].	XP_009041885.1	3.1e-08	69.7	Eukaryota_NA_Pelagophyceae_Pelagomonadales_NA_Aureococcus_Aureococcus anophagefferens
g71876.t1	1131.55	-1.75705	0.0800251	-21.9563	7.54403e-107	5.40355e-105	K10586		Ubiquitin-conjugating BIR-domain enzyme [Cavenderia fasciculata].	XP_004359621.1	1.1e-54	225.3	Eukaryota_NA_NA_Acytosteliales_Cavenderiaceae_Cavenderia_Cavenderia fasciculata
g37605.t1	831.657	-2.02887	0.0924462	-21.9465	9.34346e-107	6.67251e-105	K11492	GO:0005634	condensin-2 complex subunit G2-like [Acropora millepora].	XP_029192981.1	2.6e-100	377.5	Eukaryota_Cnidaria_Anthozoa_Scleractinia_Acroporidae_Acropora_Acropora millepora
g54341.t1	10423.2	-0.912295	0.0416055	-21.9273	1.42724e-106	1.01622e-104			hypothetical protein SDRG_11840 [Saprolegnia diclina VS20].	XP_008616116.1	2.8e-14	90.9	Eukaryota_NA_Oomycetes_Saprolegniales_Saprolegniaceae_Saprolegnia_Saprolegnia diclina
g2850.t1	1227.74	-1.77442	0.0809759	-21.9129	1.95781e-106	1.38987e-104			unnamed protein product [Albugo candida].	CCI49787.1	5.1e-32	151.8	Eukaryota_NA_Oomycetes_Albuginales_Albuginaceae_Albugo_Albugo candida
g63177.t1	1928.27	1.66744	0.0761273	21.9033	2.4161e-106	1.71015e-104	K09586	GO:0005788, GO:0009306	endoplasmic reticulum resident protein 29-like [Pomacea canaliculata].	XP_025092157.1	3.3e-43	185.3	Eukaryota_Mollusca_Gastropoda_Architaenioglossa_Ampullariidae_Pomacea_Pomacea canaliculata
g6794.t1	582.757	-2.22441	0.101592	-21.8956	2.86055e-106	2.01879e-104			protein FAM13A-like protein [Leptotrombidium deliense].	RWS31445.1	1.7e-07	69.3	Eukaryota_Arthropoda_Arachnida_Trombidiformes_Trombiculidae_Leptotrombidium_Leptotrombidium deliense
g52405.t1	613.965	-2.56922	0.117355	-21.8928	3.04316e-106	2.14137e-104			#N/A	#N/A	#N/A	#N/A	#N/A
g70505.t1	3056.75	1.26638	0.0578599	21.8871	3.44973e-106	2.42036e-104			#N/A	#N/A	#N/A	#N/A	#N/A
g16048.t1	6894.95	1.02921	0.0470709	21.8651	5.58262e-106	3.90539e-104	K02144		vacuolar ATP synthase subunit H [Tieghemostelium lacteum].	KYQ90178.1	2.5e-57	233	Eukaryota_NA_NA_Dictyosteliales_Raperosteliaceae_Tieghemostelium_Tieghemostelium lacteum
g15968.t1	392.665	-2.74942	0.125978	-21.8246	1.35607e-105	9.45899e-104			#N/A	#N/A	#N/A	#N/A	#N/A
g57037.t1	436.414	-2.80785	0.12873	-21.8119	1.78949e-105	1.2446e-103	K08770		unnamed protein product [Homo sapiens].	BAB71316.1	1.7e-43	187.2	Eukaryota_Chordata_Mammalia_Primates_Hominidae_Homo_Homo sapiens
g83164.t1	604.225	-2.17707	0.0998257	-21.8087	1.91662e-105	1.32917e-103	K06676		hypothetical protein GLYMA_06G308100 [Glycine max].	KRH56167.1	3.2e-42	183.7	Eukaryota_Streptophyta_NA_Fabales_Fabaceae_Glycine_Glycine max
g45056.t1	278.265	-3.65271	0.167582	-21.7966	2.49863e-105	1.7278e-103			hypothetical protein EHM61_23465 [Acidobacteria bacterium].	RPI21965.1	2.7e-09	75.5	Bacteria_Acidobacteria_NA_NA_NA_NA_Acidobacteria bacterium
g9499.t1	495.136	-2.43875	0.111943	-21.7857	3.1706e-105	2.18617e-103	K00643	GO:0003870, GO:0006782, GO:0030170	5-aminolevulinate synthase [Emcibacter sp. MEBiC09520].	WP_138381319.1	6.6e-148	534.3	Bacteria_Proteobacteria_Alphaproteobacteria_Emcibacterales_Emcibacteraceae_Emcibacter_Emcibacter sp. MEBiC09520
g55277.t1	758.111	-1.98674	0.0913365	-21.7519	6.63115e-105	4.55915e-103			#N/A	#N/A	#N/A	#N/A	#N/A
g39229.t1	6325.14	1.13743	0.0523341	21.7341	9.77049e-105	6.69837e-103	K09486		hypothetical protein PBRA_008714 [Plasmodiophora brassicae].	CEP01772.1	5.7e-111	412.5	Eukaryota_NA_NA_Plasmodiophorida_Plasmodiophoridae_Plasmodiophora_Plasmodiophora brassicae
g34696.t1	1578.64	-1.56758	0.0721407	-21.7295	1.08086e-104	7.38895e-103	K01969	GO:0016874, GO:2001295, GO:0005524, GO:0046872, GO:0016740	hypothetical protein AURANDRAFT_71183 [Aureococcus anophagefferens].	XP_009035189.1	1.2e-247	866.7	Eukaryota_NA_Pelagophyceae_Pelagomonadales_NA_Aureococcus_Aureococcus anophagefferens
g4552.t1	5152.81	-1.12171	0.0516224	-21.7292	1.08735e-104	7.41222e-103	K00434		class II peroxidase [Mucor circinelloides f. lusitanicus CBS 277.49].	OAC97841.1	3.8e-11	79.7	Eukaryota_Mucoromycota_Mucoromycetes_Mucorales_Mucoraceae_Mucor_Mucor circinelloides
g4427.t1	1220.99	1.5935	0.0733666	21.7197	1.33602e-104	9.08152e-103			hypothetical protein C4D60_Mb07t15340 [Musa balbisiana].	THU60681.1	7.2e-26	128.6	Eukaryota_Streptophyta_Liliopsida_Zingiberales_Musaceae_Musa_Musa balbisiana
g7824.t1	395.681	3.85389	0.17854	21.5856	2.45382e-103	1.66326e-101	K05032		#N/A	#N/A	#N/A	#N/A	#N/A
g30234.t1	1115.17	1.70411	0.0789552	21.5832	2.58342e-103	1.74617e-101			PhnD/SsuA/transferrin family substrate-binding protein [Hyella patelloides].	WP_144864951.1	3.6e-37	168.7	Bacteria_Cyanobacteria_NA_Pleurocapsales_Hyellaceae_Hyella_Hyella patelloides
g25824.t1	326.424	4.04921	0.187679	21.5752	3.06955e-103	2.06893e-101			#N/A	#N/A	#N/A	#N/A	#N/A
g80328.t1	2393.48	1.28816	0.0597325	21.5654	3.7924e-103	2.54898e-101	K00940	GO:0004550, GO:0006228, GO:0001726, GO:0006183, GO:0030027, GO:0006241, GO:0005524, GO:0005634, GO:0005737, GO:0031256, GO:0006165, GO:0031970, GO:0031253, GO:0031012, GO:0097708, GO:0043024, GO:0042802, GO:0004536, GO:0005525, GO:0000287, GO:0016021, GO:0007049, GO:0043388, GO:0050679, GO:0009617, GO:0006259	nucleoside diphosphate kinase [Nannochloropsis gaditana].	EWM26764.1	8.4e-59	237.3	Eukaryota_NA_Eustigmatophyceae_Eustigmatales_Monodopsidaceae_Nannochloropsis_Nannochloropsis gaditana
g51981.t1	605.669	-2.33413	0.108339	-21.5447	5.93266e-103	3.97637e-101			#N/A	#N/A	#N/A	#N/A	#N/A
g77037.t1	388.842	-6.87259	0.319939	-21.4809	2.34688e-102	1.56862e-100	K02327		hypothetical protein B4U79_12646 [Dinothrombium tinctorium].	RWS01611.1	2.2e-61	247.3	Eukaryota_Arthropoda_Arachnida_Trombidiformes_Trombidiidae_Dinothrombium_Dinothrombium tinctorium
g3230.t1	6293.62	0.993699	0.0463129	21.4562	3.99517e-102	2.66289e-100			Hypothetical protein PINS_009087 [Pythium insidiosum].	GAY01264.1	1.2e-13	88.6	Eukaryota_NA_Oomycetes_Pythiales_Pythiaceae_Pythium_Pythium insidiosum
g24189.t1	784.534	-1.85588	0.0865708	-21.4377	5.94722e-102	3.95301e-100	K20649		RhoGAP domain-containing protein [Tieghemostelium lacteum].	KYQ92034.1	1.1e-33	156	Eukaryota_NA_NA_Dictyosteliales_Raperosteliaceae_Tieghemostelium_Tieghemostelium lacteum
g56170.t1	1063.49	-1.6305	0.0762383	-21.3869	1.77038e-101	1.17349e-99			#N/A	#N/A	#N/A	#N/A	#N/A
g64562.t1	15165.9	0.868295	0.0406542	21.3581	3.27911e-101	2.16755e-99			#N/A	#N/A	#N/A	#N/A	#N/A
g14436.t1	1748.31	1.54347	0.0722767	21.355	3.50554e-101	2.31087e-99			communication mutant protein f, putative [Acanthamoeba castellanii str. Neff].	XP_004339809.1	0	1104.7	Eukaryota_NA_NA_Longamoebia_Acanthamoebidae_Acanthamoeba_Acanthamoeba castellanii
g8110.t1	498.312	-2.28191	0.106889	-21.3484	4.03418e-101	2.65206e-99			unnamed protein product [Vitrella brassicaformis CCMP3155].	CEL99924.1	6.4e-36	164.9	Eukaryota_NA_NA_NA_Vitrellaceae_Vitrella_Vitrella brassicaformis
g30529.t1	4279.21	1.11714	0.0524344	21.3054	1.01223e-100	6.63617e-99			universal stress protein [Carboxydothermus pertinax].	WP_075859350.1	1.9e-12	82.4	Bacteria_Firmicutes_Clostridia_Thermoanaerobacterales_Thermoanaerobacteraceae_Carboxydothermus_Carboxydothermus pertinax
g38273.t1	10087.7	1.19271	0.0559996	21.2986	1.17042e-100	7.65235e-99			hypothetical protein AK830_g7043 [Neonectria ditissima].	KPM39519.1	1.9e-29	141.7	Eukaryota_Ascomycota_Sordariomycetes_Hypocreales_Nectriaceae_Neonectria_Neonectria ditissima
g66146.t1	3375.66	-1.18645	0.0557634	-21.2765	1.8735e-100	1.22159e-98	K06530		hypothetical protein A2133_06865 [Actinobacteria bacterium RBG_16_64_13].	OFW57221.1	2.7e-138	503.8	Bacteria_Actinobacteria_NA_NA_NA_NA_Actinobacteria bacterium RBG_16_64_13
g62071.t1	2132.69	-1.24691	0.0586179	-21.2719	2.06862e-100	1.34516e-98	K11591		CUE domain containing protein [Acanthamoeba castellanii str. Neff].	XP_004342226.1	4.6e-31	146.4	Eukaryota_NA_NA_Longamoebia_Acanthamoebidae_Acanthamoeba_Acanthamoeba castellanii
g80719.t1	4253.95	1.15409	0.0542662	21.2672	2.28355e-100	1.48091e-98			#N/A	#N/A	#N/A	#N/A	#N/A
g69462.t1	837.749	2.00289	0.094236	21.254	3.02891e-100	1.95899e-98			#N/A	#N/A	#N/A	#N/A	#N/A
g68264.t1	640.128	-2.09779	0.0988557	-21.2207	6.14583e-100	3.96422e-98	K16812		targeting protein for Xklp2 homolog isoform X2 [Crassostrea virginica].	XP_022335373.1	3.7e-22	117.5	Eukaryota_Mollusca_Bivalvia_Ostreoida_Ostreidae_Crassostrea_Crassostrea virginica
g12838.t1	1785.49	-1.38921	0.0655152	-21.2043	8.70703e-100	5.60121e-98			#N/A	#N/A	#N/A	#N/A	#N/A
g79890.t1	517.844	2.42493	0.114413	21.1946	1.07168e-99	6.87566e-98			#N/A	#N/A	#N/A	#N/A	#N/A
g52455.t1	443.955	-2.46723	0.116547	-21.1695	1.82554e-99	1.1681e-97		GO:0016829	polysaccharide lyase family 7 protein [Pseudomonas acidophila].	PCE27903.1	7.9e-58	234.6	Bacteria_Proteobacteria_Gammaproteobacteria_Pseudomonadales_Pseudomonadaceae_Pseudomonas_Pseudomonas acidophila
g40342.t1	11136.2	-1.00679	0.0475839	-21.1582	2.31915e-99	1.48e-97			hypothetical protein PHYSODRAFT_561623 [Phytophthora sojae].	XP_009529648.1	1.1e-18	105.5	Eukaryota_NA_Oomycetes_Peronosporales_Peronosporaceae_Phytophthora_Phytophthora sojae
g5042.t1	483.35	-2.31518	0.109661	-21.1122	6.14668e-99	3.91219e-97	K06677		hypothetical protein PBRA_004261 [Plasmodiophora brassicae].	CEO95535.1	1.8e-117	434.5	Eukaryota_NA_NA_Plasmodiophorida_Plasmodiophoridae_Plasmodiophora_Plasmodiophora brassicae
g26588.t1	342.326	-3.00818	0.142718	-21.0777	1.27399e-98	8.08716e-97			#N/A	#N/A	#N/A	#N/A	#N/A
g2051.t1	1238.01	-1.55502	0.0737951	-21.0721	1.43281e-98	9.07132e-97			#N/A	#N/A	#N/A	#N/A	#N/A
g13417.t1	589.888	-2.03929	0.0968981	-21.0457	2.5027e-98	1.58032e-96			#N/A	#N/A	#N/A	#N/A	#N/A
g77485.t1	1102.71	1.62706	0.0773888	21.0245	3.91259e-98	2.46411e-96	K01874	GO:0004825, GO:0006431, GO:0005759, GO:0005524, GO:0000139, GO:0005829, GO:0016021, GO:0008168	hypothetical protein RhiirA4_549355 [Rhizophagus irregularis].	PKY56699.1	2e-121	446.4	Eukaryota_Mucoromycota_Glomeromycetes_Glomerales_Glomeraceae_Rhizophagus_Rhizophagus irregularis
g9044.t1	419.034	-2.48534	0.118254	-21.017	4.58477e-98	2.87988e-96			hypothetical protein [Thiofilum flexile].	WP_020558199.1	6.7e-09	71.6	Bacteria_Proteobacteria_Gammaproteobacteria_Thiotrichales_Thiofilaceae_Thiofilum_Thiofilum flexile
g15616.t1	6690.89	1.21275	0.0577406	21.0034	6.10623e-98	3.82556e-96			#N/A	#N/A	#N/A	#N/A	#N/A
g29821.t1	4499.79	-1.31065	0.0624768	-20.9782	1.03737e-97	6.48222e-96			hypothetical protein EON64_10915 [archaeon].	RYG65919.1	9.1e-20	110.2	Archaea_NA_NA_NA_NA_NA_archaeon
g26434.t1	430.398	3.03906	0.144984	20.9614	1.47683e-97	9.20431e-96			#N/A	#N/A	#N/A	#N/A	#N/A
g51399.t1	3332.78	-1.09473	0.0522543	-20.9501	1.87203e-97	1.16372e-95			uncharacterized protein SOCE836_059790 [Sorangium cellulosum].	AUX33815.1	1.7e-21	114.8	Bacteria_Proteobacteria_Deltaproteobacteria_Myxococcales_Polyangiaceae_Sorangium_Sorangium cellulosum
g46702.t1	80817.5	0.886037	0.0422943	20.9493	1.90276e-97	1.17976e-95		GO:0015708, GO:0016021	silicon transporter-like 1, partial [Phaeodaria sp. OSH121].	AOW69255.1	9.8e-34	154.5	Eukaryota_Cercozoa_Thecofilosea_NA_NA_NA_Phaeodaria sp. OSH121
g36691.t1	682.251	2.03028	0.0969235	20.9472	1.98929e-97	1.23023e-95			CHAT domain-containing protein [Candidatus Thiodictyon syntrophicum].	WP_100921294.1	5.6e-112	415.2	Bacteria_Proteobacteria_Gammaproteobacteria_Chromatiales_Chromatiaceae_Thiodictyon_Candidatus Thiodictyon syntrophicum
g34960.t1	819.562	2.01079	0.0960134	20.9428	2.18325e-97	1.34671e-95			#N/A	#N/A	#N/A	#N/A	#N/A
g45414.t1	15058.5	0.867217	0.0414108	20.9418	2.22856e-97	1.37114e-95			#N/A	#N/A	#N/A	#N/A	#N/A
g17618.t1	1000.78	-1.74676	0.0834212	-20.939	2.36419e-97	1.45086e-95			#N/A	#N/A	#N/A	#N/A	#N/A
g15892.t1	12443.1	-0.920382	0.0440654	-20.8867	7.07042e-97	4.32793e-95	K20276		HYR domain-containing protein [Flavobacteriaceae bacterium MAR_2010_72].	WP_119028579.1	2.8e-89	341.7	Bacteria_Bacteroidetes_Flavobacteriia_Flavobacteriales_Flavobacteriaceae_NA_Flavobacteriaceae bacterium MAR_2010_72
g39958.t1	2415.03	-1.23438	0.0591867	-20.8557	1.35414e-96	8.26784e-95	K02206	GO:0004674, GO:0006468, GO:0000307, GO:0005524, GO:0045023, GO:0005935, GO:0045746, GO:0005634, GO:0005783, GO:0097472, GO:0000993, GO:0006974, GO:0042393, GO:0060303, GO:0003935, GO:0010568, GO:1901319, GO:1903500, GO:0005525, GO:1990139, GO:1902596, GO:1904291, GO:0010696, GO:1902889, GO:0045819, GO:1990758, GO:0010571, GO:0045875, GO:2001033, GO:1905634, GO:0010570, GO:0010898, GO:0051446, GO:…	hypothetical protein GUITHDRAFT_67926 [Guillardia theta CCMP2712].	XP_005836399.1	3.7e-73	286.2	Eukaryota_Cryptophyta_NA_Pyrenomonadales_Geminigeraceae_Guillardia_Guillardia theta
g70501.t1	376.538	-2.83125	0.136012	-20.8162	3.08579e-96	1.87928e-94	K05760		PREDICTED: paxillin-like [Priapulus caudatus].	XP_014662272.1	1.4e-21	116.3	Eukaryota_Priapulida_Priapulimorpha_Priapulimorphida_Priapulidae_Priapulus_Priapulus caudatus
g12030.t1	529.988	-2.12068	0.101972	-20.7967	4.6339e-96	2.81495e-94			#N/A	#N/A	#N/A	#N/A	#N/A
g37696.t1	280.589	-3.65817	0.176293	-20.7505	1.21334e-95	7.35205e-94			#N/A	#N/A	#N/A	#N/A	#N/A
g63231.t1	676.855	2.09585	0.101098	20.7309	1.82381e-95	1.10233e-93			#N/A	#N/A	#N/A	#N/A	#N/A
g30867.t1	455.913	-2.47141	0.119223	-20.7292	1.88759e-95	1.13801e-93			unnamed protein product (mitochondrion) [Plasmodiophora brassicae].	SPQ98412.1	7.7e-11	81.6	Eukaryota_NA_NA_Plasmodiophorida_Plasmodiophoridae_Plasmodiophora_Plasmodiophora brassicae
g4058.t1	553.905	-2.19132	0.105715	-20.7286	1.91162e-95	1.14961e-93		GO:0003743, GO:0006413	PREDICTED: uncharacterized protein LOC100213925 [Hydra vulgaris].	XP_012563599.1	4.6e-07	68.9	Eukaryota_Cnidaria_Hydrozoa_Anthoathecata_Hydridae_Hydra_Hydra vulgaris
g19314.t1	5072.86	-1.14266	0.0551571	-20.7164	2.46441e-95	1.47834e-93			hypothetical protein BBJ28_00001710 [Nothophytophthora sp. Chile5].	RLN91673.1	1.9e-22	118.6	Eukaryota_NA_Oomycetes_Peronosporales_Peronosporaceae_Nothophytophthora_Nothophytophthora sp. Chile5
g56718.t1	8062.52	1.0699	0.0517936	20.6571	8.431e-95	5.04494e-93			helicase [Heterostelium album PN500].	XP_020429140.1	9.6e-98	369.8	Eukaryota_NA_NA_Acytosteliales_Acytosteliaceae_Heterostelium_Heterostelium album
g52959.t1	578.786	-2.08061	0.10076	-20.6491	9.9519e-95	5.94019e-93	K11981		E3 ubiquitin-protein ligase NRDP1-like protein [Euroglyphus maynei].	OTF82872.1	1.2e-12	85.9	Eukaryota_Arthropoda_Arachnida_Sarcoptiformes_Pyroglyphidae_Euroglyphus_Euroglyphus maynei
g67284.t1	3816.74	1.1853	0.0574633	20.6271	1.56701e-94	9.3301e-93	K03447		glycerol-3-phosphate transporter 3 [Chrysochromulina tobinii].	KOO26950.1	1.8e-97	366.7	Eukaryota_NA_Haptophyta_Prymnesiales_Chrysochromulinaceae_Chrysochromulina_Chrysochromulina sp. CCMP291
g66938.t1	476.316	-2.33254	0.113104	-20.623	1.70714e-94	1.01393e-92	K09422		conserved unknown protein [Ectocarpus siliculosus].	CBJ30563.1	2.8e-52	217.2	Eukaryota_NA_Phaeophyceae_Ectocarpales_Ectocarpaceae_Ectocarpus_Ectocarpus siliculosus
g19012.t1	638.78	-2.12693	0.103165	-20.6168	1.93944e-94	1.14906e-92	K03737		uncharacterized protein LOC106179427 isoform X2 [Lingula anatina].	XP_013418498.1	0	1116.7	Eukaryota_Brachiopoda_Lingulata_Lingulida_Lingulidae_Lingula_Lingula anatina
g19804.t1	1092.41	1.75516	0.0851698	20.6078	2.33787e-94	1.3817e-92	K07863	GO:0004712, GO:0006468, GO:0016021, GO:0106310, GO:0004674, GO:0005524, GO:0018212, GO:0023052, GO:0004715, GO:0007154	rho-related GTP-binding protein RhoG-like [Sparus aurata].	XP_030294207.1	6.1e-34	157.9	Eukaryota_Chordata_Actinopteri_Spariformes_Sparidae_Sparus_Sparus aurata
g32930.t1	11484.5	-0.918473	0.044584	-20.6009	2.69144e-94	1.58676e-92	K17987		ZZ-type zinc finger-containing protein [Tieghemostelium lacteum].	KYQ91468.1	9.8e-36	162.2	Eukaryota_NA_NA_Dictyosteliales_Raperosteliaceae_Tieghemostelium_Tieghemostelium lacteum
g1062.t1	533.455	-2.15334	0.104588	-20.5888	3.46123e-94	2.0356e-92	K08776		PREDICTED: glutamyl aminopeptidase-like isoform X1 [Amphimedon queenslandica].	XP_003386159.1	1.3e-113	421	Eukaryota_Porifera_Demospongiae_Haplosclerida_Niphatidae_Amphimedon_Amphimedon queenslandica
g34405.t1	683.98	-1.98892	0.0966124	-20.5866	3.61961e-94	2.12354e-92	K09420		transcription factor MYB3R-1-like isoform X2 [Ziziphus jujuba].	XP_015898289.1	1.9e-45	194.5	Eukaryota_Streptophyta_NA_Rosales_Rhamnaceae_Ziziphus_Ziziphus jujuba
g48367.t1	499.514	-2.32661	0.113028	-20.5843	3.7921e-94	2.21931e-92		GO:0016021	periplasmic binding protein/LacI transcriptional regulator [Streptomyces rimosus subsp. rimosus ATCC 10970].	ELQ81068.1	3.6e-19	108.6	Bacteria_Actinobacteria_Actinobacteria_Streptomycetales_Streptomycetaceae_Streptomyces_Streptomyces rimosus
g18627.t1	965.604	1.80793	0.0878545	20.5787	4.25735e-94	2.48552e-92	K15104	GO:0016021	hypothetical protein PHYSODRAFT_548251 [Phytophthora sojae].	XP_009532936.1	1.1e-78	303.5	Eukaryota_NA_Oomycetes_Peronosporales_Peronosporaceae_Phytophthora_Phytophthora sojae
g63348.t1	417.964	-2.62851	0.127763	-20.5734	4.75266e-94	2.76796e-92			hypothetical protein TRIADDRAFT_59820 [Trichoplax adhaerens].	XP_002115775.1	7.1e-08	68.6	Eukaryota_Placozoa_NA_NA_Trichoplacidae_Trichoplax_Trichoplax adhaerens
g49314.t1	378.258	-7.03398	0.342077	-20.5626	5.93969e-94	3.45092e-92			#N/A	#N/A	#N/A	#N/A	#N/A
g34873.t1	23268.2	-0.943463	0.0458928	-20.5579	6.53417e-94	3.78714e-92			#N/A	#N/A	#N/A	#N/A	#N/A
g46875.t1	1789.04	-1.74838	0.0850482	-20.5575	6.59435e-94	3.81281e-92	K17592		hypothetical protein SELMODRAFT_152901 [Selaginella moellendorffii].	EFJ19830.1	2e-120	446	Eukaryota_Streptophyta_Lycopodiopsida_Selaginellales_Selaginellaceae_Selaginella_Selaginella moellendorffii
g40640.t1	247.674	-3.6344	0.176909	-20.544	8.71759e-94	5.02833e-92	K20098		hypothetical protein SOVF_088640 isoform B [Spinacia oleracea].	KNA16496.1	3.6e-107	399.8	Eukaryota_Streptophyta_NA_Caryophyllales_Chenopodiaceae_Spinacia_Spinacia oleracea
g35607.t1	603.697	2.04976	0.09983	20.5325	1.1026e-93	6.34457e-92	K23485	GO:0005506, GO:0008610, GO:0016021, GO:0016491	alternative squalene epoxidase [Bigelowiella natans].	AYI99269.1	2.1e-58	236.1	Eukaryota_Cercozoa_Chlorarachniophyceae_NA_NA_Bigelowiella_Bigelowiella natans
g43081.t1	465.606	-2.35413	0.114941	-20.4812	3.16602e-93	1.81743e-91			#N/A	#N/A	#N/A	#N/A	#N/A
g81814.t1	2522.33	1.54169	0.0753619	20.4571	5.1894e-93	2.97183e-91			#N/A	#N/A	#N/A	#N/A	#N/A
g2828.t1	449.973	-2.47358	0.121018	-20.4398	7.4054e-93	4.23078e-91		GO:0004672, GO:0006468, GO:0005524	#N/A	#N/A	#N/A	#N/A	#N/A
g77322.t1	370.08	2.97691	0.145659	20.4375	7.76292e-93	4.4245e-91			prenyltransferase [Anaerolinea thermophila].	WP_013558740.1	4.1e-32	149.4	Bacteria_Chloroflexi_Anaerolineae_Anaerolineales_Anaerolineaceae_Anaerolinea_Anaerolinea thermophila
g72149.t1	584.072	2.16072	0.105761	20.4303	8.99059e-93	5.11206e-91			hypothetical protein FRACYDRAFT_268794 [Fragilariopsis cylindrus CCMP1102].	OEU17754.1	1.4e-09	75.5	Eukaryota_Bacillariophyta_Bacillariophyceae_Bacillariales_Bacillariaceae_Fragilariopsis_Fragilariopsis cylindrus
g75952.t1	848.465	1.81141	0.0887622	20.4075	1.43568e-92	8.14401e-91			#N/A	#N/A	#N/A	#N/A	#N/A
g37298.t1	2441.69	-1.23353	0.0604603	-20.4023	1.59622e-92	9.0333e-91			#N/A	#N/A	#N/A	#N/A	#N/A
g2955.t1	2525.87	-1.23766	0.0607015	-20.3892	2.08551e-92	1.17745e-90			zinc metalloproteinase nas-27-like [Crassostrea virginica].	XP_022295188.1	4.2e-11	81.3	Eukaryota_Mollusca_Bivalvia_Ostreoida_Ostreidae_Crassostrea_Crassostrea virginica
g18321.t1	750.01	-2.12686	0.104412	-20.37	3.08923e-92	1.74005e-90			#N/A	#N/A	#N/A	#N/A	#N/A
g62058.t1	580.585	-2.23121	0.109565	-20.3642	3.47556e-92	1.95307e-90		GO:0016021	RHOMBOID-like protein 4 [Hondaea fermentalgiana].	GBG34201.1	3.4e-22	117.1	Eukaryota_NA_Labyrinthulomycetes_NA_Thraustochytriaceae_Hondaea_Hondaea fermentalgiana
g23751.t1	13727.6	0.99148	0.0486903	20.363	3.56266e-92	1.99733e-90			#N/A	#N/A	#N/A	#N/A	#N/A
g84.t1	334.046	-3.01281	0.148099	-20.3432	5.33094e-92	2.98172e-90	K00527	GO:0008998, GO:0006260, GO:0005739, GO:0031419, GO:0006508, GO:0008233, GO:0004748, GO:0000166, GO:0051604, GO:0090305, GO:0035639, GO:0097367, GO:0004519	fused protease/ribonucleoside-triphosphate reductase [Campylobacteraceae bacterium 4484_4].	OQX73292.1	2.5e-208	735.3	Bacteria_Proteobacteria_Epsilonproteobacteria_Campylobacterales_Campylobacteraceae_NA_Campylobacteraceae bacterium 4484_4
g43352.t1	2160.84	1.46721	0.0721431	20.3375	5.99369e-92	3.34462e-90	K01759	GO:0016829, GO:0046491, GO:0004493	VOC family protein [Candidatus Competibacter denitrificans].	WP_048676775.1	1.2e-61	246.1	Bacteria_Proteobacteria_Gammaproteobacteria_NA_Candidatus Competibacteraceae_Candidatus Competibacter_Candidatus Competibacter denitrificans
g36755.t1	351.634	-2.92457	0.143829	-20.3337	6.47363e-92	3.60406e-90			PKD domain-containing protein [Planoprotostelium fungivorum].	PRP82589.1	9.2e-72	283.9	Eukaryota_NA_Variosea_NA_Cavosteliaceae_Planoprotostelium_Planoprotostelium fungivorum
g12219.t1	2413.07	-1.17573	0.0578424	-20.3264	7.50883e-92	4.17071e-90	K14966		#N/A	#N/A	#N/A	#N/A	#N/A
g19536.t1	599.895	-2.27043	0.111778	-20.3119	1.00879e-91	5.5903e-90			#N/A	#N/A	#N/A	#N/A	#N/A
g964.t1	2832.16	1.10884	0.0546058	20.3063	1.13013e-91	6.24827e-90			hypothetical protein EMIHUDRAFT_434382 [Emiliania huxleyi CCMP1516].	XP_005783510.1	1.6e-15	94	Eukaryota_NA_Haptophyta_Isochrysidales_Noelaerhabdaceae_Emiliania_Emiliania huxleyi
g17223.t1	479.093	-2.41995	0.119751	-20.2082	8.29414e-91	4.57512e-89			hypothetical protein B6D36_18570, partial [Planctomycetes bacterium UTPLA1].	OQY97530.1	4.6e-27	133.7	Bacteria_Planctomycetes_NA_NA_NA_NA_Planctomycetes bacterium UTPLA1
g78188.t1	2314.12	1.2456	0.0616868	20.1922	1.14532e-90	6.30318e-89	K03447	GO:0022857, GO:0055085, GO:0030176	glycerol-3-phosphate transporter 3 [Chrysochromulina tobinii].	KOO26950.1	7.7e-97	364.4	Eukaryota_NA_Haptophyta_Prymnesiales_Chrysochromulinaceae_Chrysochromulina_Chrysochromulina sp. CCMP291
g11024.t1	660.517	-1.85273	0.0917981	-20.1826	1.39135e-90	7.6397e-89			helicase [Heterostelium album PN500].	XP_020429140.1	2.2e-88	339	Eukaryota_NA_NA_Acytosteliales_Acytosteliaceae_Heterostelium_Heterostelium album
g23462.t1	907.683	1.69113	0.0839039	20.1556	2.40535e-90	1.31772e-88			Tbc2 translation factor, chloroplastic [Auxenochlorella protothecoides].	XP_011400981.1	8.4e-38	169.5	Eukaryota_Chlorophyta_Trebouxiophyceae_Chlorellales_Chlorellaceae_Auxenochlorella_Auxenochlorella protothecoides
g68600.t1	934.661	-1.56269	0.0776071	-20.1359	3.57449e-90	1.95376e-88	K10454		PREDICTED: kelch-like protein 5 [Hydra vulgaris].	XP_002160977.2	2.2e-41	181.4	Eukaryota_Cnidaria_Hydrozoa_Anthoathecata_Hydridae_Hydra_Hydra vulgaris
g23146.t1	313.435	3.08576	0.153694	20.0773	1.16494e-89	6.35288e-88	K05863	GO:0055085, GO:0016021	ADP,ATP carrier protein 1, mitochondrial [Artemisia annua].	PWA35489.1	1.9e-12	83.6	Eukaryota_Streptophyta_NA_Asterales_Asteraceae_Artemisia_Artemisia annua
g60066.t1	28654.4	0.810407	0.0403781	20.0704	1.3384e-89	7.28232e-88	K03234	GO:0003924, GO:0006414, GO:1990904, GO:0005525, GO:0005743, GO:0003746, GO:0045335, GO:0031012, GO:0009507, GO:0099120, GO:0043022, GO:0009617	hypothetical protein PBRA_005030 [Plasmodiophora brassicae].	CEO96359.1	1.9e-293	1018.5	Eukaryota_NA_NA_Plasmodiophorida_Plasmodiophoridae_Plasmodiophora_Plasmodiophora brassicae
g73253.t1	2524.43	-1.20932	0.0604057	-20.02	3.68859e-89	2.00244e-87			PREDICTED: serine/threonine-protein kinase STY17-like [Juglans regia].	XP_018845847.1	3.2e-54	223.4	Eukaryota_Streptophyta_NA_Fagales_Juglandaceae_Juglans_Juglans regia
g37600.t1	3268.04	2.81553	0.140653	20.0177	3.86512e-89	2.09353e-87			#N/A	#N/A	#N/A	#N/A	#N/A
g28715.t1	9553.39	0.907352	0.0454081	19.9822	7.87516e-89	4.25596e-87	K00134	GO:0004365, GO:0006006, GO:0005737, GO:0006096, GO:0050661, GO:0051287	glyceraldehyde-3-phosphate dehydrogenase, putative [Eimeria acervulina].	XP_013251305.1	4e-133	484.6	Eukaryota_Apicomplexa_Conoidasida_Eucoccidiorida_Eimeriidae_Eimeria_Eimeria acervulina
g18101.t1	15148.7	0.868922	0.0435081	19.9715	9.74634e-89	5.25536e-87			#N/A	#N/A	#N/A	#N/A	#N/A
g37518.t1	1286.04	-1.54942	0.0775938	-19.9683	1.03914e-88	5.5906e-87			#N/A	#N/A	#N/A	#N/A	#N/A
g58884.t1	733.575	1.83114	0.0917307	19.9621	1.1755e-88	6.3101e-87			#N/A	#N/A	#N/A	#N/A	#N/A
g20226.t1	3830.81	1.03032	0.05165	19.9481	1.55638e-88	8.33601e-87			T9SS type A sorting domain-containing protein [Crocinitomix catalasitica].	WP_084274394.1	2.8e-15	92.4	Bacteria_Bacteroidetes_Flavobacteriia_Flavobacteriales_Crocinitomicaceae_Crocinitomix_Crocinitomix catalasitica
g73940.t1	2323.67	1.24137	0.0623723	19.9026	3.86088e-88	2.06329e-86			#N/A	#N/A	#N/A	#N/A	#N/A
g29743.t1	34246.2	0.756223	0.0380231	19.8885	5.11838e-88	2.72924e-86			#N/A	#N/A	#N/A	#N/A	#N/A
g44843.t1	1420.36	1.43696	0.0722527	19.8879	5.17491e-88	2.75326e-86			Hypothetical protein PINS_007378 [Pythium insidiosum].	GAX99547.1	4.2e-90	344	Eukaryota_NA_Oomycetes_Pythiales_Pythiaceae_Pythium_Pythium insidiosum
g35395.t1	290.177	-3.13809	0.157813	-19.8849	5.50145e-88	2.92052e-86	K11000		hypothetical protein LSAT_3X37501 [Lactuca sativa].	PLY83832.1	2.2e-62	253.1	Eukaryota_Streptophyta_NA_Asterales_Asteraceae_Lactuca_Lactuca sativa
g83392.t1	253.885	-3.33356	0.16784	-19.8616	8.75254e-88	4.63614e-86			#N/A	#N/A	#N/A	#N/A	#N/A
g8928.t1	4179.59	0.996544	0.0501849	19.8574	9.50273e-88	5.02242e-86	K00029	GO:0004471, GO:0006013, GO:0016021, GO:0006108, GO:0016579, GO:0051287, GO:0006511, GO:0046872, GO:0008948, GO:0004559, GO:0004843, GO:0030246	hypothetical protein DAPPUDRAFT_304467 [Daphnia pulex].	EFX79712.1	6.8e-151	544.7	Eukaryota_Arthropoda_Branchiopoda_Diplostraca_Daphniidae_Daphnia_Daphnia pulex
g1133.t1	1819.46	-1.25203	0.0631154	-19.8371	1.42358e-87	7.50742e-86			hypothetical protein CHLRE_01g009400v5 [Chlamydomonas reinhardtii].	PNW87979.1	9.5e-38	171	Eukaryota_Chlorophyta_Chlorophyceae_Chlamydomonadales_Chlamydomonadaceae_Chlamydomonas_Chlamydomonas reinhardtii
g3289.t1	852.465	2.16622	0.109384	19.8038	2.75874e-87	1.45167e-85			#N/A	#N/A	#N/A	#N/A	#N/A
g29609.t1	748.744	2.29625	0.116304	19.7435	9.12463e-87	4.79093e-85			#N/A	#N/A	#N/A	#N/A	#N/A
g32196.t1	454.095	-2.33851	0.118659	-19.7078	1.84707e-86	9.67693e-85			CAMK protein kinase [Aphanomyces invadans].	XP_008867331.1	3e-23	119	Eukaryota_NA_Oomycetes_Saprolegniales_Saprolegniaceae_Aphanomyces_Aphanomyces invadans
g6658.t1	1361.5	1.46106	0.0741619	19.701	2.11421e-86	1.10524e-84			#N/A	#N/A	#N/A	#N/A	#N/A
g38160.t1	487.114	-2.32791	0.118171	-19.6995	2.17724e-86	1.13572e-84			#N/A	#N/A	#N/A	#N/A	#N/A
g81630.t1	617.357	-8.48396	0.430675	-19.6992	2.18915e-86	1.13945e-84			#N/A	#N/A	#N/A	#N/A	#N/A
g67872.t1	2390.03	1.30744	0.066453	19.6746	3.55807e-86	1.84796e-84			conserved unknown protein [Ectocarpus siliculosus].	CBJ32354.1	1.6e-52	216.1	Eukaryota_NA_Phaeophyceae_Ectocarpales_Ectocarpaceae_Ectocarpus_Ectocarpus siliculosus
g90.t1	250.639	-3.23693	0.16466	-19.6583	4.90534e-86	2.5422e-84			peptidase inhibitor 15 [Lingula anatina].	XP_013380067.1	5.5e-10	77.4	Eukaryota_Brachiopoda_Lingulata_Lingulida_Lingulidae_Lingula_Lingula anatina
g2812.t1	3526.03	-1.04334	0.0531053	-19.6466	6.17842e-86	3.19507e-84		GO:0008234, GO:0006508	hypothetical protein DICPUDRAFT_41833 [Dictyostelium purpureum].	XP_003293312.1	8.5e-53	217.6	Eukaryota_NA_NA_Dictyosteliales_Dictyosteliaceae_Dictyostelium_Dictyostelium purpureum
g49942.t1	359.63	-2.76545	0.140803	-19.6405	6.96928e-86	3.5963e-84			universal stress protein [Streptococcus sp. AM28-20].	WP_123160576.1	1.1e-11	80.1	Bacteria_Firmicutes_Bacilli_Lactobacillales_Streptococcaceae_Streptococcus_Streptococcus sp. AM28-20
g54956.t1	459.299	-2.13891	0.108921	-19.6371	7.44653e-86	3.83433e-84	K10395		Kinesin-like protein KIF21A [Symbiodinium microadriaticum].	OLP95794.1	5.6e-94	355.9	Eukaryota_NA_Dinophyceae_Suessiales_Symbiodiniaceae_Symbiodinium_Symbiodinium microadriaticum
g72605.t1	1044.01	-1.56318	0.0796187	-19.6333	8.03941e-86	4.13074e-84	K03841	GO:0042132, GO:0016311, GO:0005829, GO:0006094, GO:0042597, GO:0005634, GO:0046872, GO:0016021, GO:0061629, GO:0016208, GO:0042802, GO:0006002, GO:0071391, GO:0005986, GO:0071286, GO:0030388, GO:0045820, GO:0006000, GO:0006111, GO:0046580, GO:0030308, GO:0000122, GO:0071466, GO:0042149, GO:2000113, GO:0072593	hypothetical protein PBRA_002931 [Plasmodiophora brassicae].	CEP03171.1	4.6e-97	364.8	Eukaryota_NA_NA_Plasmodiophorida_Plasmodiophoridae_Plasmodiophora_Plasmodiophora brassicae
g79109.t1	436.532	-2.25586	0.114928	-19.6284	8.8424e-86	4.53362e-84		GO:0031177, GO:0016021, GO:0009298, GO:0004475, GO:0005525, GO:0046872	hypothetical protein SpCBS45565_g02004 [Spizellomyces sp. 'palustris'].	TPX69966.1	3.4e-298	1035	Eukaryota_Chytridiomycota_Chytridiomycetes_Spizellomycetales_Spizellomycetaceae_Spizellomyces_Spizellomyces sp. 'palustris'
g40918.t1	553.019	-2.07785	0.105911	-19.6189	1.06693e-85	5.45866e-84			hypothetical protein A2Z11_02040 [Candidatus Woykebacteria bacterium RBG_16_43_9].	OGY25917.1	1.1e-65	261.9	Bacteria_Candidatus Woykebacteria_NA_NA_NA_NA_Candidatus Woykebacteria bacterium RBG_16_43_9
g29935.t1	265.055	-6.24906	0.318751	-19.6048	1.40676e-85	7.18195e-84	K16495		#N/A	#N/A	#N/A	#N/A	#N/A
g38895.t1	416.203	-2.46565	0.12604	-19.5624	3.23319e-85	1.64714e-83	K10357	GO:0016459, GO:0003774, GO:0009887, GO:0003779, GO:0030182, GO:0005524, GO:0071944, GO:0005737, GO:0007165, GO:0062159, GO:0031982, GO:0005516, GO:0042641, GO:0030048, GO:0007015, GO:0046872, GO:0044877, GO:0043531, GO:0140657, GO:0098588, GO:0003677, GO:0016787, GO:0099515, GO:0043231, GO:0099518, GO:0140027, GO:2000112, GO:0006355	myosin-X [Capsaspora owczarzaki ATCC 30864].	XP_004348757.2	1.9e-137	500	Eukaryota_NA_Ichthyosporea_NA_NA_Capsaspora_Capsaspora owczarzaki
g30812.t1	1040.7	-1.49328	0.076351	-19.5581	3.51961e-85	1.78926e-83			#N/A	#N/A	#N/A	#N/A	#N/A
g37962.t1	508.822	2.15041	0.109983	19.5523	3.94049e-85	1.99898e-83			hypothetical protein PPL_04900 [Heterostelium album PN500].	XP_020434592.1	9e-10	74.3	Eukaryota_NA_NA_Acytosteliales_Acytosteliaceae_Heterostelium_Heterostelium album
g47950.t1	2782.9	1.17554	0.0601628	19.5393	5.08788e-85	2.57561e-83	K01647	GO:0004108, GO:0006099, GO:0005737, GO:0070013, GO:0031288, GO:0043231, GO:0006907, GO:0050766, GO:0016021, GO:0006909, GO:0019954, GO:0048522, GO:0005975, GO:0046487	hypothetical protein PBRA_003957 [Plasmodiophora brassicae].	CEO95191.1	1.9e-104	389	Eukaryota_NA_NA_Plasmodiophorida_Plasmodiophoridae_Plasmodiophora_Plasmodiophora brassicae
g26766.t1	1414.99	1.36459	0.0698474	19.5367	5.35571e-85	2.70548e-83	K08735	GO:0032300, GO:0030983, GO:0006298, GO:0005634, GO:0000406, GO:0000400, GO:0005524, GO:0043111, GO:0000735, GO:0005694, GO:0006311, GO:0070013, GO:0006312, GO:0000403, GO:0005739, GO:0036297, GO:0016021, GO:0030466, GO:0032405, GO:0032357, GO:0140657, GO:0045128, GO:0017111, GO:0140097, GO:0062037, GO:0004672, GO:0006290, GO:0005515, GO:0006301, GO:0043570, GO:0043504, GO:0007131, GO:0006468	DNA mismatch repair protein Msh2-like [Acanthaster planci].	XP_022100678.1	1.6e-190	676.8	Eukaryota_Echinodermata_Asteroidea_Valvatida_Acanthasteridae_Acanthaster_Acanthaster planci
g9519.t1	293.218	3.20712	0.164195	19.5324	5.82773e-85	2.93774e-83			#N/A	#N/A	#N/A	#N/A	#N/A
g72666.t1	502.745	-2.03965	0.104506	-19.5171	7.85965e-85	3.95371e-83			#N/A	#N/A	#N/A	#N/A	#N/A
g80115.t1	4048.51	0.990508	0.0507682	19.5104	8.95676e-85	4.49618e-83	K04567	GO:0004824, GO:0006430, GO:0005737, GO:0016021, GO:0005524, GO:0003676, GO:0008553, GO:0120029	lysyl-trna synthetase, LysRS [Chlamydomonas reinhardtii].	XP_001697493.1	7e-166	594.3	Eukaryota_Chlorophyta_Chlorophyceae_Chlamydomonadales_Chlamydomonadaceae_Chlamydomonas_Chlamydomonas reinhardtii
g48523.t1	6160.88	-1.01397	0.0519917	-19.5026	1.04406e-84	5.2301e-83			#N/A	#N/A	#N/A	#N/A	#N/A
g24793.t1	639.847	-1.98435	0.101798	-19.493	1.25961e-84	6.29672e-83			hypothetical protein DB30_02904 [Enhygromyxa salina].	KIG17629.1	1.9e-06	65.5	Bacteria_Proteobacteria_Deltaproteobacteria_Myxococcales_NA_Enhygromyxa_Enhygromyxa salina
g42587.t1	1571.42	1.42307	0.0731015	19.4671	2.08801e-84	1.04162e-82	K01814		hypothetical protein CHLNCDRAFT_137774 [Chlorella variabilis].	XP_005851444.1	1.8e-83	320.5	Eukaryota_Chlorophyta_Trebouxiophyceae_Chlorellales_Chlorellaceae_Chlorella_Chlorella variabilis
g14094.t1	255.053	-3.51778	0.181085	-19.4262	4.6358e-84	2.3078e-82			#N/A	#N/A	#N/A	#N/A	#N/A
g55655.t1	528.435	-1.99015	0.102699	-19.3784	1.17418e-83	5.8332e-82	K20162		unnamed protein product (mitochondrion) [Plasmodiophora brassicae].	SPQ98830.1	2.5e-50	211.8	Eukaryota_NA_NA_Plasmodiophorida_Plasmodiophoridae_Plasmodiophora_Plasmodiophora brassicae
g17926.t1	2516.8	1.10696	0.0572591	19.3325	2.86064e-83	1.4182e-81			#N/A	#N/A	#N/A	#N/A	#N/A
g73800.t1	10555.1	0.834702	0.0432159	19.3147	4.04218e-83	1.99984e-81	K01802	GO:0003755, GO:0000413, GO:0043231, GO:0006457, GO:0005737, GO:0016018, GO:0016021	peptidyl-prolyl isomerase [Emiliania huxleyi CCMP1516].	XP_005770377.1	8e-73	283.5	Eukaryota_NA_Haptophyta_Isochrysidales_Noelaerhabdaceae_Emiliania_Emiliania huxleyi
g2673.t1	529.145	-2.37287	0.12295	-19.2995	5.42646e-83	2.67367e-81			#N/A	#N/A	#N/A	#N/A	#N/A
g32574.t1	720.782	-1.77093	0.0917601	-19.2995	5.41836e-83	2.67367e-81			hypothetical protein A7U60_g3333 [Sanghuangporus baumii].	OCB89538.1	4.7e-06	62.8	Eukaryota_Basidiomycota_Agaricomycetes_Hymenochaetales_Hymenochaetaceae_Sanghuangporus_Sanghuangporus baumii
g56593.t1	1991.01	1.17152	0.060727	19.2917	6.31018e-83	3.10272e-81	K00787	GO:0008299, GO:0016765, GO:0005783, GO:0016021, GO:0046872, GO:0045338, GO:0008654, GO:0033383, GO:0006696	hypothetical protein PBRA_008976 [Plasmodiophora brassicae].	CEP02392.1	5.9e-82	314.7	Eukaryota_NA_NA_Plasmodiophorida_Plasmodiophoridae_Plasmodiophora_Plasmodiophora brassicae
g10461.t1	341.618	-2.51391	0.130362	-19.284	7.31662e-83	3.59023e-81			hypothetical protein BV459_02885 [Thermoplasmata archaeon M11B2D].	PNX48170.1	1.8e-52	218.4	Archaea_Euryarchaeota_Thermoplasmata_NA_NA_NA_Thermoplasmata archaeon M11B2D
g25310.t1	553.923	-2.16091	0.112149	-19.2682	9.92618e-83	4.86079e-81			#N/A	#N/A	#N/A	#N/A	#N/A
g58932.t1	1898.41	1.25153	0.0649855	19.2586	1.19677e-82	5.8486e-81	K08869	GO:0016301, GO:0016310, GO:0016021	hypothetical protein GUITHDRAFT_160930 [Guillardia theta CCMP2712].	XP_005840779.1	3.2e-105	392.5	Eukaryota_Cryptophyta_NA_Pyrenomonadales_Geminigeraceae_Guillardia_Guillardia theta
g29295.t1	273.019	-3.04997	0.158411	-19.2535	1.31999e-82	6.43763e-81			LOW QUALITY PROTEIN: phosphatidylinositol 3-kinase catalytic subunit type 3 [Erpetoichthys calabaricus].	XP_028658681.1	7.1e-12	82.8	Eukaryota_Chordata_Cladistia_Polypteriformes_Polypteridae_Erpetoichthys_Erpetoichthys calabaricus
g45436.t1	2727.38	-1.06718	0.0554897	-19.2321	1.99376e-82	9.7039e-81			#N/A	#N/A	#N/A	#N/A	#N/A
g11393.t1	1375.92	1.49505	0.0777588	19.2267	2.21241e-82	1.07463e-80	K15303	GO:0047834, GO:0034765, GO:0005244, GO:0006813, GO:0034220	Adenylate kinase [Hondaea fermentalgiana].	GBG31774.1	5.2e-72	282	Eukaryota_NA_Labyrinthulomycetes_NA_Thraustochytriaceae_Hondaea_Hondaea fermentalgiana
g44536.t1	279.243	-2.95383	0.153683	-19.2203	2.50278e-82	1.21321e-80			CBS domain containing protein [Acanthamoeba castellanii str. Neff].	XP_004338809.1	2.3e-22	116.7	Eukaryota_NA_NA_Longamoebia_Acanthamoebidae_Acanthamoeba_Acanthamoeba castellanii
g97.t1	1708.68	1.44708	0.0753746	19.1986	3.80458e-82	1.84054e-80			hypothetical protein NSK_000507 [Nannochloropsis salina CCMP1776].	TFJ88153.1	3.5e-10	76.6	Eukaryota_NA_Eustigmatophyceae_Eustigmatales_Monodopsidaceae_Microchloropsis_Microchloropsis salina
g52052.t1	475.624	-2.12322	0.110611	-19.1955	4.03845e-82	1.94975e-80			protein of unknown function DUF4326 [Solumvirus sp.].	AYV86207.1	3.2e-09	72.4	Viruses_NA_NA_NA_Pithoviridae_NA_Solumvirus sp.
g16567.t1	227.46	-3.53555	0.184401	-19.1732	6.20316e-82	2.98885e-80			#N/A	#N/A	#N/A	#N/A	#N/A
g5178.t1	429.684	2.32198	0.121183	19.1609	7.8501e-82	3.77481e-80	K17981	GO:0005509, GO:0016021	Hypothetical protein, putative [Bodo saltans].	CUI14874.1	1.6e-31	146.7	Eukaryota_NA_NA_Kinetoplastida_Bodonidae_Bodo_Bodo saltans
g2095.t1	762.585	-1.69028	0.0882305	-19.1575	8.37455e-82	4.01894e-80			hypothetical protein AMSG_00079 [Thecamonas trahens ATCC 50062].	XP_013762945.1	2.3e-06	64.3	Eukaryota_NA_NA_NA_Apusomonadidae_Thecamonas_Thecamonas trahens
g34624.t1	498.95	-2.31479	0.120913	-19.1442	1.08127e-81	5.17865e-80			#N/A	#N/A	#N/A	#N/A	#N/A
g78748.t1	207.94	-4.24184	0.221624	-19.1398	1.17665e-81	5.62426e-80			#N/A	#N/A	#N/A	#N/A	#N/A
g25191.t1	290.834	-2.77839	0.145192	-19.136	1.26713e-81	6.04471e-80	K05502		#N/A	#N/A	#N/A	#N/A	#N/A
g25631.t1	2491.5	1.17375	0.0615232	19.0782	3.83357e-81	1.82513e-79	K01537	GO:0005524, GO:0016021, GO:0006811, GO:0005886, GO:0055085, GO:0016787, GO:0005388, GO:0046872	hypothetical protein PBRA_004408 [Plasmodiophora brassicae].	CEO95695.1	2.4e-209	739.6	Eukaryota_NA_NA_Plasmodiophorida_Plasmodiophoridae_Plasmodiophora_Plasmodiophora brassicae
g54056.t1	687.736	-1.82896	0.095893	-19.0729	4.2396e-81	2.01444e-79			#N/A	#N/A	#N/A	#N/A	#N/A
g26449.t1	1554.25	-1.33442	0.0700691	-19.0443	7.32327e-81	3.47276e-79			tetratricopeptide repeat protein [Calothrix sp. HK-06].	WP_073621437.1	1.6e-19	107.8	Bacteria_Cyanobacteria_NA_Nostocales_Rivulariaceae_Calothrix_Calothrix sp. HK-06
g73628.t1	214.848	-3.80259	0.199887	-19.0237	1.08598e-80	5.13966e-79		GO:0005509	#N/A	#N/A	#N/A	#N/A	#N/A
g79667.t1	910.272	1.7387	0.0914828	19.0058	1.52815e-80	7.21811e-79			hypothetical protein [Leptospira ryugenii].	WP_108976279.1	1.5e-99	373.2	Bacteria_Spirochaetes_Spirochaetia_Leptospirales_Leptospiraceae_Leptospira_Leptospira ryugenii
g14413.t1	501.138	2.21484	0.116564	19.0011	1.67078e-80	7.8763e-79	K22614		hypothetical protein A2V89_05050 [Gammaproteobacteria bacterium RBG_16_37_9].	OGT08617.1	1.3e-29	141.4	Bacteria_Proteobacteria_Gammaproteobacteria_NA_NA_NA_Gammaproteobacteria bacterium RBG_16_37_9
g47831.t1	2186.04	-1.20863	0.0636782	-18.9803	2.48104e-80	1.16731e-78			predicted protein [Thalassiosira pseudonana CCMP1335].	XP_002296995.1	3.2e-14	90.5	Eukaryota_Bacillariophyta_Coscinodiscophyceae_Thalassiosirales_Thalassiosiraceae_Thalassiosira_Thalassiosira pseudonana
g4375.t1	1734.52	1.24911	0.0658913	18.9572	3.8533e-80	1.80939e-78			50S ribosomal protein L13 [Symbiodinium microadriaticum].	OLQ09117.1	5.3e-67	264.6	Eukaryota_NA_Dinophyceae_Suessiales_Symbiodiniaceae_Symbiodinium_Symbiodinium microadriaticum
g17489.t1	456.393	2.22204	0.117278	18.9467	4.69881e-80	2.20211e-78			#N/A	#N/A	#N/A	#N/A	#N/A
g83075.t1	380.859	-2.30225	0.121577	-18.9366	5.6938e-80	2.66321e-78			#N/A	#N/A	#N/A	#N/A	#N/A
g47113.t1	3081.73	1.12522	0.0595871	18.8836	1.5564e-79	7.26571e-78			hypothetical protein AK812_SmicGene40021 [Symbiodinium microadriaticum].	OLP79661.1	3e-27	132.9	Eukaryota_NA_Dinophyceae_Suessiales_Symbiodiniaceae_Symbiodinium_Symbiodinium microadriaticum
g48216.t1	1048.82	1.55599	0.0824365	18.875	1.832e-79	8.53572e-78			hypothetical protein TRIADDRAFT_18955 [Trichoplax adhaerens].	XP_002108742.1	3.6e-45	193.4	Eukaryota_Placozoa_NA_NA_Trichoplacidae_Trichoplax_Trichoplax adhaerens
g75179.t1	15309.8	-3.63383	0.192866	-18.8412	3.46841e-79	1.61288e-77			#N/A	#N/A	#N/A	#N/A	#N/A
g21028.t1	3013.79	1.03807	0.0551328	18.8286	4.40285e-79	2.04345e-77			hypothetical protein C4579_03755 [Candidatus Microgenomates bacterium].	RJR14884.1	1.5e-12	85.1	Bacteria_Candidatus Microgenomates_NA_NA_NA_NA_Candidatus Microgenomates bacterium
g79892.t1	5001.87	1.02879	0.05465	18.8251	4.70695e-79	2.18037e-77			#N/A	#N/A	#N/A	#N/A	#N/A
g21083.t1	5585.7	0.875927	0.046533	18.8238	4.81953e-79	2.22822e-77	K00434		putative ascorbate peroxidase [Lingula anatina].	XP_013403613.1	9.5e-15	92	Eukaryota_Brachiopoda_Lingulata_Lingulida_Lingulidae_Lingula_Lingula anatina
g13848.t1	3826.09	0.930757	0.0494704	18.8144	5.75378e-79	2.65504e-77	K01810	GO:0004347, GO:0006094, GO:0005737, GO:0016021, GO:0006096, GO:0048029, GO:0005509, GO:0003924, GO:0005525, GO:0051156	glucose-6-phosphate isomerase [Acidobacteria bacterium].	PYS89362.1	9e-214	753.4	Bacteria_Acidobacteria_NA_NA_NA_NA_Acidobacteria bacterium
g70510.t1	686.847	-1.73048	0.0919861	-18.8124	5.97805e-79	2.75323e-77	K10400		kinesin-like protein KIN-12E isoform X1 [Ananas comosus].	XP_020108284.1	6.4e-14	90.5	Eukaryota_Streptophyta_Liliopsida_Poales_Bromeliaceae_Ananas_Ananas comosus
g31436.t1	849.425	-1.53119	0.0814239	-18.8051	6.85556e-79	3.15132e-77			growth arrest-specific protein 2-like [Pocillopora damicornis].	XP_027056088.1	2.9e-14	90.1	Eukaryota_Cnidaria_Anthozoa_Scleractinia_Pocilloporidae_Pocillopora_Pocillopora damicornis
g46575.t1	1642.82	-1.21847	0.0648059	-18.8018	7.29997e-79	3.34919e-77	K07240	GO:0015109, GO:0015703, GO:0005886, GO:0016021	predicted protein [Phaeodactylum tricornutum CCAP 1055/1].	XP_002183024.1	3.5e-133	485.3	Eukaryota_Bacillariophyta_Bacillariophyceae_Naviculales_Phaeodactylaceae_Phaeodactylum_Phaeodactylum tricornutum
g74492.t1	1774.71	1.30939	0.0696734	18.7932	8.57915e-79	3.92856e-77			MFS transporter [Perkinsus sp. BL_2016].	TEB17010.1	5.1e-56	229.2	Eukaryota_Perkinsozoa_NA_Perkinsida_Perkinsidae_Perkinsus_Perkinsus sp. BL_2016
g49212.t1	422.857	-2.35488	0.12533	-18.7895	9.21211e-79	4.21037e-77	K22048		hypothetical protein BB558_004392 [Smittium angustum].	PVZ99582.1	1.9e-15	95.1	Eukaryota_Zoopagomycota_Harpellomycetes_Harpellales_Legeriomycetaceae_Smittium_Smittium angustum
g3670.t1	196.357	-4.07172	0.216722	-18.7878	9.51191e-79	4.33913e-77			#N/A	#N/A	#N/A	#N/A	#N/A
g15421.t1	974.271	-1.7338	0.0922872	-18.787	9.64864e-79	4.39315e-77	K12233		hypothetical protein H310_04812 [Aphanomyces invadans].	XP_008867542.1	1.9e-27	138.3	Eukaryota_NA_Oomycetes_Saprolegniales_Saprolegniaceae_Aphanomyces_Aphanomyces invadans
g41089.t1	370.135	-2.30508	0.122712	-18.7844	1.01367e-78	4.60665e-77			hypothetical protein COT24_02635 [Candidatus Kerfeldbacteria bacterium CG08_land_8_20_14_0_20_40_16].	PIS42598.1	3.5e-10	76.6	Bacteria_Candidatus Kerfeldbacteria_NA_NA_NA_NA_Candidatus Kerfeldbacteria bacterium CG08_land_8_20_14_0_20_40_16
g68176.t1	4996.79	0.882324	0.0469912	18.7764	1.17856e-78	5.34584e-77	K06147		hypothetical protein H310_01568 [Aphanomyces invadans].	XP_008862927.1	1.7e-71	282	Eukaryota_NA_Oomycetes_Saprolegniales_Saprolegniaceae_Aphanomyces_Aphanomyces invadans
g6517.t1	761.282	-1.64826	0.0878545	-18.7612	1.56732e-78	7.09582e-77			#N/A	#N/A	#N/A	#N/A	#N/A
g59559.t1	522.317	-2.04871	0.109386	-18.7291	2.86511e-78	1.2947e-76			fibrillin-1 isoform X1 [Lingula anatina].	XP_013389546.1	3.7e-19	109.4	Eukaryota_Brachiopoda_Lingulata_Lingulida_Lingulidae_Lingula_Lingula anatina
g37189.t1	1561.64	1.70411	0.0910354	18.7192	3.45051e-78	1.5563e-76			#N/A	#N/A	#N/A	#N/A	#N/A
g74900.t1	4130.97	1.01662	0.0544023	18.687	6.31346e-78	2.84224e-76	K07466	GO:0006260, GO:0005634, GO:0003677, GO:0006310, GO:0046872, GO:0006281, GO:0030894, GO:0004386, GO:0070013, GO:0035861, GO:0140445, GO:0007004, GO:0000785, GO:0009507, GO:0051321, GO:0032508, GO:0106111, GO:1905412, GO:1903047	replication factor-a protein [Basidiobolus meristosporus CBS 931.73].	ORX64153.1	1.6e-110	410.2	Eukaryota_Zoopagomycota_Basidiobolomycetes_Basidiobolales_Basidiobolaceae_Basidiobolus_Basidiobolus meristosporus
g12182.t1	1034.65	1.45402	0.0778114	18.6864	6.38478e-78	2.86897e-76	K03695	GO:0016887, GO:0009570, GO:0009408, GO:0033554, GO:0005524, GO:0042026	hypothetical protein DICPUDRAFT_46211 [Dictyostelium purpureum].	XP_003285601.1	6.9e-291	1010	Eukaryota_NA_NA_Dictyosteliales_Dictyosteliaceae_Dictyostelium_Dictyostelium purpureum
g80917.t1	333.782	2.58205	0.13841	18.6551	1.1485e-77	5.15108e-76			#N/A	#N/A	#N/A	#N/A	#N/A
g18447.t1	609.688	1.85793	0.0997371	18.6282	1.89662e-77	8.49055e-76			#N/A	#N/A	#N/A	#N/A	#N/A
g45726.t1	503.921	-1.94461	0.104395	-18.6274	1.9257e-77	8.60468e-76			serine protease [Gloeothece verrucosa].	WP_013320369.1	6.1e-13	87	Bacteria_Cyanobacteria_NA_Chroococcales_Aphanothecaceae_Gloeothece_Gloeothece verrucosa
g51732.t1	538.732	-1.84021	0.0989827	-18.5913	3.78081e-77	1.68626e-75	K10669		hypothetical protein JAAARDRAFT_29695 [Jaapia argillacea MUCL 33604].	KDQ63664.1	2.6e-40	178.7	Eukaryota_Basidiomycota_Agaricomycetes_Jaapiales_Jaapiaceae_Jaapia_Jaapia argillacea
g32244.t1	235.232	-3.18084	0.171209	-18.5787	4.77756e-77	2.12686e-75	K18911		unnamed protein product (mitochondrion) [Plasmodiophora brassicae].	SPQ96033.1	2.1e-172	617.1	Eukaryota_NA_NA_Plasmodiophorida_Plasmodiophoridae_Plasmodiophora_Plasmodiophora brassicae
g21668.t1	343.496	-2.6819	0.144366	-18.577	4.93316e-77	2.19206e-75			TKL protein kinase [Phytophthora parasitica P1569].	ETI43733.1	3.3e-17	101.7	Eukaryota_NA_Oomycetes_Peronosporales_Peronosporaceae_Phytophthora_Phytophthora parasitica
g46698.t1	11148.1	0.939621	0.0506436	18.5536	7.63005e-77	3.38416e-75			#N/A	#N/A	#N/A	#N/A	#N/A
g78198.t1	2305.74	-1.08895	0.0587111	-18.5476	8.53377e-77	3.778e-75	K00457	GO:0003868, GO:0009072, GO:0000139, GO:0005789, GO:0004462, GO:0046872, GO:1902222, GO:0005739, GO:1901361, GO:0019439, GO:0009063	4-hydroxyphenylpyruvate dioxygenase [Caulochytrium protostelioides].	RKO96728.1	5.4e-139	504.2	Eukaryota_Chytridiomycota_Chytridiomycetes_Caulochytriales_Caulochytriaceae_Caulochytrium_Caulochytrium protostelioides
g54085.t1	2625.63	-1.15864	0.0624781	-18.5448	8.98594e-77	3.97086e-75			PREDICTED: uncharacterized protein LOC109527572 [Hippocampus comes].	XP_019745143.1	3.7e-57	235.3	Eukaryota_Chordata_Actinopteri_Syngnathiformes_Syngnathidae_Hippocampus_Hippocampus comes
g38593.t1	655.322	1.92037	0.103657	18.5263	1.26807e-76	5.59325e-75			GAF domain-containing hybrid sensor histidine kinase/response regulator [Glaciecola sp. 33A].	WP_101180789.1	2.2e-44	190.7	Bacteria_Proteobacteria_Gammaproteobacteria_Alteromonadales_Alteromonadaceae_Glaciecola_Glaciecola sp. 33A
g56159.t1	12938.1	0.770813	0.0416226	18.5191	1.44835e-76	6.37671e-75	K01953	GO:0004066, GO:0006529, GO:0005829, GO:0006541, GO:0005524	asparagine synthase B [Stenotrophomonas sp. 14-69-23].	OZB51271.1	1.1e-173	620.2	Bacteria_Proteobacteria_Gammaproteobacteria_Xanthomonadales_Xanthomonadaceae_Stenotrophomonas_Stenotrophomonas sp. 14-69-23
g8920.t1	410.001	-2.39427	0.12929	-18.5186	1.46061e-76	6.41891e-75			hypothetical protein (macronuclear) [Paramecium tetraurelia strain d4-2].	XP_001438142.1	5.2e-08	69.7	Eukaryota_Ciliophora_Oligohymenophorea_Peniculida_Parameciidae_Paramecium_Paramecium tetraurelia
g73455.t1	17896.7	0.732774	0.0396169	18.4965	2.20403e-76	9.66833e-75	K15102	GO:1990547, GO:0005315, GO:0016021, GO:0006839, GO:0005743	mitochondrial phosphate carrier protein [Reticulomyxa filosa].	ETO29591.1	5.1e-92	347.8	Eukaryota_NA_NA_NA_Reticulomyxidae_Reticulomyxa_Reticulomyxa filosa
g11604.t1	6755.32	0.911537	0.0493927	18.4549	4.76372e-76	2.08586e-74			unnamed protein product [Tuber aestivum].	CUS14855.1	4.5e-07	65.9	Eukaryota_Ascomycota_Pezizomycetes_Pezizales_Tuberaceae_Tuber_Tuber aestivum
g32975.t1	336.717	2.65841	0.144235	18.4311	7.39351e-76	3.23146e-74			#N/A	#N/A	#N/A	#N/A	#N/A
g74239.t1	712.76	-1.67898	0.0911437	-18.4213	8.86949e-76	3.86952e-74	K16578		PREDICTED: LOW QUALITY PROTEIN: CLIP-associating protein [Aethina tumida].	XP_019873775.1	4.5e-20	109.8	Eukaryota_Arthropoda_Insecta_Coleoptera_Nitidulidae_Aethina_Aethina tumida
g34429.t1	287.368	-2.75842	0.150015	-18.3876	1.65165e-75	7.19263e-74			#N/A	#N/A	#N/A	#N/A	#N/A
g30806.t1	396.687	-2.43762	0.132619	-18.3806	1.87736e-75	8.16073e-74			hypothetical protein MNEG_7390, partial [Monoraphidium neglectum].	XP_013899587.1	9.2e-09	73.2	Eukaryota_Chlorophyta_Chlorophyceae_Sphaeropleales_Selenastraceae_Monoraphidium_Monoraphidium neglectum
g83388.t1	236.677	-6.28153	0.342279	-18.3521	3.17799e-75	1.37895e-73			#N/A	#N/A	#N/A	#N/A	#N/A
g82463.t1	429.455	-2.12685	0.115935	-18.3453	3.60228e-75	1.56023e-73			tandem-95 repeat protein [Vibrio parahaemolyticus].	WP_140392099.1	1.4e-12	84	Bacteria_Proteobacteria_Gammaproteobacteria_Vibrionales_Vibrionaceae_Vibrio_Vibrio parahaemolyticus
g27832.t1	1091.53	1.69498	0.0925347	18.3173	6.02803e-75	2.60617e-73			#N/A	#N/A	#N/A	#N/A	#N/A
g11241.t1	1769.08	1.13683	0.0621026	18.3057	7.45693e-75	3.21343e-73			alpha-actinin [Protomyces lactucaedebilis].	ORY86077.1	3.9e-18	103.2	Eukaryota_Ascomycota_Taphrinomycetes_Taphrinales_Protomycetaceae_Protomyces_Protomyces lactucaedebilis
g81014.t1	178.779	-4.58495	0.250466	-18.3057	7.45939e-75	3.21343e-73			#N/A	#N/A	#N/A	#N/A	#N/A
g76838.t1	1685.95	1.15156	0.0630682	18.259	1.75404e-74	7.54267e-73			Protein secE/sec61-gamma protein; Rhomboid-like protein [Ectocarpus siliculosus].	CBN79420.1	7.2e-42	181.4	Eukaryota_NA_Phaeophyceae_Ectocarpales_Ectocarpaceae_Ectocarpus_Ectocarpus siliculosus
g3236.t1	315.028	-2.6287	0.143976	-18.2579	1.79079e-74	7.68693e-73			#N/A	#N/A	#N/A	#N/A	#N/A
g66615.t1	1838.48	1.34774	0.0738246	18.256	1.8542e-74	7.94494e-73	K13979		NAD(P)-dependent alcohol dehydrogenase [Lysobacter sp. ZS60].	WP_123088924.1	7.7e-27	130.6	Bacteria_Proteobacteria_Gammaproteobacteria_Xanthomonadales_Xanthomonadaceae_Lysobacter_Lysobacter sp. ZS60
g78649.t1	7041.41	0.931453	0.0510355	18.2511	2.02787e-74	8.67355e-73			#N/A	#N/A	#N/A	#N/A	#N/A
g34190.t1	6032.31	0.902985	0.0495175	18.2357	2.69028e-74	1.14863e-72	K02358	GO:0003746, GO:0006414, GO:0043231, GO:0005737, GO:0003924, GO:0005525, GO:0009505, GO:0032543, GO:0046686, GO:0050897, GO:0008270, GO:0005524	elongation factor Tu [Bdellovibrionales bacterium CG22_combo_CG10-13_8_21_14_all_38_13].	PIP89192.1	5.8e-124	454.1	Bacteria_Proteobacteria_Oligoflexia_Bdellovibrionales_NA_NA_Bdellovibrionales bacterium CG22_combo_CG10-13_8_21_14_all_38_13
g78261.t1	1163.66	1.34623	0.0738754	18.223	3.38986e-74	1.44476e-72			#N/A	#N/A	#N/A	#N/A	#N/A
g28650.t1	602.223	1.88306	0.10336	18.2184	3.68749e-74	1.56882e-72			hypothetical protein [Monosiga brevicollis MX1].	XP_001743461.1	3e-61	247.3	Eukaryota_NA_NA_Choanoflagellata_Salpingoecidae_Monosiga_Monosiga brevicollis
g7191.t1	3205.76	1.01222	0.0556275	18.1964	5.51573e-74	2.34248e-72	K07151	GO:0004576, GO:0006486, GO:0016021, GO:0005635, GO:0005783, GO:0046872	oligosaccharyl transferase-like protein [Chrysochromulina tobinii].	KOO23531.1	1.8e-182	649.4	Eukaryota_NA_Haptophyta_Prymnesiales_Chrysochromulinaceae_Chrysochromulina_Chrysochromulina sp. CCMP291
g3207.t1	1828.92	-1.13254	0.0623055	-18.1772	7.82839e-74	3.31877e-72			BTB/POZ domain-containing protein [Parachlamydiaceae bacterium HS-T3].	WP_042103821.1	4.8e-45	193	Bacteria_Chlamydiae_Chlamydiia_Parachlamydiales_Parachlamydiaceae_NA_Parachlamydiaceae bacterium HS-T3
g74932.t1	7482.56	0.907708	0.049943	18.1749	8.16106e-74	3.4537e-72		GO:0005975, GO:0047514, GO:0016021, GO:1901575	1,3-beta-D-glucan phosphorylase [Ochromonas danica].	BAU78234.1	1.1e-221	780.4	Eukaryota_NA_Chrysophyceae_Chromulinales_Chromulinaceae_Ochromonas_Ochromonas danica
g11844.t1	3432.65	1.06896	0.0588695	18.1581	1.10807e-73	4.681e-72			DUF1538 domain-containing protein [Gammaproteobacteria bacterium].	RKZ47977.1	4.3e-83	319.7	Bacteria_Proteobacteria_Gammaproteobacteria_NA_NA_NA_Gammaproteobacteria bacterium
g57029.t1	330.566	2.50587	0.138092	18.1464	1.37056e-73	5.7797e-72			hypothetical protein BOX15_Mlig022279g1, partial [Macrostomum lignano].	PAA67739.1	3.9e-06	62.8	Eukaryota_Platyhelminthes_Rhabditophora_Macrostomida_Macrostomidae_Macrostomum_Macrostomum lignano
g10107.t1	4098.6	-0.878923	0.0484524	-18.1399	1.54266e-73	6.49405e-72	K04437		gelation factor [Tieghemostelium lacteum].	KYQ96878.1	4.1e-129	472.6	Eukaryota_NA_NA_Dictyosteliales_Raperosteliaceae_Tieghemostelium_Tieghemostelium lacteum
g73381.t1	758.225	-1.65685	0.0914605	-18.1155	2.40661e-73	1.01133e-71			#N/A	#N/A	#N/A	#N/A	#N/A
g46421.t1	1816.71	1.22689	0.0677474	18.1098	2.66914e-73	1.11969e-71		GO:0022857, GO:0055085, GO:0016021, GO:0008318, GO:0000139, GO:0097354, GO:1901264, GO:0015931, GO:0006464, GO:0003723	hypothetical protein, variant [Aphanomyces astaci].	XP_009823595.1	6.3e-84	321.6	Eukaryota_NA_Oomycetes_Saprolegniales_Saprolegniaceae_Aphanomyces_Aphanomyces astaci
g68157.t1	497.825	2.0219	0.111704	18.1005	3.15698e-73	1.32202e-71			hypothetical protein [Bradymonadales bacterium V1718].	WP_146959975.1	1.8e-38	171	Bacteria_Proteobacteria_Deltaproteobacteria_Bradymonadales_NA_NA_Bradymonadales bacterium V1718
g10789.t1	4101.7	-1.17798	0.0650894	-18.0978	3.31418e-73	1.38543e-71	K10594		putative HECT E3 ubiquitin ligase [Planoprotostelium fungivorum].	PRP87156.1	2e-92	353.2	Eukaryota_NA_Variosea_NA_Cavosteliaceae_Planoprotostelium_Planoprotostelium fungivorum
g31516.t1	16125.6	0.757503	0.0418571	18.0973	3.34481e-73	1.3958e-71			#N/A	#N/A	#N/A	#N/A	#N/A
g55029.t1	636.014	-1.79771	0.0993676	-18.0915	3.71818e-73	1.54892e-71			vanadium-dependent haloperoxidase [Pleurocapsa sp. CCALA 161].	WP_106233296.1	6.3e-13	85.5	Bacteria_Cyanobacteria_NA_Pleurocapsales_Hyellaceae_Pleurocapsa_Pleurocapsa sp. CCALA 161
g60953.t1	2278.05	-1.10507	0.0611051	-18.0848	4.20139e-73	1.74718e-71	K05643		unnamed protein product (mitochondrion) [Plasmodiophora brassicae].	SPQ94190.1	6.9e-243	851.7	Eukaryota_NA_NA_Plasmodiophorida_Plasmodiophoridae_Plasmodiophora_Plasmodiophora brassicae
g40943.t1	660.088	1.79847	0.0994533	18.0836	4.29293e-73	1.78216e-71		GO:0004497, GO:0008610, GO:0016021, GO:0005506	Methylsterol monooxygenase 1 [Hondaea fermentalgiana].	GBG34819.1	2.3e-47	199.5	Eukaryota_NA_Labyrinthulomycetes_NA_Thraustochytriaceae_Hondaea_Hondaea fermentalgiana
g78089.t1	528.52	-1.83192	0.101393	-18.0674	5.75233e-73	2.38389e-71			hypothetical protein HMPREF1120_03603 [Exophiala dermatitidis NIH/UT8656].	XP_009155930.1	3.1e-22	117.1	Eukaryota_Ascomycota_Eurotiomycetes_Chaetothyriales_Herpotrichiellaceae_Exophiala_Exophiala dermatitidis
g20810.t1	534.071	-1.85068	0.102444	-18.0652	5.98672e-73	2.47675e-71			#N/A	#N/A	#N/A	#N/A	#N/A
g78814.t1	503.028	-1.96793	0.108942	-18.064	6.11761e-73	2.52654e-71			#N/A	#N/A	#N/A	#N/A	#N/A
g78191.t1	229.558	-3.1094	0.172339	-18.0424	9.06023e-73	3.7354e-71			hypothetical protein NEMVEDRAFT_v1g143475 [Nematostella vectensis].	XP_001621829.1	3.8e-11	80.5	Eukaryota_Cnidaria_Anthozoa_Actiniaria_Edwardsiidae_Nematostella_Nematostella vectensis
g34129.t1	361.538	-2.34686	0.130087	-18.0408	9.32596e-73	3.83836e-71	K19006		hypothetical protein ACHHYP_07241 [Achlya hypogyna].	OQR99155.1	1.8e-09	75.5	Eukaryota_NA_Oomycetes_Saprolegniales_Saprolegniaceae_Achlya_Achlya hypogyna
g80451.t1	237.029	3.64999	0.202357	18.0373	9.91951e-73	4.07566e-71			#N/A	#N/A	#N/A	#N/A	#N/A
g70556.t1	863.762	1.59146	0.0882547	18.0326	1.0805e-72	4.43191e-71			#N/A	#N/A	#N/A	#N/A	#N/A
g57750.t1	326.413	-2.38725	0.132398	-18.0309	1.11461e-72	4.56399e-71			#N/A	#N/A	#N/A	#N/A	#N/A
g13021.t1	182.002	-4.35818	0.241777	-18.0256	1.22574e-72	5.01051e-71			serine/threonine protein kinase [Sphaeroforma arctica JP610].	XP_014152813.1	1.2e-39	176	Eukaryota_NA_Ichthyosporea_Ichthyophonida_NA_Sphaeroforma_Sphaeroforma arctica
g69216.t1	255.478	-2.97606	0.165113	-18.0244	1.25454e-72	5.11949e-71	K03657		hypothetical protein PBRA_005239 [Plasmodiophora brassicae].	CEO96630.1	1.4e-85	328.6	Eukaryota_NA_NA_Plasmodiophorida_Plasmodiophoridae_Plasmodiophora_Plasmodiophora brassicae
g74220.t1	5115.53	1.01204	0.0561696	18.0176	1.41637e-72	5.7701e-71	K00293	GO:0004754, GO:0019878, GO:0005794, GO:0004843, GO:0016021, GO:0047130, GO:0047131, GO:0031176, GO:0051015, GO:0016579, GO:0005509, GO:0006511, GO:0033512, GO:0051017, GO:0000272	saccharopine dehydrogenase [Candidatus Thorarchaeota archaeon].	TFF87028.1	1.4e-114	424.1	Archaea_Candidatus Thorarchaeota_NA_NA_NA_NA_Candidatus Thorarchaeota archaeon
g8162.t1	296.498	-2.62641	0.145931	-17.9975	2.03666e-72	8.28298e-71	K08624		hypothetical protein L596_005423 [Steinernema carpocapsae].	TMS38775.1	3e-100	377.9	Eukaryota_Nematoda_Chromadorea_Rhabditida_Steinernematidae_Steinernema_Steinernema carpocapsae
g16614.t1	251.092	-2.789	0.155011	-17.9923	2.23754e-72	9.08457e-71			unnamed protein product [Vitrella brassicaformis CCMP3155].	CEL99924.1	8.2e-36	163.7	Eukaryota_NA_NA_NA_Vitrellaceae_Vitrella_Vitrella brassicaformis
g3521.t1	623.089	-1.68945	0.0939371	-17.9849	2.55728e-72	1.03652e-70	K03150	GO:0051539, GO:0046872, GO:0003824	hypothetical protein CBR_g46723 [Chara braunii].	GBG64766.1	3.4e-202	714.5	Eukaryota_Streptophyta_Charophyceae_Charales_Characeae_Chara_Chara braunii
g55962.t1	2018.12	1.09181	0.0607147	17.9826	2.66762e-72	1.07942e-70			hypothetical protein AK812_SmicGene40021 [Symbiodinium microadriaticum].	OLP79661.1	8e-28	134.8	Eukaryota_NA_Dinophyceae_Suessiales_Symbiodiniaceae_Symbiodinium_Symbiodinium microadriaticum
g73774.t1	1583.42	-1.20207	0.0668636	-17.9779	2.90191e-72	1.17225e-70	K01092		inositol monophosphatase [Phormidesmis priestleyi].	WP_068814563.1	1.1e-82	317.4	Bacteria_Cyanobacteria_NA_Synechococcales_Leptolyngbyaceae_Phormidesmis_Phormidesmis priestleyi
g15460.t1	2072.55	1.34474	0.0748058	17.9764	2.98289e-72	1.20293e-70	K13998	GO:0004799, GO:0006231, GO:0005829, GO:0004146, GO:0005739, GO:0019212, GO:0004633, GO:0046654, GO:0010181, GO:0006730, GO:0032259, GO:0043086	bifunctional dihydrofolate reductase-thymidylate synthase [Micromonas commoda].	XP_002502546.1	5.3e-144	521.2	Eukaryota_Chlorophyta_Mamiellophyceae_Mamiellales_Mamiellaceae_Micromonas_Micromonas commoda
g10462.t1	321.421	-2.41825	0.134681	-17.9554	4.35625e-72	1.75383e-70			#N/A	#N/A	#N/A	#N/A	#N/A
g4546.t1	1540.67	1.18821	0.0662854	17.9257	7.4369e-72	2.98908e-70	K21444		poly(rC)-binding protein 2 isoform X2 [Microcaecilia unicolor].	XP_030054220.1	4.4e-27	132.5	Eukaryota_Chordata_Amphibia_Gymnophiona_Siphonopidae_Microcaecilia_Microcaecilia unicolor
g14435.t1	672.012	1.6957	0.094695	17.907	1.04082e-71	4.17635e-70	K09966		hypothetical protein FRACYDRAFT_153818, partial [Fragilariopsis cylindrus CCMP1102].	OEU18299.1	1.338e-35	145	Eukaryota_Stramenopiles_Bacillariophyta_Bacillariophyceae_Bacillariophycidae_Bacillariales_Bacillariaceae_Fragilariopsis
g59509.t1	3992.15	0.9513	0.0531288	17.9056	1.06717e-71	4.27492e-70	K00797	GO:0006596, GO:0004766, GO:0016021, GO:0005829, GO:0005515, GO:0008216	spermine/spermidine synthase [Phaeodactylum tricornutum CCAP 1055/1].	XP_002185179.1	7e-72	281.2	Eukaryota_Bacillariophyta_Bacillariophyceae_Naviculales_Phaeodactylaceae_Phaeodactylum_Phaeodactylum tricornutum
g31995.t1	1487.69	1.26694	0.0707788	17.8999	1.18045e-71	4.72084e-70	K00958	GO:0004020, GO:0070814, GO:0004781, GO:0000103, GO:0016310, GO:0005524	bifunctional sulfate adenylyltransferase/adenylylsulfate kinase [Limimaricola cinnabarinus].	WP_099277931.1	6.4e-192	680.6	Bacteria_Proteobacteria_Alphaproteobacteria_Rhodobacterales_Rhodobacteraceae_Limimaricola_Limimaricola cinnabarinus
g15969.t1	318.598	-2.65906	0.148559	-17.899	1.20139e-71	4.79658e-70			#N/A	#N/A	#N/A	#N/A	#N/A
g24351.t1	1191.37	-1.38124	0.0772424	-17.8819	1.63171e-71	6.5038e-70			#N/A	#N/A	#N/A	#N/A	#N/A
g10836.t1	2758.93	1.01116	0.0567701	17.8114	5.75997e-71	2.29205e-69			#N/A	#N/A	#N/A	#N/A	#N/A
g4247.t1	3877.06	1.0037	0.0563901	17.7991	7.17526e-71	2.8505e-69			hypothetical protein ACHHYP_10087 [Achlya hypogyna].	OQR97743.1	2.3e-88	335.9	Eukaryota_NA_Oomycetes_Saprolegniales_Saprolegniaceae_Achlya_Achlya hypogyna
g46685.t1	2014.58	1.21148	0.068108	17.7876	8.82282e-71	3.49923e-69			#N/A	#N/A	#N/A	#N/A	#N/A
g16848.t1	410.496	-2.32938	0.130977	-17.7846	9.30187e-71	3.68314e-69	K04345		hypothetical protein PBRA_007137 [Plasmodiophora brassicae].	CEO99023.1	2.6e-102	383.6	Eukaryota_NA_NA_Plasmodiophorida_Plasmodiophoridae_Plasmodiophora_Plasmodiophora brassicae
g80539.t1	192.462	-3.78902	0.213086	-17.7817	9.80372e-71	3.87546e-69			hypothetical protein AMSG_02933 [Thecamonas trahens ATCC 50062].	XP_013760279.1	1.6e-12	84.7	Eukaryota_NA_NA_NA_Apusomonadidae_Thecamonas_Thecamonas trahens
g15411.t1	257.266	2.99605	0.168644	17.7655	1.30746e-70	5.15994e-69			hypothetical protein GUITHDRAFT_136915 [Guillardia theta CCMP2712].	XP_005835401.1	1.9e-62	250.8	Eukaryota_Cryptophyta_NA_Pyrenomonadales_Geminigeraceae_Guillardia_Guillardia theta
g82051.t1	3177.04	0.996903	0.0561154	17.7652	1.31425e-70	5.17823e-69			hypothetical protein LOTGIDRAFT_230855 [Lottia gigantea].	XP_009049346.1	1.1e-14	91.7	Eukaryota_Mollusca_Gastropoda_NA_Lottiidae_Lottia_Lottia gigantea
g59572.t1	7906.89	0.81391	0.0459196	17.7247	2.70553e-70	1.06425e-68	K03232		putative elongation factor 1-beta [Cercospora zeina].	PKS01393.1	5.9e-19	105.5	Eukaryota_Ascomycota_Dothideomycetes_Capnodiales_Mycosphaerellaceae_Cercospora_Cercospora zeina
g58892.t1	527.388	-1.79844	0.101495	-17.7196	2.96192e-70	1.1632e-68			related to UBI4-Ubiquitin [Serendipita indica DSM 11827].	CCA69433.1	3.3e-24	122.9	Eukaryota_Basidiomycota_Agaricomycetes_Sebacinales_Serendipitaceae_Serendipita_Serendipita indica
g36978.t1	165.512	-4.7297	0.267133	-17.7054	3.80886e-70	1.49336e-68			#N/A	#N/A	#N/A	#N/A	#N/A
g11295.t1	257.584	-2.80181	0.158356	-17.693	4.74463e-70	1.85722e-68			DUF11 domain-containing protein, partial [Verrucomicrobiaceae bacterium].	RYD68665.1	3.5e-36	164.5	Bacteria_Verrucomicrobia_Verrucomicrobiae_Verrucomicrobiales_Verrucomicrobiaceae_NA_Verrucomicrobiaceae bacterium
g43386.t1	1888.08	1.13056	0.0639853	17.669	7.26216e-70	2.83804e-68			hypothetical protein AK812_SmicGene40021 [Symbiodinium microadriaticum].	OLP79661.1	3.2e-26	129.4	Eukaryota_NA_Dinophyceae_Suessiales_Symbiodiniaceae_Symbiodinium_Symbiodinium microadriaticum
g12969.t1	499.485	-1.99803	0.11309	-17.6677	7.44316e-70	2.90404e-68			#N/A	#N/A	#N/A	#N/A	#N/A
g64509.t1	1305	-1.40048	0.0792711	-17.667	7.53625e-70	2.93559e-68	K00274		NAD(P)/FAD-dependent oxidoreductase [Pseudomonas sp. LFM046].	WP_044875253.1	1.7e-29	141.4	Bacteria_Proteobacteria_Gammaproteobacteria_Pseudomonadales_Pseudomonadaceae_Pseudomonas_Pseudomonas sp. LFM046
g34195.t1	506.788	1.94284	0.110027	17.6578	8.86193e-70	3.44638e-68			#N/A	#N/A	#N/A	#N/A	#N/A
g8706.t1	3152.76	1.05802	0.0599359	17.6525	9.73563e-70	3.78004e-68	K14411	GO:0003723, GO:0030154	hypothetical protein CBR_g20269 [Chara braunii].	GBG75640.1	1.9e-39	173.7	Eukaryota_Streptophyta_Charophyceae_Charales_Characeae_Chara_Chara braunii
g11847.t1	14578.5	0.779944	0.0442096	17.642	1.17325e-69	4.548e-68	K01965	GO:0016421, GO:0016042, GO:2001295, GO:0004075, GO:0005524, GO:0046872, GO:0006633, GO:0003743, GO:0006413	propionyl-CoA carboxylase alpha chain, mitochondrial [Fundulus heteroclitus].	XP_012705796.1	1.5e-190	676.4	Eukaryota_Chordata_Actinopteri_Cyprinodontiformes_Fundulidae_Fundulus_Fundulus heteroclitus
g46302.t1	479.371	-1.98453	0.112559	-17.6311	1.42212e-69	5.50382e-68	K04728		serine/threonine-protein kinase ATM isoform X3 [Cynara cardunculus var. scolymus].	XP_024973397.1	1.7e-129	475.3	Eukaryota_Streptophyta_NA_Asterales_Asteraceae_Cynara_Cynara cardunculus
g17530.t1	725.259	-1.59499	0.0904654	-17.6309	1.42556e-69	5.50828e-68			#N/A	#N/A	#N/A	#N/A	#N/A
g68082.t1	662.069	-1.79481	0.101832	-17.6252	1.57867e-69	6.09005e-68			leucine-rich repeat domain-containing protein [Pseudomonas fuscovaginae].	WP_010449391.1	2.7e-13	87	Bacteria_Proteobacteria_Gammaproteobacteria_Pseudomonadales_Pseudomonadaceae_Pseudomonas_Pseudomonas fuscovaginae
g1268.t1	4369.84	-0.991411	0.0562703	-17.6187	1.7693e-69	6.81451e-68			#N/A	#N/A	#N/A	#N/A	#N/A
g52238.t1	2975.38	1.03756	0.0588937	17.6176	1.80556e-69	6.94301e-68	K22556		mesencephalic astrocyte-derived neurotrophic factor homolog [Orbicella faveolata].	XP_020628990.1	7.9e-30	140.6	Eukaryota_Cnidaria_Anthozoa_Scleractinia_Merulinidae_Orbicella_Orbicella faveolata
g66444.t1	2175.63	-1.15259	0.0654416	-17.6124	1.97732e-69	7.59133e-68			hypothetical protein AK830_g7043 [Neonectria ditissima].	KPM39519.1	5.8e-20	111.7	Eukaryota_Ascomycota_Sordariomycetes_Hypocreales_Nectriaceae_Neonectria_Neonectria ditissima
g72945.t1	204.882	-3.4691	0.196973	-17.612	1.99168e-69	7.63424e-68	K18160		#N/A	#N/A	#N/A	#N/A	#N/A
g47737.t1	509.687	-2.14279	0.121731	-17.6026	2.35261e-69	9.00334e-68			#N/A	#N/A	#N/A	#N/A	#N/A
g69285.t1	459.483	2.00953	0.11417	17.6013	2.40622e-69	9.19382e-68			#N/A	#N/A	#N/A	#N/A	#N/A
g3527.t1	631.48	-1.69953	0.0966201	-17.5898	2.94965e-69	1.12523e-67		GO:0009034, GO:0009072, GO:0046218, GO:0004420, GO:1901606, GO:0009063	tryptophanase [Chloroflexi bacterium].	RMH00660.1	3.8e-160	575.1	Bacteria_Chloroflexi_NA_NA_NA_NA_Chloroflexi bacterium
g13828.t1	2561.72	-1.12126	0.0637614	-17.5852	3.19869e-69	1.21829e-67	K00434		APx1 - Cytosolic Ascorbate Peroxidase [Zea mays].	NP_001152746.1	4.3e-15	93.2	Eukaryota_Streptophyta_Liliopsida_Poales_Poaceae_Zea_Zea mays
g58024.t1	1775.46	1.1994	0.0682414	17.5758	3.7728e-69	1.43468e-67			Nonselective Cation Channel2 (NSCC2) Family putativ [Albugo laibachii Nc14].	CCA15301.1	1.7e-17	100.5	Eukaryota_NA_Oomycetes_Albuginales_Albuginaceae_Albugo_Albugo laibachii
g23261.t1	790.15	1.5215	0.086714	17.5462	6.36473e-69	2.41648e-67			#N/A	#N/A	#N/A	#N/A	#N/A
g19800.t1	1760	-1.16544	0.0664508	-17.5383	7.304e-69	2.76871e-67		GO:0015708, GO:0016021	silicon transporter-like 1, partial [Phaeodaria sp. OSH121].	AOW69255.1	3.4e-15	92	Eukaryota_Cercozoa_Thecofilosea_NA_NA_NA_Phaeodaria sp. OSH121
g20436.t1	2305.54	1.15882	0.0660999	17.5314	8.25073e-69	3.12265e-67			hypothetical protein Cyagr_1716 [Cyanobium gracile PCC 6307].	AFY28864.1	2e-94	357.1	Bacteria_Cyanobacteria_NA_Synechococcales_Synechococcaceae_Cyanobium_Cyanobium gracile
g994.t1	568.77	-1.76016	0.100514	-17.5115	1.16966e-68	4.41983e-67			hypothetical protein EMIHUDRAFT_449324 [Emiliania huxleyi CCMP1516].	XP_005786700.1	5e-11	81.3	Eukaryota_NA_Haptophyta_Isochrysidales_Noelaerhabdaceae_Emiliania_Emiliania huxleyi
g12029.t1	425.219	-2.11902	0.121065	-17.5032	1.35553e-68	5.11413e-67			PREDICTED: uncharacterized protein LOC102805934 [Saccoglossus kowalevskii].	XP_006818151.1	9.8e-09	72.8	Eukaryota_Hemichordata_Enteropneusta_NA_Harrimaniidae_Saccoglossus_Saccoglossus kowalevskii
g54782.t1	4126.69	1.02705	0.0586873	17.5003	1.42444e-68	5.3657e-67			hypothetical protein [bacterium 336/3].	WP_038113162.1	6.7e-19	105.1	Bacteria_NA_NA_NA_NA_NA_bacterium 336/3
g14720.t1	2062.15	1.02399	0.0585359	17.4934	1.60908e-68	6.05169e-67			#N/A	#N/A	#N/A	#N/A	#N/A
g26415.t1	304.215	-2.55715	0.14637	-17.4704	2.40663e-68	9.03712e-67		GO:0016539, GO:0003723	hypothetical protein [Aeromonas fluvialis].	WP_042013670.1	4.1e-09	73.2	Bacteria_Proteobacteria_Gammaproteobacteria_Aeromonadales_Aeromonadaceae_Aeromonas_Aeromonas fluvialis
g20014.t1	2909.43	0.933816	0.0535228	17.4471	3.62261e-68	1.3582e-66	K00465		hypothetical protein EMIHUDRAFT_195386 [Emiliania huxleyi CCMP1516].	XP_005775364.1	4.9e-75	292.4	Eukaryota_NA_Haptophyta_Isochrysidales_Noelaerhabdaceae_Emiliania_Emiliania huxleyi
g6177.t1	1782.54	-1.30274	0.0746931	-17.4413	4.00851e-68	1.50053e-66	K20276		hypothetical protein BM555_02480, partial [Crocinitomix sp. MedPE-SWsnd].	OIQ36537.1	1.9e-87	335.5	Bacteria_Bacteroidetes_Flavobacteriia_Flavobacteriales_Crocinitomicaceae_Crocinitomix_Crocinitomix sp. MedPE-SWsnd
g43281.t1	488.232	-2.13195	0.12228	-17.4349	4.47974e-68	1.67432e-66	K02349		DNA polymerase theta isoform B [Alligator mississippiensis].	KYO22450.1	2e-93	355.5	Eukaryota_Chordata_NA_Crocodylia_Alligatoridae_Alligator_Alligator mississippiensis
g627.t1	2835.39	1.3058	0.0749578	17.4204	5.77561e-68	2.1553e-66			#N/A	#N/A	#N/A	#N/A	#N/A
g47794.t1	226.102	-3.39905	0.195138	-17.4187	5.95229e-68	2.21778e-66			histidine kinase [Verrucomicrobia bacterium].	PYK69256.1	3.2e-09	73.2	Bacteria_Verrucomicrobia_NA_NA_NA_NA_Verrucomicrobia bacterium
g32617.t1	653.557	-1.65586	0.0950703	-17.4172	6.10666e-68	2.27177e-66			Retrovirus-related Pol polyprotein from transposon TNT 1-94 [Cajanus cajan].	KYP36645.1	2.1e-10	76.6	Eukaryota_Streptophyta_NA_Fabales_Fabaceae_Cajanus_Cajanus cajan
g31859.t1	389.804	-2.11697	0.121791	-17.382	1.12855e-67	4.19188e-66	K08833		hypothetical protein DICPUDRAFT_147802 [Dictyostelium purpureum].	XP_003284078.1	1.6e-61	248.8	Eukaryota_NA_NA_Dictyosteliales_Dictyosteliaceae_Dictyostelium_Dictyostelium purpureum
g36557.t1	331.028	2.45602	0.141351	17.3753	1.26861e-67	4.70483e-66			#N/A	#N/A	#N/A	#N/A	#N/A
g1392.t1	333.429	-2.24258	0.129081	-17.3735	1.31019e-67	4.85156e-66	K07126		HCP-like protein [Rhizoclosmatium globosum].	ORY37596.1	3.7e-22	116.3	Eukaryota_Chytridiomycota_Chytridiomycetes_Chytridiales_Chytriomycetaceae_Rhizoclosmatium_Rhizoclosmatium globosum
g78662.t1	14015.6	0.711511	0.0409714	17.3661	1.49133e-67	5.51378e-66			response regulator [Niveispirillum lacus].	WP_094458484.1	3.7e-22	117.9	Bacteria_Proteobacteria_Alphaproteobacteria_Rhodospirillales_Rhodospirillaceae_Niveispirillum_Niveispirillum lacus
g3671.t1	418.128	-2.06468	0.118993	-17.3514	1.9263e-67	7.11103e-66			rho guanine nucleotide exchange factor 39-like [Pocillopora damicornis].	XP_027042318.1	4.5e-25	128.3	Eukaryota_Cnidaria_Anthozoa_Scleractinia_Pocilloporidae_Pocillopora_Pocillopora damicornis
g81613.t1	1146.47	3.54612	0.204424	17.3469	2.08042e-67	7.66816e-66			#N/A	#N/A	#N/A	#N/A	#N/A
g52633.t1	585.212	-1.72441	0.0995111	-17.3288	2.85106e-67	1.04925e-65			#N/A	#N/A	#N/A	#N/A	#N/A
g69098.t1	1915.26	-1.36886	0.079032	-17.3203	3.30772e-67	1.21545e-65			unnamed protein product (mitochondrion) [Plasmodiophora brassicae].	SPQ95118.1	4.4e-70	277.7	Eukaryota_NA_NA_Plasmodiophorida_Plasmodiophoridae_Plasmodiophora_Plasmodiophora brassicae
g15772.t1	6927.57	0.774066	0.0447251	17.3072	4.15089e-67	1.52294e-65	K01847	GO:0004494, GO:0005739, GO:0006631, GO:0031419, GO:0006520, GO:0046872, GO:0016021, GO:0016491	Methylmalonyl-CoA mutase and Cobalamin (vitamin B12)-binding domain containing protein [Haemonchus contortus].	CDJ88170.1	5.5e-257	897.1	Eukaryota_Nematoda_Chromadorea_Strongylida_Haemonchidae_Haemonchus_Haemonchus contortus
g46591.t1	651.623	-1.62928	0.094175	-17.3005	4.65966e-67	1.707e-65			PREDICTED: poly [ADP-ribose] polymerase 14 [Orycteropus afer afer].	XP_007942118.1	7e-18	102.8	Eukaryota_Chordata_Mammalia_Tubulidentata_Orycteropodidae_Orycteropus_Orycteropus afer
g73841.t1	1471.92	-1.23189	0.0712055	-17.3004	4.67001e-67	1.70818e-65			tRNA-splicing endonuclease positive effector [Klebsormidium nitens].	GAQ79821.1	3.1e-136	498.8	Eukaryota_Streptophyta_Klebsormidiophyceae_Klebsormidiales_Klebsormidiaceae_Klebsormidium_Klebsormidium nitens
g82551.t1	516.044	-1.80618	0.104504	-17.2834	6.27524e-67	2.29185e-65			#N/A	#N/A	#N/A	#N/A	#N/A
g44531.t1	900.396	1.53416	0.0887794	17.2806	6.58171e-67	2.40012e-65			#N/A	#N/A	#N/A	#N/A	#N/A
g28294.t1	845.095	1.53849	0.0892437	17.2392	1.34809e-66	4.90856e-65	K08056		protein disulfide-isomerase A3 [Agrilus planipennis].	XP_018325556.1	2e-07	65.5	Eukaryota_Arthropoda_Insecta_Coleoptera_Buprestidae_Agrilus_Agrilus planipennis
g70837.t1	767.851	-1.47513	0.0856204	-17.2287	1.61646e-66	5.87681e-65	K10896		Fanconi anemia group M protein homolog [Acropora millepora].	XP_029205189.1	2.1e-118	438.7	Eukaryota_Cnidaria_Anthozoa_Scleractinia_Acroporidae_Acropora_Acropora millepora
g83.t1	305.969	-2.5258	0.146613	-17.2277	1.64661e-66	5.97739e-65			#N/A	#N/A	#N/A	#N/A	#N/A
g18557.t1	1590.38	1.20193	0.0698022	17.219	1.91181e-66	6.92958e-65			hypothetical protein A3G94_02870 [Deltaproteobacteria bacterium RIFCSPLOWO2_12_FULL_60_16].	OGQ72520.1	9.2e-14	89	Bacteria_Proteobacteria_Deltaproteobacteria_NA_NA_NA_Deltaproteobacteria bacterium RIFCSPLOWO2_12_FULL_60_16
g4278.t1	401.341	2.35867	0.137003	17.2162	2.0064e-66	7.26149e-65			unnamed protein product [Vitrella brassicaformis CCMP3155].	CEM40079.1	1.3e-19	108.2	Eukaryota_NA_NA_NA_Vitrellaceae_Vitrella_Vitrella brassicaformis
g68053.t1	557.327	-1.90109	0.110462	-17.2103	2.22276e-66	8.03239e-65	K17906		hypothetical protein C2G38_843653 [Gigaspora rosea].	RIB23489.1	2e-62	252.7	Eukaryota_Mucoromycota_Glomeromycetes_Diversisporales_Gigasporaceae_Gigaspora_Gigaspora rosea
g39285.t1	1506.11	1.23776	0.0719551	17.2018	2.57331e-66	9.28519e-65	K07151	GO:0004579, GO:0006486, GO:0016021, GO:0005783, GO:0046872, GO:0005635, GO:0015935, GO:0016791, GO:0003735, GO:0003723, GO:0018196, GO:0043687, GO:0046856, GO:0097502, GO:0006412	Dolichyl-diphosphooligosaccharide--protein glycosyltransferase subunit stt3 [Hondaea fermentalgiana].	GBG25029.1	4.8e-155	558.1	Eukaryota_NA_Labyrinthulomycetes_NA_Thraustochytriaceae_Hondaea_Hondaea fermentalgiana
g15907.t1	820.493	-1.54665	0.0899253	-17.1993	2.68792e-66	9.68417e-65			#N/A	#N/A	#N/A	#N/A	#N/A
g24575.t1	760.402	-1.51599	0.08815	-17.1978	2.7559e-66	9.91422e-65		GO:0034599, GO:0004601, GO:0098869, GO:0020037, GO:0046872	#N/A	#N/A	#N/A	#N/A	#N/A
g36976.t1	2492.62	1.05804	0.0615329	17.1947	2.9079e-66	1.04454e-64		GO:0016042, GO:0016787	PREDICTED: patatin-like phospholipase domain-containing protein 2 [Branchiostoma belcheri].	XP_019641501.1	4.4e-19	105.9	Eukaryota_Chordata_NA_NA_Branchiostomidae_Branchiostoma_Branchiostoma belcheri
g8132.t1	2291.56	1.04174	0.0605896	17.1934	2.97585e-66	1.06735e-64			#N/A	#N/A	#N/A	#N/A	#N/A
g60877.t1	256.968	-2.63364	0.153186	-17.1924	3.02679e-66	1.084e-64	K19903		hypothetical protein SPRG_20512 [Saprolegnia parasitica CBS 223.65].	XP_012202598.1	1.5e-06	66.2	Eukaryota_NA_Oomycetes_Saprolegniales_Saprolegniaceae_Saprolegnia_Saprolegnia parasitica
g79847.t1	195.565	-3.06319	0.178194	-17.1902	3.14445e-66	1.12446e-64	K00428		putative ascorbate peroxidase [Lingula anatina].	XP_013412190.1	9.9e-21	113.6	Eukaryota_Brachiopoda_Lingulata_Lingulida_Lingulidae_Lingula_Lingula anatina
g43538.t1	347.522	-2.14946	0.125075	-17.1854	3.4157e-66	1.21964e-64			#N/A	#N/A	#N/A	#N/A	#N/A
g10820.t1	9399.04	0.874939	0.0509161	17.184	3.50195e-66	1.24858e-64			#N/A	#N/A	#N/A	#N/A	#N/A
g45715.t1	490.012	-1.84293	0.107347	-17.1679	4.61508e-66	1.64301e-64			MORN motif precursor [Rhodobacteraceae bacterium HTCC2150].	WP_008184571.1	3.3e-57	232.6	Bacteria_Proteobacteria_Alphaproteobacteria_Rhodobacterales_Rhodobacteraceae_NA_Rhodobacteraceae bacterium HTCC2150
g61490.t1	3222.52	-0.959481	0.0559331	-17.1541	5.85861e-66	2.08263e-64	K15377		hypothetical protein PBRA_007074 [Plasmodiophora brassicae].	CEO98960.1	4.7e-87	332.4	Eukaryota_NA_NA_Plasmodiophorida_Plasmodiophoridae_Plasmodiophora_Plasmodiophora brassicae
g35108.t1	247.028	-2.79904	0.163187	-17.1524	6.0309e-66	2.1407e-64			hypothetical protein [Schaalia georgiae].	WP_131241469.1	2.2e-14	90.1	Bacteria_Actinobacteria_Actinobacteria_Actinomycetales_Actinomycetaceae_Schaalia_Schaalia georgiae
g38422.t1	2707.43	1.04031	0.0607515	17.1239	9.83725e-66	3.48663e-64	K02217	GO:0006879, GO:0008199, GO:0005737, GO:0016491, GO:0006826	ferritin [Chloroflexi bacterium].	RPI99268.1	8.044e-31	131	Bacteria_Chloroflexi
g81323.t1	5701.8	-0.830567	0.048538	-17.1117	1.21457e-65	4.29846e-64			#N/A	#N/A	#N/A	#N/A	#N/A
g21382.t1	347.512	2.7124	0.158617	17.1003	1.47591e-65	5.21568e-64			#N/A	#N/A	#N/A	#N/A	#N/A
g57506.t1	1247.06	1.22959	0.0719341	17.0933	1.6647e-65	5.8742e-64	K18467	GO:0030904, GO:0042147, GO:0140312, GO:0010008, GO:0005829, GO:0005549, GO:0015031, GO:0034613, GO:0005739	hypothetical protein, variant [Aphanomyces astaci].	XP_009830926.1	1.8e-66	262.3	Eukaryota_NA_Oomycetes_Saprolegniales_Saprolegniaceae_Aphanomyces_Aphanomyces astaci
g56251.t1	1924.16	1.12865	0.0660491	17.088	1.82246e-65	6.42142e-64	K07253		predicted protein, partial [Micromonas pusilla CCMP1545].	XP_003060817.1	4.4e-28	136	Eukaryota_Chlorophyta_Mamiellophyceae_Mamiellales_Mamiellaceae_Micromonas_Micromonas pusilla
g74972.t1	3610.72	0.88213	0.0516305	17.0855	1.90448e-65	6.70057e-64	K09488		hypothetical protein BBJ29_001996 [Phytophthora kernoviae].	RLN64414.1	1.2e-154	557	Eukaryota_NA_Oomycetes_Peronosporales_Peronosporaceae_Phytophthora_Phytophthora kernoviae
g52019.t1	2756.83	-0.990034	0.0579575	-17.0821	2.01872e-65	7.09213e-64	K03098		lipocalin family protein [Mucilaginibacter gotjawali].	WP_096352080.1	1.9e-17	100.5	Bacteria_Bacteroidetes_Sphingobacteriia_Sphingobacteriales_Sphingobacteriaceae_Mucilaginibacter_Mucilaginibacter gotjawali
g10142.t1	378.831	-2.08828	0.122266	-17.0798	2.10015e-65	7.36742e-64			#N/A	#N/A	#N/A	#N/A	#N/A
g10411.t1	341.426	-2.1208	0.124181	-17.0783	2.15171e-65	7.53726e-64			hypothetical protein CY34DRAFT_813561 [Suillus luteus UH-Slu-Lm8-n1].	KIK33499.1	1e-47	202.2	Eukaryota_Basidiomycota_Agaricomycetes_Boletales_Suillaceae_Suillus_Suillus luteus
g48338.t1	1935.5	1.09505	0.0642379	17.0468	3.69488e-65	1.2924e-63		GO:0070004, GO:0006508, GO:0016021, GO:0016805, GO:0008270, GO:0070475, GO:0070037, GO:0019843	peptidase [Achlya hypogyna].	OQR96308.1	5.8e-144	521.5	Eukaryota_NA_Oomycetes_Saprolegniales_Saprolegniaceae_Achlya_Achlya hypogyna
g66290.t1	851.095	-1.37033	0.0804315	-17.0372	4.35159e-65	1.51989e-63	K11253	GO:0000786, GO:0046982, GO:0003677, GO:0005634, GO:0016787, GO:0005739, GO:0005840, GO:0016021	histone H3 [Nannochloropsis gaditana CCMP526].	XP_005855528.1	1.5e-63	252.3	Eukaryota_NA_Eustigmatophyceae_Eustigmatales_Monodopsidaceae_Nannochloropsis_Nannochloropsis gaditana
g42653.t1	1401.47	1.26947	0.0745569	17.0268	5.19632e-65	1.81229e-63	K11274		WD repeat and HMG-box DNA-binding protein 1 [Selaginella moellendorffii].	XP_024540527.1	2.2e-96	364	Eukaryota_Streptophyta_Lycopodiopsida_Selaginellales_Selaginellaceae_Selaginella_Selaginella moellendorffii
g42262.t1	449.048	1.93439	0.113654	17.02	5.83304e-65	2.03141e-63		GO:0005643	#N/A	#N/A	#N/A	#N/A	#N/A
g77590.t1	5825.46	0.826838	0.0485854	17.0182	6.01687e-65	2.09239e-63		GO:0140359, GO:0055085, GO:0016021, GO:0008643, GO:0005886, GO:0005524	ATP-binding cassette transporter, subfamily B, member 4, group TAP protein PpABCB4 MET type [Ectocarpus siliculosus].	CBN78490.1	1.1e-190	677.2	Eukaryota_NA_Phaeophyceae_Ectocarpales_Ectocarpaceae_Ectocarpus_Ectocarpus siliculosus
g14165.t1	1428.54	1.18524	0.0696564	17.0156	6.29575e-65	2.1862e-63			hypothetical protein FRACYDRAFT_271152 [Fragilariopsis cylindrus CCMP1102].	OEU09965.1	8.2e-55	224.6	Eukaryota_Bacillariophyta_Bacillariophyceae_Bacillariales_Bacillariaceae_Fragilariopsis_Fragilariopsis cylindrus
g80867.t1	1879.9	1.35678	0.0797493	17.013	6.57257e-65	2.27903e-63			hypothetical protein FNF29_04460 [Cafeteria roenbergensis].	KAA0151536.1	7.1e-112	416.4	Eukaryota_NA_NA_Bicosoecida_Cafeteriaceae_Cafeteria_Cafeteria roenbergensis
g9624.t1	4384.23	0.818069	0.0481727	16.982	1.11594e-64	3.86391e-63		GO:0022857, GO:0055085, GO:0016021	hypothetical protein PPTG_14520 [Phytophthora parasitica INRA-310].	XP_008910115.1	1.1e-29	141.4	Eukaryota_NA_Oomycetes_Peronosporales_Peronosporaceae_Phytophthora_Phytophthora parasitica
g66151.t1	334.547	-2.24407	0.132209	-16.9737	1.28669e-64	4.44872e-63			#N/A	#N/A	#N/A	#N/A	#N/A
g78254.t1	1821.03	1.06299	0.062706	16.952	1.86017e-64	6.42226e-63			hypothetical protein NSK_006919 [Nannochloropsis salina CCMP1776].	TFJ81668.1	8.3e-93	352.1	Eukaryota_NA_Eustigmatophyceae_Eustigmatales_Monodopsidaceae_Microchloropsis_Microchloropsis salina
g43675.t1	202.57	-3.04037	0.179449	-16.9428	2.17492e-64	7.49816e-63			PREDICTED: phosphatidylinositol 3,4,5-trisphosphate-dependent Rac exchanger 2 protein [Gekko japonicus].	XP_015264374.1	1.9e-10	78.2	Eukaryota_Chordata_NA_Squamata_Gekkonidae_Gekko_Gekko japonicus
g61096.t1	931.063	-1.43683	0.084816	-16.9405	2.26077e-64	7.78294e-63			cmgc cdk cdc2 protein kinase [Plasmopara halstedii].	XP_024571892.1	1.4e-27	135.6	Eukaryota_NA_Oomycetes_Peronosporales_Peronosporaceae_Plasmopara_Plasmopara halstedii
g78343.t1	513.019	-1.82911	0.108099	-16.9206	3.16961e-64	1.08961e-62			#N/A	#N/A	#N/A	#N/A	#N/A
g8783.t1	155.175	-4.46634	0.264266	-16.9009	4.42916e-64	1.52042e-62			#N/A	#N/A	#N/A	#N/A	#N/A
g14244.t1	750.769	-1.81418	0.107403	-16.8912	5.21914e-64	1.78905e-62			Phosphatidylinositol/phosphatidylcholine transfer protein SFH9 [Hondaea fermentalgiana].	GBG29514.1	2.6e-30	144.4	Eukaryota_NA_Labyrinthulomycetes_NA_Thraustochytriaceae_Hondaea_Hondaea fermentalgiana
g4596.t1	1673.27	1.18936	0.0704514	16.882	6.10207e-64	2.08872e-62			hypothetical protein AK812_SmicGene4990 [Symbiodinium microadriaticum].	OLQ11201.1	7.6e-76	295.4	Eukaryota_NA_Dinophyceae_Suessiales_Symbiodiniaceae_Symbiodinium_Symbiodinium microadriaticum
g63013.t1	403.28	-1.91566	0.113477	-16.8814	6.16521e-64	2.10732e-62	K06637		predicted protein [Bathycoccus prasinos].	XP_007512194.1	2.2e-25	127.9	Eukaryota_Chlorophyta_Mamiellophyceae_Mamiellales_Bathycoccaceae_Bathycoccus_Bathycoccus prasinos
g19910.t1	776.443	-1.4471	0.0857823	-16.8695	7.54302e-64	2.57461e-62			MULTISPECIES: hypothetical protein [unclassified Opitutaceae].	WP_125069211.1	5.7e-37	166.8	Bacteria_Verrucomicrobia_Opitutae_Opitutales_Opitutaceae_NA_NA
g4286.t1	692.466	1.55684	0.0923022	16.8668	7.89648e-64	2.69142e-62			#N/A	#N/A	#N/A	#N/A	#N/A
g49785.t1	395.376	2.20909	0.131101	16.8504	1.04293e-63	3.54966e-62			arylsulfatase B [Nannochloropsis gaditana CCMP526].	XP_005853575.1	1.4e-58	236.9	Eukaryota_NA_Eustigmatophyceae_Eustigmatales_Monodopsidaceae_Nannochloropsis_Nannochloropsis gaditana
g61533.t1	207.679	3.38207	0.200749	16.8472	1.09939e-63	3.73654e-62			#N/A	#N/A	#N/A	#N/A	#N/A
g36517.t1	153.081	-4.37778	0.260118	-16.83	1.47201e-63	4.99588e-62			#N/A	#N/A	#N/A	#N/A	#N/A
g40785.t1	1231.69	1.38087	0.0820591	16.8277	1.52837e-63	5.17984e-62			#N/A	#N/A	#N/A	#N/A	#N/A
g56046.t1	480.243	1.84986	0.109961	16.8229	1.6587e-63	5.61362e-62			#N/A	#N/A	#N/A	#N/A	#N/A
g17043.t1	18031.7	-0.735529	0.0437244	-16.8219	1.68555e-63	5.69645e-62	K20276		Hyalin [Gillisia limnaea DSM 15749].	EHQ01270.1	1.1e-83	323.2	Bacteria_Bacteroidetes_Flavobacteriia_Flavobacteriales_Flavobacteriaceae_Gillisia_Gillisia limnaea
g70507.t1	769.943	1.45681	0.0866575	16.8111	2.02381e-63	6.83e-62	K02355	GO:0032790, GO:0003924, GO:0005739, GO:0005525, GO:0032543, GO:0005829, GO:0016020, GO:0051881, GO:0000002, GO:0003746, GO:0003743, GO:0006414, GO:0006413	elongation factor G [Deltaproteobacteria bacterium].	RMG93388.1	1.5e-148	537	Bacteria_Proteobacteria_Deltaproteobacteria_NA_NA_NA_Deltaproteobacteria bacterium
g12005.t1	2341.16	1.01047	0.0601295	16.8048	2.24907e-63	7.57956e-62	K00600	GO:0004372, GO:0019264, GO:0005737, GO:0035999, GO:0030170, GO:0031012, GO:0008168, GO:0043231, GO:0031982, GO:0070905, GO:0070013, GO:0008270, GO:0032259, GO:0106312, GO:0106313, GO:0005085, GO:0006565, GO:0016301, GO:0046655, GO:0007264, GO:0006555, GO:0050790, GO:0016310	PREDICTED: serine hydroxymethyltransferase 4-like [Ipomoea nil].	XP_019174365.1	7.5e-128	467.2	Eukaryota_Streptophyta_NA_Solanales_Convolvulaceae_Ipomoea_Ipomoea nil
g71061.t1	721.316	-1.58262	0.0941969	-16.8012	2.39069e-63	8.04552e-62			#N/A	#N/A	#N/A	#N/A	#N/A
g16233.t1	1034.26	1.25542	0.0748104	16.7814	3.33778e-63	1.12171e-61			#N/A	#N/A	#N/A	#N/A	#N/A
g76399.t1	488.598	-1.96976	0.117466	-16.7688	4.12842e-63	1.38548e-61			#N/A	#N/A	#N/A	#N/A	#N/A
g16840.t1	221.092	-2.74112	0.163631	-16.7518	5.49513e-63	1.84156e-61			Guanine nucleotide-binding protein subunit beta-like protein [Apostasia shenzhenica].	PKA58028.1	5e-96	363.6	Eukaryota_Streptophyta_Liliopsida_Asparagales_Orchidaceae_Apostasia_Apostasia shenzhenica
g77538.t1	4695.17	-0.801828	0.0478701	-16.7501	5.65549e-63	1.89266e-61			#N/A	#N/A	#N/A	#N/A	#N/A
g3271.t1	697.65	-1.65583	0.0989479	-16.7343	7.36973e-63	2.46291e-61			hypothetical protein C0585_07330 [Candidatus Woesearchaeota archaeon].	PLW79529.1	3e-41	180.6	Archaea_Candidatus Woesearchaeota_NA_NA_NA_NA_Candidatus Woesearchaeota archaeon
g3819.t1	11595.2	0.697221	0.0417267	16.7092	1.12242e-62	3.74581e-61	K01915	GO:0004356, GO:0006807	hypothetical protein GUITHDRAFT_71007 [Guillardia theta CCMP2712].	XP_005832855.1	1.9e-249	872.1	Eukaryota_Cryptophyta_NA_Pyrenomonadales_Geminigeraceae_Guillardia_Guillardia theta
g78189.t1	6318.46	0.761512	0.0456036	16.6985	1.34381e-62	4.47844e-61		GO:0005975, GO:0047514, GO:0016021, GO:1901575	hypothetical protein FisN_1Lh225 [Fistulifera solaris].	GAX21099.1	1.5e-229	806.6	Eukaryota_Bacillariophyta_Bacillariophyceae_Naviculales_Naviculaceae_Fistulifera_Fistulifera solaris
g56523.t1	945.515	-1.41112	0.0845076	-16.6981	1.35199e-62	4.49943e-61			hypothetical protein DYB36_009537 [Aphanomyces astaci].	RHY16743.1	3.3e-31	146.4	Eukaryota_NA_Oomycetes_Saprolegniales_Saprolegniaceae_Aphanomyces_Aphanomyces astaci
g29440.t1	864.743	-1.65894	0.0994385	-16.6831	1.73883e-62	5.77884e-61			actin [Paulinella micropora].	BBE07958.1	4e-88	336.3	Eukaryota_Cercozoa_NA_Euglyphida_Paulinellidae_Paulinella_Paulinella micropora
g63867.t1	209.907	-2.81893	0.169109	-16.6693	2.19047e-62	7.26974e-61			PREDICTED: uncharacterized protein LOC109584068 [Amphimedon queenslandica].	XP_019855195.1	2e-19	107.8	Eukaryota_Porifera_Demospongiae_Haplosclerida_Niphatidae_Amphimedon_Amphimedon queenslandica
g72028.t1	4260.6	0.831424	0.0498812	16.6681	2.23709e-62	7.41423e-61	K00801	GO:0004310, GO:0008610, GO:0010287, GO:0051996, GO:0005789, GO:0016119, GO:0046905, GO:0045338, GO:0016767, GO:0120251, GO:0016021, GO:0030246, GO:0016853, GO:0046872, GO:0044249, GO:0016125, GO:1901617, GO:1902652, GO:1901362, GO:0044283, GO:0005975	squalene synthase [Bacteroidetes bacterium].	RLD41093.1	2.1e-97	366.3	Bacteria_Bacteroidetes_NA_NA_NA_NA_Bacteroidetes bacterium
g883.t1	410.11	2.00439	0.120326	16.6579	2.65072e-62	8.77298e-61			hypothetical protein AURANDRAFT_70485 [Aureococcus anophagefferens].	XP_009032192.1	1.6e-68	270.8	Eukaryota_NA_Pelagophyceae_Pelagomonadales_NA_Aureococcus_Aureococcus anophagefferens
g65533.t1	1376.31	-1.53468	0.092207	-16.6439	3.35076e-62	1.10746e-60			#N/A	#N/A	#N/A	#N/A	#N/A
g39272.t1	314.189	-2.32492	0.139813	-16.6289	4.30696e-62	1.42153e-60			hypothetical protein PBRA_006609 [Plasmodiophora brassicae].	CEO98495.1	6.4e-89	338.2	Eukaryota_NA_NA_Plasmodiophorida_Plasmodiophoridae_Plasmodiophora_Plasmodiophora brassicae
g16384.t1	202.993	-2.97789	0.179082	-16.6287	4.32178e-62	1.42447e-60		GO:0003682, GO:0005634, GO:0016571, GO:0010468, GO:0034708, GO:0070013	PREDICTED: NF-kappa-B-activating protein-like [Hydra vulgaris].	XP_004206648.1	4e-28	134.8	Eukaryota_Cnidaria_Hydrozoa_Anthoathecata_Hydridae_Hydra_Hydra vulgaris
g4869.t1	318.704	2.2321	0.134301	16.6201	4.98506e-62	1.64083e-60	K04610	GO:0004965, GO:0007186, GO:0016021	hypothetical protein pdam_00004025 [Pocillopora damicornis].	RMX39602.1	4.5e-07	66.6	Eukaryota_Cnidaria_Anthozoa_Scleractinia_Pocilloporidae_Pocillopora_Pocillopora damicornis
g77094.t1	2266.09	0.938442	0.0565448	16.5964	7.39504e-62	2.43074e-60	K02212	GO:0042555, GO:0006270, GO:0003678, GO:0000347, GO:0032508, GO:0016887, GO:0000785, GO:0003677, GO:0005524, GO:0000727, GO:0031261, GO:0000228, GO:1902969, GO:0005656, GO:0006271, GO:0005657, GO:0009555, GO:0009507, GO:0003682, GO:0001878, GO:0051301	DNA replication licensing factor MCM4 [Stygiella incarcerata].	ANM86137.1	7.5e-220	773.9	Eukaryota_NA_NA_NA_NA_Stygiella_Stygiella incarcerata
g8140.t1	446.436	-1.78143	0.107342	-16.5958	7.47197e-62	2.45267e-60			hypothetical protein PHYSODRAFT_295239 [Phytophthora sojae].	XP_009517722.1	1.8e-28	139.8	Eukaryota_NA_Oomycetes_Peronosporales_Peronosporaceae_Phytophthora_Phytophthora sojae
g75852.t1	672.211	-1.45636	0.0877581	-16.5952	7.55225e-62	2.47563e-60	K10588		HECT-domain-containing protein [Rhizopus microsporus ATCC 52813].	XP_023468975.1	6.7e-77	299.7	Eukaryota_Mucoromycota_Mucoromycetes_Mucorales_Rhizopodaceae_Rhizopus_Rhizopus microsporus
g129.t1	663.971	1.59456	0.0961204	16.5891	8.35022e-62	2.73347e-60			#N/A	#N/A	#N/A	#N/A	#N/A
g69226.t1	414.39	-1.84106	0.110992	-16.5873	8.60866e-62	2.81423e-60			hypothetical protein pdam_00007809 [Pocillopora damicornis].	RMX46165.1	1.7e-09	73.6	Eukaryota_Cnidaria_Anthozoa_Scleractinia_Pocilloporidae_Pocillopora_Pocillopora damicornis
g19793.t1	762.564	1.62033	0.0976932	16.5859	8.81805e-62	2.87876e-60			conserved unknown protein [Ectocarpus siliculosus].	CBJ33628.1	1.5e-109	408.3	Eukaryota_NA_Phaeophyceae_Ectocarpales_Ectocarpaceae_Ectocarpus_Ectocarpus siliculosus
g76785.t1	1719.25	1.05957	0.0639982	16.5562	1.44387e-61	4.70729e-60			#N/A	#N/A	#N/A	#N/A	#N/A
g40323.t1	813.047	1.50272	0.0908144	16.5472	1.67755e-61	5.46172e-60			hypothetical protein GUITHDRAFT_164415 [Guillardia theta CCMP2712].	XP_005828369.1	5.7e-53	218.8	Eukaryota_Cryptophyta_NA_Pyrenomonadales_Geminigeraceae_Guillardia_Guillardia theta
g83384.t1	607.321	1.69232	0.102274	16.5469	1.68459e-61	5.4772e-60			#N/A	#N/A	#N/A	#N/A	#N/A
g24152.t1	279.706	-7.465	0.451198	-16.5449	1.74395e-61	5.66252e-60			#N/A	#N/A	#N/A	#N/A	#N/A
g3845.t1	391.525	-1.9811	0.120031	-16.5049	3.38221e-61	1.0967e-59			hypothetical protein AXG93_1881s1360 [Marchantia polymorpha subsp. ruderalis].	OAE27844.1	4.7e-13	87.4	Eukaryota_Streptophyta_Marchantiopsida_Marchantiales_Marchantiaceae_Marchantia_Marchantia polymorpha
g39714.t1	19371.6	0.737445	0.0446955	16.4993	3.71137e-61	1.20181e-59	K01966	GO:0016874, GO:0009317, GO:0006633, GO:0016740	propionyl-CoA carboxylase beta chain, mitochondrial isoform X1 [Danio rerio].	XP_005163429.1	4.9e-207	730.7	Eukaryota_Chordata_Actinopteri_Cypriniformes_Cyprinidae_Danio_Danio rerio
g36336.t1	1093.98	1.26335	0.076608	16.491	4.25613e-61	1.37636e-59	K14411		RNA-binding domain-containing protein [Aspergillus aculeatinus CBS 121060].	XP_025499668.1	1.5e-27	134	Eukaryota_Ascomycota_Eurotiomycetes_Eurotiales_Aspergillaceae_Aspergillus_Aspergillus aculeatinus
g15982.t1	3204.1	0.868046	0.0526629	16.4831	4.85701e-61	1.56856e-59	K01899	GO:0004775, GO:0006099, GO:0005739, GO:0009361, GO:0000166, GO:0004776, GO:0005507	succinate--CoA ligase [ADP/GDP-forming] subunit alpha, mitochondrial precursor [Rattus norvegicus].	NP_446204.2	3.8e-119	438.3	Eukaryota_Chordata_Mammalia_Rodentia_Muridae_Rattus_Rattus norvegicus
g70555.t1	4292.32	1.1063	0.0671394	16.4777	5.30662e-61	1.71146e-59	K01527	GO:0042788, GO:0003729, GO:0006952, GO:0005854, GO:0005829, GO:0051537, GO:0016491, GO:0046872, GO:0005634, GO:0016021	transcription factor BTF3 [Bigelowiella natans].	AAT09077.1	7.8e-38	167.2	Eukaryota_Cercozoa_Chlorarachniophyceae_NA_NA_Bigelowiella_Bigelowiella natans
g78456.t1	353.113	-2.09208	0.12724	-16.442	9.57104e-61	3.08264e-59			#N/A	#N/A	#N/A	#N/A	#N/A
g52236.t1	164.318	-3.77749	0.229836	-16.4356	1.06352e-60	3.41621e-59			signal protein [Bordetella ansorpii].	WP_066410487.1	8.6e-18	102.8	Bacteria_Proteobacteria_Betaproteobacteria_Burkholderiales_Alcaligenaceae_Bordetella_Bordetella ansorpii
g63210.t1	194.339	-3.41109	0.207542	-16.4357	1.06228e-60	3.41621e-59			predicted protein [Naegleria gruberi strain NEG-M].	XP_002668194.1	1.3e-09	75.5	Eukaryota_Heterolobosea_NA_NA_Vahlkampfiidae_Naegleria_Naegleria gruberi
g16290.t1	1321.08	-1.12293	0.0684475	-16.4057	1.74034e-60	5.58283e-59	K09420		unnamed protein product [Pseudo-nitzschia multistriata].	VEU39299.1	9.4e-61	244.6	Eukaryota_Bacillariophyta_Bacillariophyceae_Bacillariales_Bacillariaceae_Pseudo-nitzschia_Pseudo-nitzschia multistriata
g14523.t1	743.55	-1.46976	0.089597	-16.4041	1.78705e-60	5.72501e-59			hypothetical protein H310_08854 [Aphanomyces invadans].	XP_008872985.1	1.4e-22	117.9	Eukaryota_NA_Oomycetes_Saprolegniales_Saprolegniaceae_Aphanomyces_Aphanomyces invadans
g27744.t1	742.164	-1.38698	0.0846331	-16.3881	2.32464e-60	7.43729e-59			#N/A	#N/A	#N/A	#N/A	#N/A
g522.t1	771.404	-1.85835	0.113453	-16.3799	2.66364e-60	8.51051e-59			#N/A	#N/A	#N/A	#N/A	#N/A
g77438.t1	5935.11	1.10657	0.0675606	16.3789	2.70684e-60	8.63705e-59	K04565		superoxide dismutase family protein [Acaryochloris sp. CCMEE 5410].	WP_010477745.1	3.7e-22	116.7	Bacteria_Cyanobacteria_NA_Synechococcales_Acaryochloridaceae_Acaryochloris_Acaryochloris sp. CCMEE 5410
g80883.t1	1286.15	1.23474	0.0756244	16.3273	6.31035e-60	2.01085e-58	K04097		predicted protein [Micromonas commoda].	XP_002502527.1	1.1e-54	223.4	Eukaryota_Chlorophyta_Mamiellophyceae_Mamiellales_Mamiellaceae_Micromonas_Micromonas commoda
g24205.t1	589.433	-1.76659	0.108299	-16.3121	8.0923e-60	2.57526e-58			#N/A	#N/A	#N/A	#N/A	#N/A
g47240.t1	3508.69	1.01648	0.0623475	16.3034	9.32898e-60	2.96488e-58			#N/A	#N/A	#N/A	#N/A	#N/A
g57566.t1	2479.19	1.00388	0.0615821	16.3015	9.62982e-60	3.05645e-58			hypothetical protein BAJALOKI1v1_1610008 [Candidatus Lokiarchaeota archaeon].	TXT58570.1	1.5e-49	208.4	Archaea_Candidatus Lokiarchaeota_NA_NA_NA_NA_Candidatus Lokiarchaeota archaeon
g44395.t1	299.243	-2.35925	0.144803	-16.2928	1.1097e-59	3.51746e-58	K09699		hypothetical protein SAMD00019534_069310, partial [Acytostelium subglobosum LB1].	XP_012753497.1	8.3e-100	374.4	Eukaryota_NA_NA_Acytosteliales_Acytosteliaceae_Acytostelium_Acytostelium subglobosum
g33808.t1	1981.05	-1.03357	0.0634511	-16.2893	1.17546e-59	3.72101e-58			#N/A	#N/A	#N/A	#N/A	#N/A
g31507.t1	250.782	3.09728	0.190421	16.2654	1.73622e-59	5.48888e-58			hypothetical protein THAOC_04284 [Thalassiosira oceanica].	EJK74063.1	2e-97	366.7	Eukaryota_Bacillariophyta_Coscinodiscophyceae_Thalassiosirales_Thalassiosiraceae_Thalassiosira_Thalassiosira oceanica
g32181.t1	234.188	-2.94546	0.181383	-16.2389	2.67758e-59	8.45375e-58			F-box/LRR-repeat protein 14, partial [Candidatus Protochlamydia amoebophila].	KIC70758.1	1.1e-11	81.6	Bacteria_Chlamydiae_Chlamydiia_Parachlamydiales_Parachlamydiaceae_Candidatus Protochlamydia_Candidatus Protochlamydia amoebophila
g32862.t1	2261.16	1.44909	0.0892375	16.2386	2.69181e-59	8.48751e-58			#N/A	#N/A	#N/A	#N/A	#N/A
g43004.t1	1416.59	-1.21953	0.0751145	-16.2356	2.82268e-59	8.88848e-58			asparagine--tRNA cytoplasmic 1 [Chlorella sorokiniana].	PRW57561.1	3e-14	90.9	Eukaryota_Chlorophyta_Trebouxiophyceae_Chlorellales_Chlorellaceae_Chlorella_Chlorella sorokiniana
g56769.t1	2485.75	-0.903475	0.055649	-16.2353	2.84057e-59	8.9331e-58	K11425		PREDICTED: histone-lysine N-methyltransferase NSD3 [Nanorana parkeri].	XP_018428119.1	7.8e-58	235.7	Eukaryota_Chordata_Amphibia_Anura_Dicroglossidae_Nanorana_Nanorana parkeri
g10022.t1	402.3	-1.92327	0.118479	-16.233	2.94677e-59	9.25495e-58			#N/A	#N/A	#N/A	#N/A	#N/A
g29411.t1	261.875	-7.36766	0.453973	-16.2293	3.13087e-59	9.82028e-58			#N/A	#N/A	#N/A	#N/A	#N/A
g11576.t1	12230.7	0.792914	0.0488782	16.2223	3.51026e-59	1.09959e-57			#N/A	#N/A	#N/A	#N/A	#N/A
g5087.t1	607.275	-1.54942	0.0955162	-16.2215	3.5514e-59	1.11103e-57			#N/A	#N/A	#N/A	#N/A	#N/A
g29176.t1	3631.39	0.849239	0.0524003	16.2068	4.51706e-59	1.40945e-57			#N/A	#N/A	#N/A	#N/A	#N/A
g41721.t1	1048.12	1.33743	0.0825224	16.2068	4.51205e-59	1.40945e-57			#N/A	#N/A	#N/A	#N/A	#N/A
g11942.t1	609.394	1.57539	0.0972462	16.2	5.04258e-59	1.57139e-57			#N/A	#N/A	#N/A	#N/A	#N/A
g7364.t1	434.951	-2.12078	0.131032	-16.1852	6.41088e-59	1.99519e-57			metallophosphoesterase family protein [Planctomycetes bacterium].	RLS74464.1	2.1e-64	259.6	Bacteria_Planctomycetes_NA_NA_NA_NA_Planctomycetes bacterium
g67555.t1	3109.21	0.898335	0.0555729	16.165	8.90506e-59	2.76783e-57	K17609		nucleoredoxin [Exaiptasia pallida].	XP_020909633.1	1.2e-65	260.8	Eukaryota_Cnidaria_Anthozoa_Actiniaria_Aiptasiidae_Exaiptasia_Exaiptasia pallida
g5030.t1	1011.51	1.21454	0.0754112	16.1055	2.33279e-58	7.24132e-57	K09228		PREDICTED: phospholipid scramblase 1-like [Rhagoletis zephyria].	XP_017493761.1	3.4e-08	68.9	Eukaryota_Arthropoda_Insecta_Diptera_Tephritidae_Rhagoletis_Rhagoletis zephyria
g82021.t1	4594.39	0.792827	0.0492354	16.1028	2.43875e-58	7.56044e-57			#N/A	#N/A	#N/A	#N/A	#N/A
g73789.t1	8933.44	0.778955	0.0484501	16.0775	3.67036e-58	1.13639e-56			#N/A	#N/A	#N/A	#N/A	#N/A
g1538.t1	953.728	1.2802	0.0796861	16.0656	4.44895e-58	1.37568e-56			#N/A	#N/A	#N/A	#N/A	#N/A
g55271.t1	297.934	-2.1908	0.136413	-16.06	4.86342e-58	1.5019e-56			#N/A	#N/A	#N/A	#N/A	#N/A
g24288.t1	1816.78	-1.03086	0.0642605	-16.0419	6.51307e-58	2.00876e-56			formin-like protein 13 [Glycine soja].	XP_028211762.1	3.9e-42	183.7	Eukaryota_Streptophyta_NA_Fabales_Fabaceae_Glycine_Glycine soja
g21339.t1	695.931	-1.48256	0.0925639	-16.0167	9.7776e-58	3.01173e-56			#N/A	#N/A	#N/A	#N/A	#N/A
g43652.t1	1479.69	1.09535	0.06841	16.0116	1.06058e-57	3.26266e-56			MBL fold metallo-hydrolase [Synechococcus sp. PCC 7336].	WP_026101150.1	7.1e-53	218.4	Bacteria_Cyanobacteria_NA_Synechococcales_Synechococcaceae_Synechococcus_Synechococcus sp. PCC 7336
g51855.t1	743.828	1.56534	0.0977734	16.0099	1.09001e-57	3.34889e-56			#N/A	#N/A	#N/A	#N/A	#N/A
g53103.t1	7349.94	0.724962	0.0453062	16.0014	1.24966e-57	3.83448e-56			conserved unknown protein [Ectocarpus siliculosus].	CBN74732.1	2.4e-31	149.1	Eukaryota_NA_Phaeophyceae_Ectocarpales_Ectocarpaceae_Ectocarpus_Ectocarpus siliculosus
g5965.t1	394.259	-2.15523	0.135088	-15.9543	2.66087e-57	8.15423e-56	K20828		hypothetical protein SYNPS1DRAFT_6091, partial [Syncephalis pseudoplumigaleata].	RKP25817.1	5.9e-20	109	Eukaryota_Zoopagomycota_Zoopagomycetes_Zoopagales_Piptocephalidaceae_Syncephalis_Syncephalis pseudoplumigaleata
g58951.t1	12175.6	0.70917	0.0444827	15.9426	3.20733e-57	9.81631e-56			#N/A	#N/A	#N/A	#N/A	#N/A
g4417.t1	413.523	-2.11828	0.132978	-15.9295	3.95455e-57	1.20878e-55	K20276		HYR domain-containing protein [Flavobacteriaceae bacterium MAR_2010_72].	WP_119028579.1	7.4e-75	294.3	Bacteria_Bacteroidetes_Flavobacteriia_Flavobacteriales_Flavobacteriaceae_NA_Flavobacteriaceae bacterium MAR_2010_72
g74456.t1	147.843	-3.51286	0.220586	-15.9251	4.24441e-57	1.29573e-55			#N/A	#N/A	#N/A	#N/A	#N/A
g25880.t1	1396.19	-1.22875	0.0771606	-15.9246	4.27531e-57	1.30351e-55			#N/A	#N/A	#N/A	#N/A	#N/A
g76174.t1	1029.37	1.41986	0.0891739	15.9224	4.43011e-57	1.34899e-55			hypothetical protein NAEGRDRAFT_78553 [Naegleria gruberi strain NEG-M].	XP_002681273.1	4.5e-27	132.1	Eukaryota_Heterolobosea_NA_NA_Vahlkampfiidae_Naegleria_Naegleria gruberi
g5401.t1	809.837	-1.49149	0.0936813	-15.9209	4.53718e-57	1.37984e-55			hypothetical protein [Oharaeibacter diazotrophicus].	WP_126537629.1	3.7e-44	190.3	Bacteria_Proteobacteria_Alphaproteobacteria_Rhizobiales_Methylocystaceae_NA_NA
g53354.t1	247.941	-2.62251	0.164805	-15.9127	5.17065e-57	1.5705e-55	K07755	GO:0008168, GO:0032259	methyltransferase domain-containing protein [Deltaproteobacteria bacterium].	TNF29694.1	5.9e-90	340.9	Bacteria_Proteobacteria_Deltaproteobacteria_NA_NA_NA_Deltaproteobacteria bacterium
g57729.t1	8139.34	-0.795861	0.0500437	-15.9033	6.00926e-57	1.82291e-55			#N/A	#N/A	#N/A	#N/A	#N/A
g39743.t1	857.683	1.29012	0.0812086	15.8865	7.85858e-57	2.38089e-55	K00939		adenylate kinase Adk1 [Reticulomyxa filosa].	ETO11296.1	8e-77	298.1	Eukaryota_NA_NA_NA_Reticulomyxidae_Reticulomyxa_Reticulomyxa filosa
g82779.t1	337.566	-2.10724	0.132645	-15.8863	7.88272e-57	2.38519e-55			lactonase family protein [Actinobacteria bacterium].	TMM26679.1	1.2e-27	135.6	Bacteria_Actinobacteria_Actinobacteria_NA_NA_NA_Actinobacteria bacterium
g56369.t1	227.749	-2.52099	0.158717	-15.8836	8.23006e-57	2.48716e-55			hypothetical protein AYK22_00905 [Thermoplasmatales archaeon SG8-52-3].	KYK34025.1	1.6e-51	214.9	Archaea_Euryarchaeota_Thermoplasmata_Thermoplasmatales_NA_NA_Thermoplasmatales archaeon SG8-52-3
g6341.t1	3133.67	0.917725	0.0578829	15.8549	1.30104e-56	3.92684e-55		GO:0000184, GO:0003723, GO:0005737	#N/A	#N/A	#N/A	#N/A	#N/A
g25242.t1	10172.6	-0.713303	0.044998	-15.8519	1.36443e-56	4.11299e-55	K05619		PREDICTED: protein-glutamine gamma-glutamyltransferase E [Xenopus tropicalis].	XP_002935578.1	3.6e-59	240.4	Eukaryota_Chordata_Amphibia_Anura_Pipidae_Xenopus_Xenopus tropicalis
g76102.t1	274.993	-2.4203	0.152751	-15.8447	1.52914e-56	4.60372e-55	K21440		hypothetical protein [Orenia metallireducens].	WP_097017917.1	5.2e-40	176.8	Bacteria_Firmicutes_Clostridia_Halanaerobiales_Halobacteroidaceae_Orenia_Orenia metallireducens
g28553.t1	469.969	-1.8211	0.114984	-15.8378	1.70718e-56	5.13331e-55	K00606	GO:0003864, GO:0015940, GO:0005737, GO:0008168, GO:0043231, GO:0046872, GO:0008677, GO:0032259, GO:0015979	3-methyl-2-oxobutanoate hydroxymethyltransferase [Saprolegnia parasitica CBS 223.65].	XP_012205495.1	5e-94	354.8	Eukaryota_NA_Oomycetes_Saprolegniales_Saprolegniaceae_Saprolegnia_Saprolegnia parasitica
g11557.t1	1790.48	1.41008	0.0891246	15.8214	2.21498e-56	6.65188e-55	K02927		hypothetical protein NSK_004415 [Nannochloropsis salina CCMP1776].	TFJ84430.1	8.9e-35	156.8	Eukaryota_NA_Eustigmatophyceae_Eustigmatales_Monodopsidaceae_Microchloropsis_Microchloropsis salina
g21205.t1	1330.73	1.14194	0.0722049	15.8152	2.4442e-56	7.33108e-55		GO:0016021	mitochondrial carrier family [Chrysochromulina tobinii].	KOO53395.1	1.4e-80	309.7	Eukaryota_NA_Haptophyta_Prymnesiales_Chrysochromulinaceae_Chrysochromulina_Chrysochromulina sp. CCMP291
g11489.t1	1934.9	0.980178	0.0620459	15.7976	3.23091e-56	9.67861e-55			#N/A	#N/A	#N/A	#N/A	#N/A
g59496.t1	483.169	-1.92566	0.121951	-15.7904	3.6219e-56	1.08363e-54			amine oxidase [Ostreococcus lucimarinus CCE9901].	XP_001418806.1	2.3e-33	156	Eukaryota_Chlorophyta_Mamiellophyceae_Mamiellales_Bathycoccaceae_Ostreococcus_Ostreococcus sp. 'lucimarinus'
g35577.t1	215.794	-2.63851	0.167175	-15.7829	4.07996e-56	1.21916e-54			#N/A	#N/A	#N/A	#N/A	#N/A
g76825.t1	266.539	-2.26055	0.143364	-15.7679	5.17378e-56	1.54409e-54	K07126		sel1 repeat family protein [Acetobacteraceae bacterium DB1506].	WP_111472298.1	2.2e-77	300.4	Bacteria_Proteobacteria_Alphaproteobacteria_Rhodospirillales_Acetobacteraceae_NA_Acetobacteraceae bacterium DB1506
g42625.t1	561.423	1.58996	0.100968	15.7472	7.17747e-56	2.13942e-54			#N/A	#N/A	#N/A	#N/A	#N/A
g51538.t1	999.127	1.32706	0.0843505	15.7327	9.02801e-56	2.68768e-54			unnamed protein product [Vitrella brassicaformis CCMP3155].	CEM35018.1	2.7e-09	73.6	Eukaryota_NA_NA_NA_Vitrellaceae_Vitrella_Vitrella brassicaformis
g3879.t1	511.194	-1.67881	0.106718	-15.7313	9.23642e-56	2.74632e-54	K04459		Dual specificity protein phosphatase 14 [Fasciola hepatica].	THD19613.1	5.9e-09	72.8	Eukaryota_Platyhelminthes_Trematoda_Plagiorchiida_Fasciolidae_Fasciola_Fasciola hepatica
g36897.t1	1726.53	-1.07275	0.0681983	-15.7299	9.44243e-56	2.8041e-54			hypothetical protein [Orenia metallireducens].	WP_097017917.1	2e-23	122.1	Bacteria_Firmicutes_Clostridia_Halanaerobiales_Halobacteroidaceae_Orenia_Orenia metallireducens
g12411.t1	62543.6	0.825982	0.0525426	15.7202	1.09943e-55	3.26092e-54			#N/A	#N/A	#N/A	#N/A	#N/A
g28954.t1	1509.21	1.01502	0.0645686	15.72	1.1025e-55	3.26598e-54			hypothetical protein EMIHUDRAFT_466065 [Emiliania huxleyi CCMP1516].	XP_005757543.1	5e-60	242.3	Eukaryota_NA_Haptophyta_Isochrysidales_Noelaerhabdaceae_Emiliania_Emiliania huxleyi
g16528.t1	973.286	1.42611	0.0907221	15.7196	1.11105e-55	3.28726e-54		GO:0016021	hypothetical protein PBRA_006162 [Plasmodiophora brassicae].	CEO98047.1	2.2e-24	124.8	Eukaryota_NA_NA_Plasmodiophorida_Plasmodiophoridae_Plasmodiophora_Plasmodiophora brassicae
g5612.t1	867.219	1.41277	0.0899081	15.7135	1.22208e-55	3.61131e-54			uncharacterized protein LOC110239331 [Exaiptasia pallida].	XP_028514925.1	1.6e-28	137.5	Eukaryota_Cnidaria_Anthozoa_Actiniaria_Aiptasiidae_Exaiptasia_Exaiptasia pallida
g43884.t1	2221.51	0.954707	0.0607839	15.7066	1.36369e-55	4.02482e-54			PREDICTED: putative transporter arsB isoform X1 [Gossypium raimondii].	XP_012488531.1	1.8e-36	164.1	Eukaryota_Streptophyta_NA_Malvales_Malvaceae_Gossypium_Gossypium raimondii
g78269.t1	943.906	1.4023	0.0893901	15.6874	1.84523e-55	5.43934e-54			#N/A	#N/A	#N/A	#N/A	#N/A
g60145.t1	2623.23	0.929411	0.0592779	15.6789	2.10974e-55	6.21145e-54	K03320	GO:0008519, GO:0072488, GO:0005886, GO:0016021	ammonium transporter [Guillardia theta CCMP2712].	XP_005819707.1	1e-93	354.4	Eukaryota_Cryptophyta_NA_Pyrenomonadales_Geminigeraceae_Guillardia_Guillardia theta
g1988.t1	4386.11	0.897228	0.0572295	15.6777	2.14815e-55	6.31677e-54			hypothetical protein C4579_03755 [Candidatus Microgenomates bacterium].	RJR14884.1	1.8e-12	85.1	Bacteria_Candidatus Microgenomates_NA_NA_NA_NA_Candidatus Microgenomates bacterium
g5007.t1	197.768	-2.78416	0.17761	-15.6757	2.21668e-55	6.51031e-54			hypothetical protein A3H37_05950 [Candidatus Schekmanbacteria bacterium RIFCSPLOWO2_02_FULL_38_14].	OGL48606.1	1.1e-48	207.2	Bacteria_Candidatus Schekmanbacteria_NA_NA_NA_NA_Candidatus Schekmanbacteria bacterium RIFCSPLOWO2_02_FULL_38_14
g36686.t1	313.103	-2.15433	0.137539	-15.6635	2.68769e-55	7.88401e-54			#N/A	#N/A	#N/A	#N/A	#N/A
g7745.t1	233.62	-2.58362	0.164947	-15.6633	2.69482e-55	7.89528e-54			uncharacterized protein LOC106180157 [Lingula anatina].	XP_013419513.1	2.7e-15	93.6	Eukaryota_Brachiopoda_Lingulata_Lingulida_Lingulidae_Lingula_Lingula anatina
g3822.t1	3603.43	0.840032	0.0536754	15.6502	3.31035e-55	9.68682e-54		GO:0004550, GO:0006165, GO:0043231, GO:0016021, GO:0005737, GO:0004017, GO:0005524, GO:0046940	hypothetical protein AK812_SmicGene31809 [Symbiodinium microadriaticum].	OLP87006.1	2.9e-101	378.6	Eukaryota_NA_Dinophyceae_Suessiales_Symbiodiniaceae_Symbiodinium_Symbiodinium microadriaticum
g3808.t1	806.269	1.38271	0.0883905	15.6431	3.69966e-55	1.08128e-53			#N/A	#N/A	#N/A	#N/A	#N/A
g67001.t1	700.262	-1.63168	0.10438	-15.632	4.40645e-55	1.28629e-53			extracellular matrix protein ST310 [Dictyostelium discoideum AX4].	XP_646785.1	1.3e-86	331.6	Eukaryota_NA_NA_Dictyosteliales_Dictyosteliaceae_Dictyostelium_Dictyostelium discoideum
g38158.t1	5981.82	0.914808	0.0586083	15.6089	6.33583e-55	1.84725e-53	K07513	GO:0016747, GO:0044255	3-ketoacyl-CoA thiolase A [Planoprotostelium fungivorum].	PRP84476.1	4.7e-125	458	Eukaryota_NA_Variosea_NA_Cavosteliaceae_Planoprotostelium_Planoprotostelium fungivorum
g71562.t1	335.386	2.31093	0.148076	15.6064	6.58722e-55	1.91821e-53			#N/A	#N/A	#N/A	#N/A	#N/A
g54995.t1	1099.67	1.1361	0.0729107	15.5821	9.64017e-55	2.80383e-53	K01210	GO:0004553, GO:0071704, GO:0005576, GO:0009056, GO:0044238, GO:0051015, GO:0007015	exo-beta-1,3-glucanase [Dimargaris cristalligena].	RKP36281.1	1.4e-76	297.4	Eukaryota_Zoopagomycota_Dimargaritomycetes_Dimargaritales_Dimargaritaceae_Dimargaris_Dimargaris cristalligena
g56941.t1	1194.45	-1.19609	0.0769412	-15.5456	1.7055e-54	4.95443e-53	K14165	GO:0008138, GO:0035335, GO:0005770, GO:0004725, GO:0032153, GO:0016314, GO:0106307, GO:0106306	PREDICTED: dual specificity protein phosphatase 23 [Austrofundulus limnaeus].	XP_013883670.1	4.2e-19	104.8	Eukaryota_Chordata_Actinopteri_Cyprinodontiformes_NA_Austrofundulus_Austrofundulus limnaeus
g823.t1	538.42	-1.67599	0.107819	-15.5445	1.73464e-54	5.03298e-53			#N/A	#N/A	#N/A	#N/A	#N/A
g38788.t1	605.435	1.49176	0.0959819	15.5421	1.80044e-54	5.21757e-53			#N/A	#N/A	#N/A	#N/A	#N/A
g11975.t1	3999.03	0.806929	0.0519246	15.5404	1.84811e-54	5.34927e-53			#N/A	#N/A	#N/A	#N/A	#N/A
g5661.t1	398.849	-1.80937	0.116453	-15.5374	1.93801e-54	5.60273e-53	K10777		PREDICTED: DNA ligase 4-like [Aplysia californica].	XP_005097120.1	1.2e-107	402.1	Eukaryota_Mollusca_Gastropoda_Aplysiida_Aplysiidae_Aplysia_Aplysia californica
g8266.t1	142.597	-3.92028	0.252389	-15.5327	2.08515e-54	6.02085e-53	K15259		poly [ADP-ribose] polymerase 12 [Urocitellus parryii].	XP_026261177.1	1e-20	111.7	Eukaryota_Chordata_Mammalia_Rodentia_Sciuridae_Urocitellus_Urocitellus parryii
g12033.t1	1373.16	-1.27798	0.0823816	-15.513	2.8337e-54	8.17244e-53	K10891		Fanconi anemia group D2 protein-like [Stylophora pistillata].	XP_022805734.1	9.4e-112	415.6	Eukaryota_Cnidaria_Anthozoa_Scleractinia_Pocilloporidae_Stylophora_Stylophora pistillata
g80987.t1	23662	0.59854	0.0385901	15.5102	2.9597e-54	8.52558e-53	K02932	GO:0008097, GO:0006412, GO:0005840, GO:0003735, GO:0005829, GO:1990904, GO:0016021, GO:0000027, GO:0034622	small nucleolar RNA, C/D box 21 [Microcosmus squamiger].	CBN08634.1	1e-86	330.5	Eukaryota_Chordata_Ascidiacea_Stolidobranchia_Pyuridae_Microcosmus_Microcosmus squamiger
g40410.t1	2594.7	-0.93909	0.060579	-15.5019	3.36847e-54	9.69141e-53	K03010	GO:0032549, GO:0006351, GO:0005665, GO:0003899, GO:0034645, GO:0003677, GO:0046872, GO:0005721, GO:0003968, GO:0003735, GO:0003723, GO:0009507, GO:0031048, GO:0005840, GO:0045202, GO:0016021, GO:0001172, GO:0043043, GO:0044267, GO:0036211	PREDICTED: DNA-directed RNA polymerase II subunit RPB2 isoform X1 [Oryza brachyantha].	XP_006650345.2	0	1084.7	Eukaryota_Streptophyta_Liliopsida_Poales_Poaceae_Oryza_Oryza brachyantha
g34924.t1	171.415	-2.92399	0.188666	-15.4982	3.56483e-54	1.02441e-52			#N/A	#N/A	#N/A	#N/A	#N/A
g31616.t1	976.598	-1.26093	0.0814039	-15.4898	4.06718e-54	1.16737e-52	K11547		unnamed protein product (mitochondrion) [Plasmodiophora brassicae].	SPR01350.1	2.6e-63	253.4	Eukaryota_NA_NA_Plasmodiophorida_Plasmodiophoridae_Plasmodiophora_Plasmodiophora brassicae
g11846.t1	8416.01	0.67387	0.0435264	15.4819	4.59948e-54	1.31857e-52	K00382	GO:0004148, GO:0045454, GO:0045252, GO:0050660, GO:0005739, GO:0006457, GO:0006357, GO:2000112, GO:0006351, GO:0051082, GO:0005783, GO:0000981, GO:0005509, GO:0008270, GO:0003677, GO:0034645	hypothetical protein THAOC_30825 [Thalassiosira oceanica].	EJK50234.1	7.3e-176	627.1	Eukaryota_Bacillariophyta_Coscinodiscophyceae_Thalassiosirales_Thalassiosiraceae_Thalassiosira_Thalassiosira oceanica
g49780.t1	397.686	2.07386	0.134115	15.4633	6.14013e-54	1.75814e-52		GO:0006629, GO:0016021, GO:0102985	hypothetical protein AK812_SmicGene7438 [Symbiodinium microadriaticum].	OLQ08999.1	1.1e-46	196.8	Eukaryota_NA_Dinophyceae_Suessiales_Symbiodiniaceae_Symbiodinium_Symbiodinium microadriaticum
g16430.t1	899.75	-1.22564	0.079315	-15.4529	7.21682e-54	2.06398e-52	K17589		DNA-binding transcription factor [Klebsormidium nitens].	GAQ80626.1	5.7e-31	147.1	Eukaryota_Streptophyta_Klebsormidiophyceae_Klebsormidiales_Klebsormidiaceae_Klebsormidium_Klebsormidium nitens
g24203.t1	409.99	-1.91214	0.123752	-15.4514	7.38402e-54	2.10928e-52			#N/A	#N/A	#N/A	#N/A	#N/A
g16718.t1	845.379	1.41999	0.091942	15.4444	8.23124e-54	2.3485e-52	K03320		unnamed protein product [Vitrella brassicaformis CCMP3155].	CEL95446.1	4.4e-42	183.3	Eukaryota_NA_NA_NA_Vitrellaceae_Vitrella_Vitrella brassicaformis
g34125.t1	848.718	1.26858	0.0822321	15.4269	1.08013e-53	3.07811e-52			serine hydrolase [Planctomycetes bacterium Pan44].	WP_145032790.1	6e-20	109	Bacteria_Planctomycetes_NA_NA_NA_NA_Planctomycetes bacterium Pan44
g59653.t1	1260.35	-1.13776	0.0737989	-15.4171	1.25656e-53	3.57665e-52			hypothetical protein EMIHUDRAFT_462184 [Emiliania huxleyi CCMP1516].	XP_005792020.1	0	1136.7	Eukaryota_NA_Haptophyta_Isochrysidales_Noelaerhabdaceae_Emiliania_Emiliania huxleyi
g35834.t1	2203.01	0.902075	0.0585339	15.4112	1.37698e-53	3.91477e-52			hypothetical protein BDK51DRAFT_22618 [Blyttiomyces helicus].	RKO85216.1	8.8e-28	134.8	Eukaryota_Chytridiomycota_Chytridiomycetes_NA_NA_Blyttiomyces_Blyttiomyces helicus
g59156.t1	4475.21	-0.835759	0.0542664	-15.401	1.61079e-53	4.57409e-52			tetratricopeptide repeat protein [Mastigocladopsis repens].	WP_017316710.1	2.7e-78	304.7	Bacteria_Cyanobacteria_NA_Nostocales_Symphyonemataceae_Mastigocladopsis_Mastigocladopsis repens
g39113.t1	1180.28	1.09601	0.0712181	15.3895	1.92511e-53	5.46016e-52		GO:0017057	midcut-by-XrtH protein [Ottowia thiooxydans].	WP_051235836.1	2.5e-07	66.2	Bacteria_Proteobacteria_Betaproteobacteria_Burkholderiales_Comamonadaceae_Ottowia_Ottowia thiooxydans
g54125.t1	932.211	-1.22841	0.0798316	-15.3876	1.98367e-53	5.61962e-52	K16803		cytoskeleton-associated protein 5 isoform X2 [Ornithorhynchus anatinus].	XP_028915315.1	2.1e-95	362.1	Eukaryota_Chordata_Mammalia_Monotremata_Ornithorhynchidae_Ornithorhynchus_Ornithorhynchus anatinus
g2759.t1	1628.83	-1.44162	0.0937201	-15.3822	2.15615e-53	6.10104e-52	K22754		hypothetical protein AMSG_01915 [Thecamonas trahens ATCC 50062].	XP_013761416.1	0	1842	Eukaryota_NA_NA_NA_Apusomonadidae_Thecamonas_Thecamonas trahens
g20576.t1	222.203	-2.9367	0.190917	-15.382	2.16058e-53	6.10637e-52			#N/A	#N/A	#N/A	#N/A	#N/A
g42085.t1	229.997	-2.42043	0.157438	-15.3738	2.45192e-53	6.92164e-52	K05724		#N/A	#N/A	#N/A	#N/A	#N/A
g69082.t1	201.438	-2.76112	0.179611	-15.3728	2.49174e-53	7.02576e-52			#N/A	#N/A	#N/A	#N/A	#N/A
g320.t1	1496.84	1.04881	0.0682574	15.3656	2.78524e-53	7.84413e-52			short-chain dehydrogenase TIC 32, chloroplastic [Arachis ipaensis].	XP_016175103.1	1.3e-37	167.5	Eukaryota_Streptophyta_NA_Fabales_Fabaceae_Arachis_Arachis ipaensis
g1064.t1	249.945	-2.31038	0.150421	-15.3594	3.06244e-53	8.61469e-52		GO:0004177, GO:0006508, GO:0016021, GO:0008237, GO:0008270	Glutamyl aminopeptidase, partial [Stegodyphus mimosarum].	KFM82320.1	2.6e-33	152.9	Eukaryota_Arthropoda_Arachnida_Araneae_Eresidae_Stegodyphus_Stegodyphus mimosarum
g33434.t1	8922.54	0.689069	0.0448853	15.3518	3.44491e-53	9.67923e-52	K01638	GO:0004474, GO:0006097, GO:0005737, GO:0006099, GO:0046872	hypothetical protein N838_05215 [uncultured Thiohalocapsa sp. PB-PSB1].	ESQ16741.1	3.3e-235	824.7	Bacteria_Proteobacteria_Gammaproteobacteria_Chromatiales_Chromatiaceae_Thiohalocapsa_uncultured Thiohalocapsa sp. PB-PSB1
g34482.t1	389.152	1.89495	0.12346	15.3487	3.61409e-53	1.01427e-51			hypothetical protein pdam_00007364 [Pocillopora damicornis].	RMX61275.1	2.9e-11	83.2	Eukaryota_Cnidaria_Anthozoa_Scleractinia_Pocilloporidae_Pocillopora_Pocillopora damicornis
g35731.t1	837.359	-1.34304	0.0875139	-15.3466	3.7314e-53	1.04597e-51			#N/A	#N/A	#N/A	#N/A	#N/A
g80891.t1	838.451	-1.44724	0.0943368	-15.3412	4.05516e-53	1.1354e-51	K20780		PREDICTED: mediator of DNA damage checkpoint protein 1-like [Amphimedon queenslandica].	XP_019850588.1	1.7e-22	119	Eukaryota_Porifera_Demospongiae_Haplosclerida_Niphatidae_Amphimedon_Amphimedon queenslandica
g59026.t1	401.239	-1.74587	0.113818	-15.3391	4.18994e-53	1.17177e-51			#N/A	#N/A	#N/A	#N/A	#N/A
g35115.t1	933.622	1.2675	0.082719	15.323	5.36842e-53	1.4996e-51	K03773	GO:0003755, GO:0000413, GO:0016020, GO:0005737, GO:0006457	hypothetical protein Ctob_011293 [Chrysochromulina tobinii].	KOO30143.1	1.5e-35	160.2	Eukaryota_NA_Haptophyta_Prymnesiales_Chrysochromulinaceae_Chrysochromulina_Chrysochromulina sp. CCMP291
g77414.t1	390.229	-1.78967	0.116905	-15.3088	6.68208e-53	1.86438e-51			#N/A	#N/A	#N/A	#N/A	#N/A
g17088.t1	651.337	-1.51832	0.0992069	-15.3046	7.12682e-53	1.98616e-51			#N/A	#N/A	#N/A	#N/A	#N/A
g83434.t1	3194.32	0.927814	0.0606438	15.2994	7.71741e-53	2.14825e-51			hypothetical protein SERLADRAFT_477580 [Serpula lacrymans var. lacrymans S7.9].	XP_007322943.1	8.5e-08	67.4	Eukaryota_Basidiomycota_Agaricomycetes_Boletales_Serpulaceae_Serpula_Serpula lacrymans
g62092.t1	1548.4	1.07334	0.0701637	15.2976	7.93186e-53	2.20539e-51	K09571		hypothetical protein PBRA_006340 [Plasmodiophora brassicae].	CEO98226.1	3.4e-71	278.9	Eukaryota_NA_NA_Plasmodiophorida_Plasmodiophoridae_Plasmodiophora_Plasmodiophora brassicae
g17880.t1	1183.98	-1.18896	0.0777614	-15.2899	8.93347e-53	2.481e-51		GO:0004672, GO:0006468, GO:0016021, GO:0098573, GO:0005524, GO:0005743, GO:0055088, GO:0006744, GO:0005886, GO:0007005	ABC1 family-domain-containing protein [Ostreococcus tauri].	OUS49557.1	1.3e-188	669.8	Eukaryota_Chlorophyta_Mamiellophyceae_Mamiellales_Bathycoccaceae_Ostreococcus_Ostreococcus tauri
g13981.t1	5258.2	0.713416	0.0466833	15.282	1.00732e-52	2.79428e-51	K03232		hypothetical protein BB559_001475 [Furculomyces boomerangus].	PVU98549.1	2.9e-17	99	Eukaryota_Zoopagomycota_Harpellomycetes_Harpellales_Harpellaceae_Furculomyces_Furculomyces boomerangus
g25830.t1	6407.54	0.689741	0.0451516	15.2761	1.10309e-52	3.05644e-51	K21889	GO:0016021	putative BAX inhibitor [Ectocarpus siliculosus].	CBN79712.1	2.9e-50	208.8	Eukaryota_NA_Phaeophyceae_Ectocarpales_Ectocarpaceae_Ectocarpus_Ectocarpus siliculosus
g31683.t1	1247.83	1.25381	0.0820946	15.2727	1.16228e-52	3.21673e-51	K23503	GO:0006865, GO:0005739, GO:0015075, GO:0034220, GO:0016021	sideroflexin-5-like [Crassostrea virginica].	XP_022290119.1	4.7e-54	221.9	Eukaryota_Mollusca_Bivalvia_Ostreoida_Ostreidae_Crassostrea_Crassostrea virginica
g20056.t1	660.381	-1.45875	0.0955232	-15.2712	1.19e-52	3.28963e-51	K18442		hypothetical protein AMAG_13981 [Allomyces macrogynus ATCC 38327].	KNE69124.1	1.5e-14	91.7	Eukaryota_Blastocladiomycota_Blastocladiomycetes_Blastocladiales_Blastocladiaceae_Allomyces_Allomyces macrogynus
g54340.t1	10480	-0.656176	0.0429738	-15.2692	1.2266e-52	3.38692e-51			TNF receptor-like protein [Sea otter poxvirus].	YP_009480573.1	7.4e-15	92.4	Viruses_NA_NA_NA_Poxviridae_NA_Sea otter poxvirus
g75835.t1	1699.65	1.21126	0.0793633	15.2622	1.36465e-52	3.76378e-51	K06213		magnesium transporter [candidate division TM6 bacterium GW2011_GWE2_31_21].	KKP25550.1	7.2e-24	121.3	Bacteria_NA_NA_NA_NA_NA_candidate division TM6 bacterium GW2011_GWE2_31_21
g72401.t1	767.356	1.33035	0.0872458	15.2484	1.68817e-52	4.65071e-51			#N/A	#N/A	#N/A	#N/A	#N/A
g20008.t1	3042.02	-1.01697	0.0667403	-15.2377	1.98859e-52	5.47205e-51			#N/A	#N/A	#N/A	#N/A	#N/A
g41077.t1	2602.94	0.865269	0.056846	15.2213	2.5549e-52	7.02231e-51	K14710		PREDICTED: zinc transporter ZIP4 isoform X1 [Equus przewalskii].	XP_008524435.1	1.3e-21	115.2	Eukaryota_Chordata_Mammalia_Perissodactyla_Equidae_Equus_Equus przewalskii
g872.t1	318.294	-1.96036	0.128813	-15.2187	2.65928e-52	7.30084e-51			#N/A	#N/A	#N/A	#N/A	#N/A
g48317.t1	1477.75	1.02973	0.0676901	15.2124	2.92535e-52	8.02215e-51	K00013	GO:0004399, GO:0000105, GO:0005737, GO:0051287, GO:0046872, GO:0003879, GO:0004636, GO:0004635, GO:0003949, GO:0000107, GO:0004359, GO:0016829, GO:0005524	histidinol dehydrogenase [Bradymonas sp. YN101].	WP_141201194.1	5.2e-120	441.4	Bacteria_Proteobacteria_Deltaproteobacteria_Bradymonadales_Bradymonadaceae_Bradymonas_Bradymonas sp. YN101
g66409.t1	705.752	-1.41523	0.0930572	-15.2082	3.11863e-52	8.54243e-51			Type III restriction enzyme [Heterostelium album PN500].	XP_020429151.1	1.4e-20	113.6	Eukaryota_NA_NA_Acytosteliales_Acytosteliaceae_Heterostelium_Heterostelium album
g4216.t1	2022.52	0.957709	0.063069	15.1851	4.4387e-52	1.21444e-50			unnamed protein product [Pseudo-nitzschia multistriata].	VEU34084.1	2.3e-26	131.3	Eukaryota_Bacillariophyta_Bacillariophyceae_Bacillariales_Bacillariaceae_Pseudo-nitzschia_Pseudo-nitzschia multistriata
g9840.t1	183.793	3.32464	0.219039	15.1783	4.92581e-52	1.34618e-50			#N/A	#N/A	#N/A	#N/A	#N/A
g19520.t1	422.421	1.87729	0.123879	15.1542	7.1086e-52	1.94051e-50	K04534	GO:0031683, GO:0007186, GO:0005834, GO:0001664, GO:0007266, GO:0003924, GO:0019001, GO:0070887, GO:0003262, GO:0048942, GO:0048897, GO:0035639, GO:0032555, GO:0045296, GO:0043149, GO:0046872, GO:0055113, GO:0014003, GO:0042074, GO:0009826, GO:0007492, GO:2000048, GO:0032956, GO:0001525, GO:0030097	guanine nucleotide-binding protein subunit alpha [Mucor circinelloides f. circinelloides 1006PhL].	EPB90817.1	5.2e-53	218.4	Eukaryota_Mucoromycota_Mucoromycetes_Mucorales_Mucoraceae_Mucor_Mucor circinelloides
g60227.t1	6669.1	0.702584	0.0464249	15.1338	9.69761e-52	2.64425e-50	K15987	GO:0004427, GO:0006814, GO:0005887, GO:0030955, GO:1902600, GO:0009678, GO:0000287	sodium-translocating pyrophosphatase [Ardenticatena maritima].	WP_060687281.1	6.3e-169	604.7	Bacteria_Chloroflexi_Ardenticatenia_Ardenticatenales_Ardenticatenaceae_Ardenticatena_Ardenticatena maritima
g52736.t1	286.071	-2.10128	0.139078	-15.1086	1.42172e-51	3.8722e-50			hypothetical protein N838_04235 [uncultured Thiohalocapsa sp. PB-PSB1].	ESQ17123.1	1.3e-26	133.7	Bacteria_Proteobacteria_Gammaproteobacteria_Chromatiales_Chromatiaceae_Thiohalocapsa_uncultured Thiohalocapsa sp. PB-PSB1
g25246.t1	693.453	-1.43145	0.0949537	-15.0753	2.35558e-51	6.4084e-50	K06672		sister chromatid cohesion protein SCC2-like [Physcomitrella patens].	XP_024395893.1	1.4e-50	213	Eukaryota_Streptophyta_Bryopsida_Funariales_Funariaceae_Physcomitrella_Physcomitrella patens
g49568.t1	760.479	-1.48622	0.098655	-15.0648	2.75888e-51	7.49711e-50	K10590		hypothetical protein PC110_g13429 [Phytophthora cactorum].	RAW30216.1	1.4e-54	226.9	Eukaryota_NA_Oomycetes_Peronosporales_Peronosporaceae_Phytophthora_Phytophthora cactorum
g55269.t1	260.448	-2.19763	0.145974	-15.0549	3.20586e-51	8.70187e-50			#N/A	#N/A	#N/A	#N/A	#N/A
g3615.t1	864.581	-1.57931	0.104945	-15.049	3.50663e-51	9.50753e-50			ubiquitin protein ligase, partial [Reticulomyxa filosa].	ETO26409.1	2.7e-38	173.3	Eukaryota_NA_NA_NA_Reticulomyxidae_Reticulomyxa_Reticulomyxa filosa
g35.t1	2549.14	0.944024	0.0627701	15.0394	4.05298e-51	1.09764e-49			far upstream element-binding protein 1 isoform X1 [Gouania willdenowi].	XP_028328290.1	3.4e-09	73.6	Eukaryota_Chordata_Actinopteri_Blenniiformes_Gobiesocidae_Gouania_Gouania willdenowi
g75123.t1	314.265	-2.15325	0.143313	-15.0248	5.05446e-51	1.36732e-49	K09935	GO:0016798, GO:0008152	NADAR family protein [Deltaproteobacteria bacterium].	TNE44753.1	3.4e-46	195.3	Bacteria_Proteobacteria_Deltaproteobacteria_NA_NA_NA_Deltaproteobacteria bacterium
g60900.t1	488.006	-1.69441	0.112805	-15.0207	5.37302e-51	1.45186e-49			#N/A	#N/A	#N/A	#N/A	#N/A
g28142.t1	1858.76	0.966487	0.0643458	15.0202	5.41461e-51	1.46146e-49	K20276		hypothetical protein A2514_03235 [Gammaproteobacteria bacterium RIFOXYD12_FULL_61_37].	OGT89578.1	1.695e-43	189	Bacteria_Proteobacteria_Gammaproteobacteria
g11490.t1	4134.47	0.769864	0.0512643	15.0175	5.63642e-51	1.51962e-49	K07304		Peptide methionine sulfoxide reductase msrA, putative [Perkinsus marinus ATCC 50983].	XP_002778881.1	1e-69	274.6	Eukaryota_Perkinsozoa_NA_Perkinsida_Perkinsidae_Perkinsus_Perkinsus marinus
g47948.t1	1165.56	1.06621	0.071057	15.005	6.80713e-51	1.83319e-49	K01647	GO:0046912, GO:0006099, GO:0005737, GO:0016021, GO:0003723, GO:0043231, GO:0003677, GO:0006260	hypothetical protein FGO68_gene5617 [Halteria grandinella].	TNV81357.1	2.1e-41	178.3	Eukaryota_Ciliophora_Spirotrichea_Sporadotrichida_Halteriidae_Halteria_Halteria grandinella
g40386.t1	240.516	-2.59488	0.173055	-14.9946	7.96833e-51	2.1435e-49			#N/A	#N/A	#N/A	#N/A	#N/A
g28834.t1	212.344	-2.74048	0.18281	-14.9908	8.42693e-51	2.26432e-49			#N/A	#N/A	#N/A	#N/A	#N/A
g32615.t1	926.292	-1.21358	0.080958	-14.9902	8.50461e-51	2.28264e-49	K02219		cyclin-dependent kinase regulatory subunit [Tetrahymena thermophila SB210].	XP_012652250.1	5.8e-26	129	Eukaryota_Ciliophora_Oligohymenophorea_Hymenostomatida_Tetrahymenidae_Tetrahymena_Tetrahymena thermophila
g32474.t1	470.096	-1.60035	0.1069	-14.9705	1.14379e-50	3.06652e-49	K12175		hypothetical protein CHLRE_05g234300v5 [Chlamydomonas reinhardtii].	PNW83234.1	9e-52	214.9	Eukaryota_Chlorophyta_Chlorophyceae_Chlamydomonadales_Chlamydomonadaceae_Chlamydomonas_Chlamydomonas reinhardtii
g82792.t1	1586.04	0.977114	0.0652813	14.9678	1.19287e-50	3.19452e-49			fibropellin-1-like, partial [Octopus vulgaris].	XP_029656846.1	4.8e-13	85.5	Eukaryota_Mollusca_Cephalopoda_Octopoda_Octopodidae_Octopus_Octopus vulgaris
g20227.t1	1618.98	1.0237	0.0684138	14.9634	1.27433e-50	3.40887e-49			hypothetical protein PTSG_04015 [Salpingoeca rosetta].	XP_004994912.1	2.8e-17	99.4	Eukaryota_NA_NA_Choanoflagellata_Salpingoecidae_Salpingoeca_Salpingoeca rosetta
g72799.t1	1765.01	-1.05652	0.0706862	-14.9466	1.63889e-50	4.37919e-49		GO:0005634	#N/A	#N/A	#N/A	#N/A	#N/A
g70750.t1	3555.17	0.989451	0.0662299	14.9397	1.81921e-50	4.85562e-49	K01711	GO:0008446, GO:0019673, GO:0005737, GO:0042350, GO:0043229, GO:0070401, GO:0043227, GO:0043228, GO:0016021, GO:0003743, GO:0005525, GO:0003735, GO:0009847, GO:0006413	unnamed protein product (mitochondrion) [Plasmodiophora brassicae].	SPR00005.1	3.2e-139	505	Eukaryota_NA_NA_Plasmodiophorida_Plasmodiophoridae_Plasmodiophora_Plasmodiophora brassicae
g73776.t1	4051.03	-0.842616	0.0564945	-14.915	2.633e-50	7.01988e-49	K06627	GO:0007049, GO:0016538, GO:0000307, GO:0051301, GO:0000079, GO:0019901, GO:0005634, GO:0005737, GO:0016788, GO:0010389, GO:0010696, GO:0060631, GO:0000226, GO:0022414	hypothetical protein Ctob_001548 [Chrysochromulina tobinii].	KOO24210.1	4.4e-50	209.1	Eukaryota_NA_Haptophyta_Prymnesiales_Chrysochromulinaceae_Chrysochromulina_Chrysochromulina sp. CCMP291
g51226.t1	2056.28	0.882385	0.0591886	14.908	2.92351e-50	7.78576e-49	K04512		unnamed protein product (mitochondrion) [Plasmodiophora brassicae].	SPQ97679.1	2.4e-35	161.8	Eukaryota_NA_NA_Plasmodiophorida_Plasmodiophoridae_Plasmodiophora_Plasmodiophora brassicae
g73420.t1	1844.32	1.02869	0.0690285	14.9024	3.17836e-50	8.45508e-49	K08568	GO:0008234, GO:0006508, GO:0016021, GO:0004177	hypothetical protein GPECTOR_5g345 [Gonium pectorale].	KXZ54255.1	8.9e-68	267.7	Eukaryota_Chlorophyta_Chlorophyceae_Chlamydomonadales_Volvocaceae_Gonium_Gonium pectorale
g59849.t1	746.13	-1.39647	0.0937223	-14.9	3.29386e-50	8.75263e-49			ubiquitin domain containing protein [Acanthamoeba castellanii str. Neff].	XP_004335984.1	3.6e-46	198.4	Eukaryota_NA_NA_Longamoebia_Acanthamoebidae_Acanthamoeba_Acanthamoeba castellanii
g61488.t1	474.09	2.03774	0.136982	14.876	4.7174e-50	1.25215e-48			#N/A	#N/A	#N/A	#N/A	#N/A
g19246.t1	315.358	2.00963	0.135257	14.8578	6.19338e-50	1.6421e-48	K22071		DEKNAAC100194 [Brettanomyces naardenensis].	VEU19423.1	1.3e-30	144.8	Eukaryota_Ascomycota_Saccharomycetes_Saccharomycetales_Pichiaceae_Brettanomyces_Brettanomyces naardenensis
g45618.t1	218.049	-7.39396	0.498361	-14.8366	8.50111e-50	2.25148e-48			#N/A	#N/A	#N/A	#N/A	#N/A
g58810.t1	1587.77	1.05973	0.0714912	14.8232	1.03741e-49	2.74452e-48	K02151	GO:0033180, GO:0046961, GO:1902600, GO:0016471, GO:0016787	predicted protein [Phaeodactylum tricornutum CCAP 1055/1].	XP_002185287.1	1.1e-26	129.8	Eukaryota_Bacillariophyta_Bacillariophyceae_Naviculales_Phaeodactylaceae_Phaeodactylum_Phaeodactylum tricornutum
g62790.t1	878.982	1.24749	0.0842614	14.805	1.36075e-49	3.59595e-48			hypothetical protein LOTGIDRAFT_124038 [Lottia gigantea].	XP_009059218.1	5.7e-18	101.3	Eukaryota_Mollusca_Gastropoda_NA_Lottiidae_Lottia_Lottia gigantea
g5073.t1	4002.33	-1.14571	0.0774742	-14.7883	1.7421e-49	4.59864e-48	K15083		DNA repair protein RAD16 [Hondaea fermentalgiana].	GBG24158.1	1.3e-158	571.6	Eukaryota_NA_Labyrinthulomycetes_NA_Thraustochytriaceae_Hondaea_Hondaea fermentalgiana
g79411.t1	285.832	-2.04868	0.138567	-14.7848	1.83666e-49	4.84293e-48			#N/A	#N/A	#N/A	#N/A	#N/A
g2262.t1	831.024	1.25241	0.0847315	14.7809	1.94562e-49	5.1246e-48			#N/A	#N/A	#N/A	#N/A	#N/A
g22734.t1	4194.9	0.791908	0.0536184	14.7693	2.30991e-49	6.07745e-48			#N/A	#N/A	#N/A	#N/A	#N/A
g66282.t1	394.375	-1.79309	0.121456	-14.7633	2.5254e-49	6.63713e-48			#N/A	#N/A	#N/A	#N/A	#N/A
g21332.t1	3959.19	0.81261	0.0550715	14.7555	2.83392e-49	7.43981e-48	K10956	GO:0015031, GO:0016021, GO:0005048, GO:0008320, GO:0031984, GO:0031090, GO:0043022, GO:0042175, GO:0005783, GO:0009526, GO:0042651, GO:0072599, GO:0090150, GO:0009507, GO:0046907, GO:0055085, GO:0098796	putative Sec61/secY [Ectocarpus siliculosus].	CBJ32105.1	1.2e-212	749.2	Eukaryota_NA_Phaeophyceae_Ectocarpales_Ectocarpaceae_Ectocarpus_Ectocarpus siliculosus
g40936.t1	151.709	-2.95325	0.200162	-14.7543	2.88653e-49	7.56966e-48			hypothetical protein UR70_C0004G0026 [Candidatus Nomurabacteria bacterium GW2011_GWB1_35_20].	KKP72783.1	2e-11	81.6	Bacteria_Candidatus Nomurabacteria_NA_NA_NA_NA_Candidatus Nomurabacteria bacterium GW2011_GWB1_35_20
g410.t1	3109.65	0.830026	0.0563379	14.733	3.95771e-49	1.03674e-47		GO:0004177, GO:0006508, GO:0008237, GO:0046872	metallopeptidase M24 family protein [Klebsormidium nitens].	GAQ86918.1	2e-77	299.7	Eukaryota_Streptophyta_Klebsormidiophyceae_Klebsormidiales_Klebsormidiaceae_Klebsormidium_Klebsormidium nitens
g2757.t1	810.49	-1.27289	0.0864611	-14.7222	4.64494e-49	1.21544e-47	K22754	GO:0004842, GO:0016567, GO:0016887	hypothetical protein AMSG_01915 [Thecamonas trahens ATCC 50062].	XP_013761416.1	2.5e-128	470.3	Eukaryota_NA_NA_NA_Apusomonadidae_Thecamonas_Thecamonas trahens
g63789.t1	2573.11	0.843118	0.0573073	14.7122	5.38097e-49	1.4065e-47	K22503	GO:0004815, GO:0006422, GO:0005737, GO:0017101, GO:0016021, GO:0005524, GO:0003676	PREDICTED: aspartate--tRNA ligase, cytoplasmic-like [Amphimedon queenslandica].	XP_003384922.2	2.8e-146	528.9	Eukaryota_Porifera_Demospongiae_Haplosclerida_Niphatidae_Amphimedon_Amphimedon queenslandica
g8913.t1	609.534	-1.49507	0.101715	-14.6987	6.57571e-49	1.71691e-47			#N/A	#N/A	#N/A	#N/A	#N/A
g8582.t1	451.07	-1.76478	0.120068	-14.6982	6.62372e-49	1.72757e-47			#N/A	#N/A	#N/A	#N/A	#N/A
g59134.t1	3180.69	-0.780875	0.0531552	-14.6905	7.4195e-49	1.93302e-47			hypothetical protein NAEGRDRAFT_78553 [Naegleria gruberi strain NEG-M].	XP_002681273.1	3.5e-17	99.4	Eukaryota_Heterolobosea_NA_NA_Vahlkampfiidae_Naegleria_Naegleria gruberi
g78958.t1	3864.85	0.972757	0.0662659	14.6796	8.70909e-49	2.26654e-47			#N/A	#N/A	#N/A	#N/A	#N/A
g50786.t1	835.139	1.3095	0.0892298	14.6756	9.2393e-49	2.40192e-47	K03320		ammonium transporter [Bathycoccus prasinos].	XP_007512511.1	1.3e-85	328.6	Eukaryota_Chlorophyta_Mamiellophyceae_Mamiellales_Bathycoccaceae_Bathycoccus_Bathycoccus prasinos
g26114.t1	5099.91	0.766377	0.0522472	14.6683	1.02892e-48	2.67196e-47	K04849		unnamed protein product (mitochondrion) [Plasmodiophora brassicae].	SPQ99664.1	9.5e-50	210.3	Eukaryota_NA_NA_Plasmodiophorida_Plasmodiophoridae_Plasmodiophora_Plasmodiophora brassicae
g61579.t1	2059.91	0.918088	0.0625968	14.6667	1.05368e-48	2.73329e-47			hemin receptor [Hydrogenophilales bacterium 12-64-13].	OYW63673.1	4.7e-12	82.4	Bacteria_Proteobacteria_Hydrogenophilalia_Hydrogenophilales_NA_NA_Hydrogenophilales bacterium 12-64-13
g9441.t1	316.545	2.1519	0.146793	14.6594	1.17385e-48	3.04175e-47			#N/A	#N/A	#N/A	#N/A	#N/A
g54773.t1	3032.04	0.872156	0.0595028	14.6574	1.20815e-48	3.12724e-47	K00088		hypothetical protein PBRA_005823 [Plasmodiophora brassicae].	CEO97709.1	1.7e-159	572.4	Eukaryota_NA_NA_Plasmodiophorida_Plasmodiophoridae_Plasmodiophora_Plasmodiophora brassicae
g71355.t1	225.391	-2.25429	0.153812	-14.6561	1.23115e-48	3.18334e-47	K20045		Variant SH3 domain containing protein [Brugia malayi].	VIO87734.1	9.4e-14	89.7	Eukaryota_Nematoda_Chromadorea_Rhabditida_Onchocercidae_Brugia_Brugia malayi
g73269.t1	281.872	-1.99388	0.13625	-14.6339	1.70673e-48	4.40827e-47			#N/A	#N/A	#N/A	#N/A	#N/A
g2825.t1	460.048	-1.63042	0.111451	-14.629	1.83433e-48	4.73278e-47	K07901	GO:0003924, GO:0005525	ras-related protein RABE1a [Vigna unguiculata].	XP_027934021.1	1.9e-43	186.4	Eukaryota_Streptophyta_NA_Fabales_Fabaceae_Vigna_Vigna unguiculata
g51100.t1	3016.21	0.808011	0.0552367	14.6282	1.85729e-48	4.78686e-47	K03246	GO:0001732, GO:0016282, GO:0003743, GO:0033290, GO:0005852, GO:0034622, GO:0080008, GO:0005515, GO:0043614, GO:0034399, GO:0009506, GO:0005739, GO:0016021, GO:0002188, GO:0032781, GO:0051345	eukaryotic translation initiation factor eIF-3 subunit I [Klebsormidium nitens].	GAQ86502.1	2.4e-85	325.9	Eukaryota_Streptophyta_Klebsormidiophyceae_Klebsormidiales_Klebsormidiaceae_Klebsormidium_Klebsormidium nitens
g60243.t1	996.382	1.21332	0.0829816	14.6215	2.04751e-48	5.27145e-47		GO:0016787, GO:0006259, GO:0008094, GO:0003677, GO:0005524	M20/M25/M40 family metallo-hydrolase [Planctomycetes bacterium].	TAJ11127.1	1.3e-104	389.8	Bacteria_Planctomycetes_NA_NA_NA_NA_Planctomycetes bacterium
g36.t1	1687.73	1.10048	0.0752775	14.619	2.12605e-48	5.46779e-47	K13279	GO:0051920, GO:0098869, GO:0005769, GO:0004601, GO:0005829, GO:0043027, GO:0005739, GO:0008022, GO:0032991, GO:0018171, GO:0051881, GO:0019901, GO:0043154, GO:0042542, GO:0051092, GO:0042802, GO:0033673, GO:0008284, GO:0042744, GO:0006915, GO:0034614, GO:0007005, GO:2000112	PREDICTED: peroxiredoxin-2 [Nanorana parkeri].	XP_018429408.1	7.2e-67	263.8	Eukaryota_Chordata_Amphibia_Anura_Dicroglossidae_Nanorana_Nanorana parkeri
g81084.t1	1021.11	1.24282	0.0850753	14.6084	2.48246e-48	6.37759e-47	K10567		predicted protein, partial [Nematostella vectensis].	XP_001629836.1	6e-66	262.3	Eukaryota_Cnidaria_Anthozoa_Actiniaria_Edwardsiidae_Nematostella_Nematostella vectensis
g14.t1	251.857	-2.25349	0.154302	-14.6044	2.63352e-48	6.75844e-47			Fibrillin-2 precursor, putative [Pediculus humanus corporis].	XP_002428778.1	7.9e-09	72.4	Eukaryota_Arthropoda_Insecta_Phthiraptera_Pediculidae_Pediculus_Pediculus humanus
g69790.t1	215.977	-2.45134	0.167946	-14.596	2.97797e-48	7.63424e-47			#N/A	#N/A	#N/A	#N/A	#N/A
g900.t1	538.909	-1.42467	0.0976153	-14.5947	3.0356e-48	7.77367e-47			M-phase inducer phosphatase-like [Pieris rapae].	XP_022127108.1	9.4e-34	155.6	Eukaryota_Arthropoda_Insecta_Lepidoptera_Pieridae_Pieris_Pieris rapae
g29843.t1	188.652	-2.56074	0.175602	-14.5827	3.621e-48	9.26289e-47			#N/A	#N/A	#N/A	#N/A	#N/A
g50050.t1	1660.47	1.0853	0.0744381	14.5799	3.77052e-48	9.63511e-47	K01880	GO:0004820, GO:0006426, GO:0005737, GO:0043231, GO:0005524, GO:0016021, GO:0016740, GO:0003723, GO:0035167, GO:0048813, GO:0070127, GO:0032259	glycyl-tRNA synthetase [Theileria orientalis strain Shintoku].	XP_009689240.1	3.3e-75	292	Eukaryota_Apicomplexa_Aconoidasida_Piroplasmida_Theileriidae_Theileria_Theileria orientalis
g80102.t1	1285.31	-1.1698	0.0802461	-14.5777	3.8943e-48	9.94082e-47			#N/A	#N/A	#N/A	#N/A	#N/A
g63591.t1	779.394	1.25504	0.086169	14.5648	4.70214e-48	1.19902e-46		GO:0010181, GO:0005783, GO:0006629, GO:0016491, GO:0006412, GO:0006801, GO:0005739, GO:0005840, GO:0020037, GO:0016021, GO:0050660, GO:0046872, GO:0003735, GO:0006091	hypothetical protein SCLCIDRAFT_1223927 [Scleroderma citrinum Foug A].	KIM52245.1	7.6e-14	86.7	Eukaryota_Basidiomycota_Agaricomycetes_Boletales_Sclerodermataceae_Scleroderma_Scleroderma citrinum
g17461.t1	1268.6	1.04349	0.0716558	14.5625	4.86337e-48	1.23882e-46			#N/A	#N/A	#N/A	#N/A	#N/A
g78448.t1	745.535	-1.28986	0.0885936	-14.5593	5.10108e-48	1.29799e-46			#N/A	#N/A	#N/A	#N/A	#N/A
g70008.t1	4010.03	0.810374	0.0556724	14.5561	5.3403e-48	1.35742e-46	K11263		hypothetical protein AK812_SmicGene36620 [Symbiodinium microadriaticum].	OLP82693.1	0	1518.8	Eukaryota_NA_Dinophyceae_Suessiales_Symbiodiniaceae_Symbiodinium_Symbiodinium microadriaticum
g11827.t1	265.445	-2.18645	0.150238	-14.5532	5.57057e-48	1.41445e-46	K03363	GO:0097027, GO:1904668, GO:0005680, GO:0010997, GO:0016567, GO:1905786, GO:0031145	PREDICTED: cell division cycle protein 20 homolog [Saccoglossus kowalevskii].	XP_002742040.1	1.6e-118	437.2	Eukaryota_Hemichordata_Enteropneusta_NA_Harrimaniidae_Saccoglossus_Saccoglossus kowalevskii
g66468.t1	632.387	-1.45237	0.0998346	-14.5478	6.03038e-48	1.52959e-46			#N/A	#N/A	#N/A	#N/A	#N/A
g20922.t1	446.184	1.72749	0.11878	14.5436	6.40894e-48	1.62389e-46			hypothetical protein DIZ77_17725 [endosymbiont of Seepiophila jonesi].	RDH88040.1	7.1e-108	401.4	Bacteria_Proteobacteria_Gammaproteobacteria_NA_NA_NA_endosymbiont of Seepiophila jonesi
g83452.t1	246.139	-2.19086	0.150678	-14.54	6.75623e-48	1.71008e-46			hypothetical protein LOTGIDRAFT_229705 [Lottia gigantea].	XP_009065371.1	2.385e-10	79	Eukaryota_Metazoa_Lophotrochozoa_Mollusca_Gastropoda_Patellogastropoda_Lottioidea_Lottiidae_Lottia
g8094.t1	4108.63	-0.728213	0.050142	-14.523	8.66273e-48	2.19033e-46	K08568	GO:0008234, GO:0006508, GO:0005764, GO:0005615, GO:0004175, GO:0044257, GO:0016021	PREDICTED: uncharacterized protein LOC100632176 [Amphimedon queenslandica].	XP_011406795.1	3e-178	635.2	Eukaryota_Porifera_Demospongiae_Haplosclerida_Niphatidae_Amphimedon_Amphimedon queenslandica
g70145.t1	3973.51	0.736966	0.0507774	14.5136	9.92959e-48	2.508e-46	K03253		hypothetical protein PBRA_004511 [Plasmodiophora brassicae].	CEO95798.1	1.3e-119	440.7	Eukaryota_NA_NA_Plasmodiophorida_Plasmodiophoridae_Plasmodiophora_Plasmodiophora brassicae
g54032.t1	711.59	-1.27268	0.0877079	-14.5104	1.04066e-47	2.62572e-46	K08900	GO:0016887, GO:0005743, GO:0007005, GO:0005524	AAA family ATPase, partial [archaeon].	RYH00544.1	3.3e-96	362.5	Archaea_NA_NA_NA_NA_NA_archaeon
g214.t1	3057.45	0.842862	0.0581968	14.483	1.55253e-47	3.91313e-46	K04802	GO:0030337, GO:0006275, GO:0005634, GO:0050790, GO:0006260, GO:0003677, GO:0044796, GO:0019985, GO:0022616, GO:0006298	Proliferating cell nuclear antigen [Macleaya cordata].	OVA17702.1	3e-90	341.7	Eukaryota_Streptophyta_NA_Ranunculales_Papaveraceae_Macleaya_Macleaya cordata
g1949.t1	155.921	-2.93121	0.202429	-14.4802	1.61689e-47	4.07107e-46	K02293	GO:0016491, GO:0016021	zeta-carotene desaturase [Chrysochromulina tobinii].	KOO24141.1	2.3e-168	602.8	Eukaryota_NA_Haptophyta_Prymnesiales_Chrysochromulinaceae_Chrysochromulina_Chrysochromulina sp. CCMP291
g2970.t1	206.041	-2.58974	0.178904	-14.4755	1.72968e-47	4.3505e-46			casein kinase 1-like protein 3 [Morus notabilis].	XP_024023855.1	8.3e-12	82	Eukaryota_Streptophyta_NA_Rosales_Moraceae_Morus_Morus notabilis
g51464.t1	567.172	1.41944	0.0980689	14.4739	1.77206e-47	4.45241e-46		GO:0051213	VOC family protein [Pelagibacterium lentulum].	WP_127074406.1	8e-23	117.1	Bacteria_Proteobacteria_Alphaproteobacteria_Rhizobiales_Hyphomicrobiaceae_Pelagibacterium_Pelagibacterium lentulum
g65650.t1	129.769	-3.234	0.2235	-14.4698	1.87995e-47	4.71857e-46			#N/A	#N/A	#N/A	#N/A	#N/A
g26453.t1	992.528	-1.18842	0.0821566	-14.4652	2.00912e-47	5.03751e-46			hypothetical protein COA88_01195 [Kordia sp.].	PHS10932.1	2.6e-32	151	Bacteria_Bacteroidetes_Flavobacteriia_Flavobacteriales_Flavobacteriaceae_Kordia_Kordia sp.
g76495.t1	595.373	-1.58489	0.109615	-14.4587	2.20972e-47	5.53467e-46			hypothetical protein PE36_10223 [Moritella sp. PE36].	EDM65459.1	7.9e-13	86.3	Bacteria_Proteobacteria_Gammaproteobacteria_Alteromonadales_Moritellaceae_Moritella_Moritella sp. PE36
g11769.t1	755.872	-1.3009	0.0899927	-14.4556	2.31093e-47	5.78214e-46	K07204		PREDICTED: regulatory-associated protein of TOR 1 [Tarenaya hassleriana].	XP_010558401.1	1.8e-75	295.8	Eukaryota_Streptophyta_NA_Brassicales_Cleomaceae_Tarenaya_Tarenaya hassleriana
g67138.t1	942.915	1.16551	0.0806676	14.4482	2.57148e-47	6.42735e-46	K14689		PREDICTED: LOW QUALITY PROTEIN: zinc transporter 2-like [Branchiostoma belcheri].	XP_019628469.1	1.3e-66	264.2	Eukaryota_Chordata_NA_NA_Branchiostomidae_Branchiostoma_Branchiostoma belcheri
g40784.t1	1670.25	1.04893	0.0726179	14.4444	2.71757e-47	6.78545e-46	K00036	GO:0009051, GO:0004345, GO:0005829, GO:0050661, GO:0016021, GO:0006006	Glucose-6-phosphate 1-dehydrogenase, chloroplastic [Gracilariopsis chorda].	PXF43869.1	3.2e-191	678.7	Eukaryota_Rhodophyta_Florideophyceae_Gracilariales_Gracilariaceae_Gracilariopsis_Gracilariopsis chorda
g12069.t1	324.196	-1.8674	0.129491	-14.4211	3.81355e-47	9.51208e-46		GO:0004252, GO:0006508, GO:0019867	#N/A	#N/A	#N/A	#N/A	#N/A
g15301.t1	4691.4	0.737304	0.0511662	14.41	4.47877e-47	1.11597e-45			hypothetical protein PBRA_005844 [Plasmodiophora brassicae].	CEO97730.1	4.5e-67	265.8	Eukaryota_NA_NA_Plasmodiophorida_Plasmodiophoridae_Plasmodiophora_Plasmodiophora brassicae
g43253.t1	1430.88	-0.97449	0.0676761	-14.3993	5.22438e-47	1.3004e-45			#N/A	#N/A	#N/A	#N/A	#N/A
g12131.t1	143.526	3.70279	0.257453	14.3824	6.67516e-47	1.6598e-45			#N/A	#N/A	#N/A	#N/A	#N/A
g33920.t1	2232.32	0.859392	0.0597807	14.3757	7.3475e-47	1.82508e-45			hypothetical protein DIU78_25310 [Proteobacteria bacterium].	PZN15930.1	2.6e-66	263.8	Bacteria_Proteobacteria_NA_NA_NA_NA_Proteobacteria bacterium
g38156.t1	716.002	-1.47144	0.102404	-14.3689	8.10787e-47	2.01187e-45			#N/A	#N/A	#N/A	#N/A	#N/A
g5082.t1	4154.3	0.741892	0.0516621	14.3605	9.16197e-47	2.27109e-45	K19199	GO:0008168, GO:0032259, GO:0005739, GO:0018205, GO:0008213, GO:0005634, GO:0140096, GO:0016021	SET domain containing protein [Reticulomyxa filosa].	ETO26066.1	5.8e-91	345.1	Eukaryota_NA_NA_NA_Reticulomyxidae_Reticulomyxa_Reticulomyxa filosa
g20613.t1	113.379	-4.05663	0.2825	-14.3597	9.25688e-47	2.29225e-45	K07126		SEL1-like repeat protein [Nitrosomonas cryotolerans].	WP_074202560.1	7.4e-104	388.7	Bacteria_Proteobacteria_Betaproteobacteria_Nitrosomonadales_Nitrosomonadaceae_Nitrosomonas_Nitrosomonas cryotolerans
g47499.t1	361.803	-1.80979	0.126037	-14.3592	9.32415e-47	2.30652e-45			HMG box-containing protein [Thecamonas trahens ATCC 50062].	XP_013754300.1	2.1e-41	181	Eukaryota_NA_NA_NA_Apusomonadidae_Thecamonas_Thecamonas trahens
g4985.t1	491.769	-1.5158	0.10563	-14.35	1.06481e-46	2.63132e-45			#N/A	#N/A	#N/A	#N/A	#N/A
g63227.t1	2686.36	0.8484	0.0591911	14.3332	1.35673e-46	3.34925e-45	K01537	GO:0005524, GO:0016021	hypothetical protein PBRA_004408 [Plasmodiophora brassicae].	CEO95695.1	1.3e-202	717.2	Eukaryota_NA_NA_Plasmodiophorida_Plasmodiophoridae_Plasmodiophora_Plasmodiophora brassicae
g53222.t1	993.174	1.19434	0.083342	14.3305	1.41034e-46	3.47801e-45			unnamed protein product [Pseudo-nitzschia multistriata].	VEU37493.1	1e-76	297.7	Eukaryota_Bacillariophyta_Bacillariophyceae_Bacillariales_Bacillariaceae_Pseudo-nitzschia_Pseudo-nitzschia multistriata
g78658.t1	1418.95	1.02735	0.0717609	14.3163	1.73108e-46	4.2646e-45		GO:0016021	#N/A	#N/A	#N/A	#N/A	#N/A
g17532.t1	6295.05	-0.6441	0.0450129	-14.3092	1.91636e-46	4.71621e-45	K06027	GO:0035494, GO:0016887, GO:0005737, GO:0043624, GO:0031984, GO:0015031, GO:0005524, GO:0012505, GO:0043231, GO:0046872, GO:0012506, GO:0048211, GO:0061951, GO:0098588, GO:0006893, GO:0006891, GO:0005886, GO:0005515, GO:0008408, GO:0003676, GO:1990019, GO:0006909, GO:0007030, GO:0051028, GO:0048870, GO:0006897, GO:0035592, GO:0006935, GO:0032940, GO:0090305	predicted protein [Hordeum vulgare subsp. vulgare].	BAJ97688.1	1.8e-181	646.4	Eukaryota_Streptophyta_Liliopsida_Poales_Poaceae_Hordeum_Hordeum vulgare
g79402.t1	1782.4	0.976857	0.0682962	14.3032	2.08842e-46	5.13439e-45		GO:0005524, GO:0046872	conserved hypothetical protein [Albugo laibachii Nc14].	CCA19976.1	2.4e-93	353.2	Eukaryota_NA_Oomycetes_Albuginales_Albuginaceae_Albugo_Albugo laibachii
g37182.t1	521.455	-1.78032	0.124555	-14.2935	2.40368e-46	5.90341e-45			E3 ubiquitin-protein ligase HECTD3-like [Acanthaster planci].	XP_022102885.1	1.6e-34	159.1	Eukaryota_Echinodermata_Asteroidea_Valvatida_Acanthasteridae_Acanthaster_Acanthaster planci
g26024.t1	834.866	1.30152	0.0911128	14.2847	2.72699e-46	6.69061e-45	K00505		Hemocyanin A-type, units Ode to Odg [Symbiodinium microadriaticum].	OLQ04032.1	8.7e-102	380.9	Eukaryota_NA_Dinophyceae_Suessiales_Symbiodiniaceae_Symbiodinium_Symbiodinium microadriaticum
g60297.t1	1784.9	1.03801	0.0726848	14.281	2.87623e-46	7.04957e-45	K11592		dicer-like protein [Chrysochromulina tobinii].	KOO23293.1	2.7e-37	167.9	Eukaryota_NA_Haptophyta_Prymnesiales_Chrysochromulinaceae_Chrysochromulina_Chrysochromulina sp. CCMP291
g16116.t1	1012.25	-1.08489	0.0759801	-14.2786	2.97662e-46	7.28816e-45			hypothetical protein FRACYDRAFT_241098 [Fragilariopsis cylindrus CCMP1102].	OEU14551.1	1.1e-09	74.7	Eukaryota_Bacillariophyta_Bacillariophyceae_Bacillariales_Bacillariaceae_Fragilariopsis_Fragilariopsis cylindrus
g12861.t1	6556.96	0.815943	0.0572032	14.2639	3.67117e-46	8.97957e-45	K01006	GO:0050242, GO:0006090, GO:0005829, GO:0009507, GO:0016301, GO:0016310, GO:0005524, GO:0015979, GO:0009532, GO:0046872	pyruvate, phosphate dikinase [Candidatus Woesearchaeota archaeon].	RLE42367.1	5.1e-280	973.8	Archaea_Candidatus Woesearchaeota_NA_NA_NA_NA_Candidatus Woesearchaeota archaeon
g40341.t1	2603.66	0.787364	0.055226	14.2571	4.04796e-46	9.89113e-45			#N/A	#N/A	#N/A	#N/A	#N/A
g6627.t1	771.578	1.36823	0.0960844	14.2398	5.18532e-46	1.26573e-44			LOW QUALITY PROTEIN: hypothetical protein PTSG_13149 [Salpingoeca rosetta].	XP_004987827.1	2.2e-19	108.2	Eukaryota_NA_NA_Choanoflagellata_Salpingoecidae_Salpingoeca_Salpingoeca rosetta
g10217.t1	802.986	1.32113	0.0928192	14.2334	5.68703e-46	1.38679e-44	K23490	GO:0020037, GO:0016021, GO:0046872, GO:0043231, GO:0003995, GO:0050660	cytochrome b5 reductase-like protein [Aureobasidium melanogenum CBS 110374].	KEQ63439.1	5e-21	111.3	Eukaryota_Ascomycota_Dothideomycetes_Dothideales_Saccotheciaceae_Aureobasidium_Aureobasidium melanogenum
g21643.t1	610.405	1.395	0.09803	14.2303	5.93858e-46	1.44666e-44			Pheromone shutdown, TraB [Ostreococcus tauri].	XP_022839036.1	3.1e-32	149.4	Eukaryota_Chlorophyta_Mamiellophyceae_Mamiellales_Bathycoccaceae_Ostreococcus_Ostreococcus tauri
g69014.t1	133.463	4.82578	0.339321	14.2218	6.70626e-46	1.63202e-44		GO:0016021	high light inducible protein [Cyanobium sp. CACIAM 14].	KEF41250.1	2.5e-14	88.2	Bacteria_Cyanobacteria_NA_Synechococcales_Synechococcaceae_Cyanobium_Cyanobium sp. CACIAM 14
g10970.t1	1330.17	1.32533	0.0932212	14.217	7.18616e-46	1.74685e-44			M28 family peptidase [Agromyces sp. NEAU-184].	WP_148731744.1	2.1e-15	93.2	Bacteria_Actinobacteria_Actinobacteria_Micrococcales_Microbacteriaceae_Agromyces_Agromyces sp. NEAU-184
g46472.t1	2218.16	0.859217	0.0604362	14.2169	7.19269e-46	1.74685e-44	K04534	GO:0031683, GO:0007186, GO:0005834, GO:0003924, GO:0019001, GO:0001664, GO:0042221, GO:0097730, GO:0035639, GO:0032555, GO:0007266, GO:0016021, GO:0046872, GO:0005216, GO:0007606, GO:0071495, GO:1900452, GO:0007190, GO:0032005, GO:0034220	hypothetical protein PBRA_006086 [Plasmodiophora brassicae].	CEO97972.1	8.1e-95	357.5	Eukaryota_NA_NA_Plasmodiophorida_Plasmodiophoridae_Plasmodiophora_Plasmodiophora brassicae
g4743.t1	814.663	1.20441	0.0848017	14.2026	8.82561e-46	2.14126e-44			hypothetical protein SPRG_09110 [Saprolegnia parasitica CBS 223.65].	XP_012203939.1	6.7e-57	233	Eukaryota_NA_Oomycetes_Saprolegniales_Saprolegniaceae_Saprolegnia_Saprolegnia parasitica
g8770.t1	596.191	-1.41342	0.0995208	-14.2023	8.87113e-46	2.15013e-44			#N/A	#N/A	#N/A	#N/A	#N/A
g23762.t1	232.126	-2.17653	0.153253	-14.2022	8.88278e-46	2.15078e-44			hypothetical protein Rsub_01823 [Raphidocelis subcapitata].	GBF89106.1	2.3e-08	71.6	Eukaryota_Chlorophyta_Chlorophyceae_Sphaeropleales_Selenastraceae_Raphidocelis_Raphidocelis subcapitata
g22576.t1	3045.64	0.928329	0.065386	14.1977	9.47091e-46	2.29087e-44		GO:0009055, GO:0022900	copper binding protein [Fragilariopsis cylindrus CCMP1102].	OEU23744.1	2.9e-164	589.3	Eukaryota_Bacillariophyta_Bacillariophyceae_Bacillariales_Bacillariaceae_Fragilariopsis_Fragilariopsis cylindrus
g6024.t1	2019.86	0.876108	0.0617458	14.1889	1.07262e-45	2.5919e-44			#N/A	#N/A	#N/A	#N/A	#N/A
g54952.t1	229.548	-2.39978	0.169142	-14.188	1.08787e-45	2.6261e-44	K01398		FNII1 [Lepeophtheirus salmonis].	AOT99606.1	1.6e-21	114.4	Eukaryota_Arthropoda_Hexanauplia_Siphonostomatoida_Caligidae_Lepeophtheirus_Lepeophtheirus salmonis
g70293.t1	461.233	-1.60707	0.113289	-14.1855	1.12681e-45	2.71737e-44			#N/A	#N/A	#N/A	#N/A	#N/A
g45439.t1	1053.79	1.22048	0.0860851	14.1776	1.26064e-45	3.03706e-44			#N/A	#N/A	#N/A	#N/A	#N/A
g28357.t1	12466.8	-0.732373	0.0516575	-14.1775	1.26279e-45	3.03919e-44	K00668		hypothetical protein PhCBS80983_g03791 [Powellomyces hirtus].	TPX57510.1	0	2239.5	Eukaryota_Chytridiomycota_Chytridiomycetes_Spizellomycetales_Powellomycetaceae_Powellomyces_Powellomyces hirtus
g58152.t1	109.022	-4.76233	0.335929	-14.1766	1.27878e-45	3.07459e-44			#N/A	#N/A	#N/A	#N/A	#N/A
g41261.t1	503.936	-1.61483	0.113918	-14.1754	1.30048e-45	3.12361e-44			PREDICTED: serine/threonine-protein kinase STY8, partial [Oryza brachyantha].	XP_015694739.1	1.4e-43	188.3	Eukaryota_Streptophyta_Liliopsida_Poales_Poaceae_Oryza_Oryza brachyantha
g60620.t1	1573.74	0.995227	0.0702385	14.1693	1.41999e-45	3.40726e-44	K11187		peroxiredoxin-5, mitochondrial-like [Mizuhopecten yessoensis].	XP_021364828.1	3.9e-43	185.7	Eukaryota_Mollusca_Bivalvia_Pectinoida_Pectinidae_Mizuhopecten_Mizuhopecten yessoensis
g28084.t1	273.161	-2.11446	0.14927	-14.1653	1.50126e-45	3.59867e-44			#N/A	#N/A	#N/A	#N/A	#N/A
g60613.t1	528.692	1.45339	0.102606	14.1648	1.51341e-45	3.62419e-44			#N/A	#N/A	#N/A	#N/A	#N/A
g59323.t1	1349.51	-0.965042	0.0681598	-14.1585	1.65418e-45	3.95733e-44			#N/A	#N/A	#N/A	#N/A	#N/A
g6884.t1	195.952	-2.36263	0.166875	-14.1581	1.66469e-45	3.9785e-44			#N/A	#N/A	#N/A	#N/A	#N/A
g10760.t1	349.676	-1.803	0.127373	-14.1552	1.73371e-45	4.13935e-44			hypothetical protein PHPALM_31086 [Phytophthora palmivora var. palmivora].	POM60096.1	4.6e-34	156	Eukaryota_NA_Oomycetes_Peronosporales_Peronosporaceae_Phytophthora_Phytophthora palmivora
g67634.t1	570.06	-1.39835	0.0988328	-14.1487	1.90355e-45	4.54033e-44			hypothetical protein PPL_10361 [Heterostelium album PN500].	XP_020428724.1	1.3e-151	547.4	Eukaryota_NA_NA_Acytosteliales_Acytosteliaceae_Heterostelium_Heterostelium album
g18343.t1	960.048	-1.20159	0.0850327	-14.1309	2.44926e-45	5.83615e-44	K22754		uncharacterized protein LOC110051165 [Orbicella faveolata].	XP_020612828.1	0	1226.1	Eukaryota_Cnidaria_Anthozoa_Scleractinia_Merulinidae_Orbicella_Orbicella faveolata
g63527.t1	1937.9	-0.955701	0.0676702	-14.1229	2.74345e-45	6.53065e-44			response regulator [Massilia sp. SOD].	WP_126075940.1	5.7e-53	220.3	Bacteria_Proteobacteria_Betaproteobacteria_Burkholderiales_Oxalobacteraceae_Massilia_Massilia sp. SOD
g52420.t1	1179.86	-1.12441	0.0796696	-14.1135	3.13786e-45	7.46213e-44			#N/A	#N/A	#N/A	#N/A	#N/A
g59205.t1	166.657	-2.82065	0.200053	-14.0996	3.82128e-45	9.07837e-44		GO:0006869, GO:0008289	hypothetical protein [Rickettsiella grylli].	WP_006035022.1	1.6e-07	68.2	Bacteria_Proteobacteria_Gammaproteobacteria_Legionellales_Coxiellaceae_Rickettsiella_Rickettsiella grylli
g45856.t1	9007.44	0.660808	0.0468739	14.0976	3.93075e-45	9.32922e-44	K00411	GO:0008121, GO:0070469, GO:1902600, GO:0005743, GO:0051537, GO:0022900, GO:0046872, GO:0016021, GO:0006119, GO:0098798, GO:0070069, GO:1990204, GO:1990351, GO:0098796	ubiquinol-cytochrome c iron-sulfur subunit [Plasmopara halstedii].	XP_024578025.1	4.3e-47	198.4	Eukaryota_NA_Oomycetes_Peronosporales_Peronosporaceae_Plasmopara_Plasmopara halstedii
g18797.t1	1492.67	0.976057	0.0693806	14.0681	5.96086e-45	1.41335e-43			hypothetical protein B6D35_08090 [Candidatus Brocadia sp. UTAMX2].	OQY99923.1	4.6e-62	249.6	Bacteria_Planctomycetes_Candidatus Brocadiae_Candidatus Brocadiales_Candidatus Brocadiaceae_Candidatus Brocadia_Candidatus Brocadia sp. UTAMX2
g19697.t1	137.477	3.75098	0.266747	14.0619	6.50956e-45	1.54192e-43			hypothetical protein NIG5292_01904 [Nereida ignava].	CRK75849.1	8.7e-13	82.4	Bacteria_Proteobacteria_Alphaproteobacteria_Rhodobacterales_Rhodobacteraceae_Nereida_Nereida ignava
g77789.t1	653.61	-1.49791	0.106669	-14.0426	8.5499e-45	2.02322e-43			#N/A	#N/A	#N/A	#N/A	#N/A
g48912.t1	1437.57	0.936667	0.0667191	14.039	9.00137e-45	2.12796e-43	K03773	GO:0003755, GO:0000413, GO:0016020, GO:0006457, GO:0005737	FKBP-type peptidyl-prolyl cis-trans isomerase [Emiliania huxleyi CCMP1516].	XP_005777085.1	1.7e-49	206.5	Eukaryota_NA_Haptophyta_Isochrysidales_Noelaerhabdaceae_Emiliania_Emiliania huxleyi
g5991.t1	7986.31	0.734845	0.0523917	14.026	1.08125e-44	2.55359e-43			#N/A	#N/A	#N/A	#N/A	#N/A
g965.t1	1114.44	1.03547	0.0738846	14.0147	1.26691e-44	2.98914e-43			PREDICTED: cold shock protein 2-like [Daucus carota subsp. sativus].	XP_017251259.1	1.3e-13	87.8	Eukaryota_Streptophyta_NA_Apiales_Apiaceae_Daucus_Daucus carota
g2221.t1	1118.33	1.1373	0.08123	14.001	1.53683e-44	3.62243e-43			predicted protein [Micromonas commoda].	XP_002503305.1	4.4e-67	265.8	Eukaryota_Chlorophyta_Mamiellophyceae_Mamiellales_Mamiellaceae_Micromonas_Micromonas commoda
g4132.t1	140.436	-3.01542	0.215475	-13.9943	1.68826e-44	3.97546e-43	K10457		kelch-like protein 17 [Chrysochromulina tobinii].	KOO35119.1	8.4e-39	171.8	Eukaryota_NA_Haptophyta_Prymnesiales_Chrysochromulinaceae_Chrysochromulina_Chrysochromulina sp. CCMP291
g11288.t1	542.255	-1.51002	0.107909	-13.9935	1.70889e-44	4.02009e-43	K11490		PREDICTED: condensin-2 complex subunit H2 isoform X1 [Strongylocentrotus purpuratus].	XP_011675895.1	9.2e-60	241.9	Eukaryota_Echinodermata_Echinoidea_Echinoida_Strongylocentrotidae_Strongylocentrotus_Strongylocentrotus purpuratus
g33817.t1	244.176	-2.06324	0.147538	-13.9844	1.94007e-44	4.55945e-43			matrix metalloproteinase 9, partial [Paracyclopina nana].	AII16547.1	1.7e-08	72.4	Eukaryota_Arthropoda_Hexanauplia_Cyclopoida_Cyclopettidae_Paracyclopina_Paracyclopina nana
g75602.t1	1092.07	1.27114	0.0909646	13.974	2.24499e-44	5.2709e-43			putative sulfur deprivation response regulator [Gracilariopsis chorda].	PXF40826.1	1.2e-91	348.2	Eukaryota_Rhodophyta_Florideophyceae_Gracilariales_Gracilariaceae_Gracilariopsis_Gracilariopsis chorda
g52614.t1	282.588	2.33391	0.167042	13.972	2.30944e-44	5.41692e-43			#N/A	#N/A	#N/A	#N/A	#N/A
g69278.t1	1898.43	0.855438	0.0612293	13.971	2.34156e-44	5.48688e-43	K06564		alkaline phosphatase family protein [Pseudoalteromonas rubra].	WP_138545782.1	3.9e-07	66.6	Bacteria_Proteobacteria_Gammaproteobacteria_Alteromonadales_Pseudoalteromonadaceae_Pseudoalteromonas_Pseudoalteromonas rubra
g62054.t1	435.427	-1.93372	0.138465	-13.9654	2.53516e-44	5.93476e-43			#N/A	#N/A	#N/A	#N/A	#N/A
g18625.t1	1138.01	1.11365	0.0797778	13.9594	2.75938e-44	6.45334e-43	K05643		unnamed protein product [Vitrella brassicaformis CCMP3155].	CEM16404.1	4.5e-261	911.8	Eukaryota_NA_NA_NA_Vitrellaceae_Vitrella_Vitrella brassicaformis
g75011.t1	641.165	1.44145	0.103266	13.9585	2.79055e-44	6.51988e-43			GAF domain-containing protein [Sphingomonas sp. S6-262].	WP_139198140.1	3.2e-08	70.9	Bacteria_Proteobacteria_Alphaproteobacteria_Sphingomonadales_Sphingomonadaceae_Sphingomonas_Sphingomonas sp. S6-262
g20485.t1	2903.56	0.804383	0.0576369	13.956	2.89031e-44	6.74639e-43		GO:0016491, GO:0016021	Ferric reductase [Klebsormidium nitens].	GAQ85633.1	2.4e-74	290	Eukaryota_Streptophyta_Klebsormidiophyceae_Klebsormidiales_Klebsormidiaceae_Klebsormidium_Klebsormidium nitens
g17887.t1	107.289	-4.18027	0.299681	-13.9491	3.18709e-44	7.4319e-43			hypothetical protein CES88_00365 [Halobacteriovorax sp. JY17].	PIK15198.1	9e-22	115.5	Bacteria_Proteobacteria_Oligoflexia_Bacteriovoracales_Halobacteriovoraceae_Halobacteriovorax_Halobacteriovorax sp. JY17
g41543.t1	5848.99	0.641908	0.0460218	13.9479	3.24002e-44	7.54798e-43			PREDICTED: insulin-like growth factor 2 mRNA-binding protein 1 isoform X3 [Tribolium castaneum].	XP_015835353.1	3.7e-17	100.9	Eukaryota_Arthropoda_Insecta_Coleoptera_Tenebrionidae_Tribolium_Tribolium castaneum
g23500.t1	123.199	-3.42932	0.245877	-13.9473	3.26681e-44	7.60301e-43			#N/A	#N/A	#N/A	#N/A	#N/A
g32618.t1	349.763	-1.70685	0.122484	-13.9352	3.86858e-44	8.99483e-43			predicted protein [Mycena chlorophos].	GAT43152.1	1e-08	70.5	Eukaryota_Basidiomycota_Agaricomycetes_Agaricales_Mycenaceae_Mycena_Mycena chlorophos
g10844.t1	220.466	2.5116	0.180311	13.9292	4.20766e-44	9.77375e-43			#N/A	#N/A	#N/A	#N/A	#N/A
g82508.t1	2263.26	0.872634	0.0626779	13.9225	4.62366e-44	1.07297e-42			#N/A	#N/A	#N/A	#N/A	#N/A
g42089.t1	195.048	-2.51403	0.180779	-13.9067	5.77163e-44	1.33807e-42			hypothetical protein [Monosiga brevicollis MX1].	XP_001750984.1	2.5e-24	123.2	Eukaryota_NA_NA_Choanoflagellata_Salpingoecidae_Monosiga_Monosiga brevicollis
g7369.t1	876.135	-1.14748	0.0825363	-13.9027	6.10116e-44	1.4131e-42	K20045		hypothetical protein YQE_10341, partial [Dendroctonus ponderosae].	ENN73006.1	3.3e-12	86.7	Eukaryota_Arthropoda_Insecta_Coleoptera_Curculionidae_Dendroctonus_Dendroctonus ponderosae
g10546.t1	262.209	-1.94473	0.139901	-13.9008	6.26462e-44	1.44956e-42			hypothetical protein A3K13_08985 [Gemmatimonadetes bacterium RIFCSPLOWO2_12_FULL_68_9].	OGU19035.1	1.1e-11	83.2	Bacteria_Gemmatimonadetes_NA_NA_NA_NA_Gemmatimonadetes bacterium RIFCSPLOWO2_12_FULL_68_9
g81608.t1	2923.41	0.800145	0.0575724	13.8981	6.5072e-44	1.50424e-42	K06630	GO:0004386	hypothetical protein PBRA_000529 [Plasmodiophora brassicae].	CEO97184.1	9.3e-23	116.3	Eukaryota_NA_NA_Plasmodiophorida_Plasmodiophoridae_Plasmodiophora_Plasmodiophora brassicae
g78145.t1	984.826	-1.11046	0.0799123	-13.896	6.69755e-44	1.54675e-42	K09531		hypothetical protein PBRA_007557 [Plasmodiophora brassicae].	CEO99823.1	2.9e-21	113.2	Eukaryota_NA_NA_Plasmodiophorida_Plasmodiophoridae_Plasmodiophora_Plasmodiophora brassicae
g81350.t1	2002.88	0.851383	0.0612981	13.8892	7.36184e-44	1.69853e-42			PREDICTED: interferon-related developmental regulator 1-like [Saccoglossus kowalevskii].	XP_002742123.1	6.3e-15	91.7	Eukaryota_Hemichordata_Enteropneusta_NA_Harrimaniidae_Saccoglossus_Saccoglossus kowalevskii
g2609.t1	2539.36	0.845345	0.0608899	13.8832	8.01245e-44	1.84687e-42	K00548	GO:0042084, GO:0009086, GO:0005829, GO:0008172, GO:0031419, GO:0042558, GO:0005739, GO:0008270, GO:0016021, GO:0032259	methionine synthase-like protein [Basidiobolus meristosporus CBS 931.73].	ORY00126.1	0	1444.1	Eukaryota_Zoopagomycota_Basidiobolomycetes_Basidiobolales_Basidiobolaceae_Basidiobolus_Basidiobolus meristosporus
g9511.t1	906.833	1.12138	0.0808043	13.8778	8.64062e-44	1.98975e-42	K19532	GO:0006695, GO:0016628, GO:0043235, GO:0005783, GO:0031090, GO:0016021, GO:0042175, GO:0031984, GO:0005635	hypothetical protein DRH30_10845 [Deltaproteobacteria bacterium].	RLB38848.1	3.3e-84	322.4	Bacteria_Proteobacteria_Deltaproteobacteria_NA_NA_NA_Deltaproteobacteria bacterium
g40392.t1	1825	0.88226	0.0636033	13.8713	9.45658e-44	2.17556e-42			oxidoreductase [Capsaspora owczarzaki ATCC 30864].	XP_004347820.2	4.3e-39	172.6	Eukaryota_NA_Ichthyosporea_NA_NA_Capsaspora_Capsaspora owczarzaki
g1536.t1	151.118	-2.86065	0.206275	-13.8681	9.88378e-44	2.27166e-42			PREDICTED: pleckstrin homology domain-containing family F member 2-like [Sinocyclocheilus grahami].	XP_016107891.1	1.1e-22	119.8	Eukaryota_Chordata_Actinopteri_Cypriniformes_Cyprinidae_Sinocyclocheilus_Sinocyclocheilus grahami
g3265.t1	622.926	1.53963	0.111034	13.8663	1.01338e-43	2.32689e-42			#N/A	#N/A	#N/A	#N/A	#N/A
g43644.t1	3462.47	-0.693516	0.0500763	-13.8492	1.28661e-43	2.95146e-42			unnamed protein product [Cyberlindnera jadinii].	CEP20556.1	8.4e-13	87	Eukaryota_Ascomycota_Saccharomycetes_Saccharomycetales_Phaffomycetaceae_Cyberlindnera_Cyberlindnera jadinii
g28858.t1	753.824	-1.23495	0.0892514	-13.8368	1.52901e-43	3.50416e-42	K00914		phosphatidylinositol kinase [Faunusvirus sp.].	AYV79487.1	7.4e-48	203	Viruses_NA_NA_NA_Mimiviridae_NA_Faunusvirus sp.
g12745.t1	109.496	-3.58154	0.25889	-13.8342	1.58447e-43	3.6278e-42			hypothetical protein [Flammeovirga sp. OC4].	WP_044210674.1	4.6e-75	293.5	Bacteria_Bacteroidetes_Cytophagia_Cytophagales_Flammeovirgaceae_Flammeovirga_Flammeovirga sp. OC4
g45437.t1	169.738	-2.75781	0.19942	-13.8292	1.70013e-43	3.88891e-42	K10872	GO:1990426, GO:0000150, GO:0005634, GO:0003697, GO:0003690, GO:0008094, GO:0000724, GO:0005524, GO:0000793, GO:0070013, GO:0035861, GO:0140527, GO:0000775, GO:0007127, GO:1905334, GO:0042802, GO:0003684, GO:0016787, GO:0042148, GO:0090735, GO:0006312, GO:0070192, GO:0065004, GO:0034622, GO:0120290, GO:0007533, GO:0036297, GO:0000723, GO:0051260	meiotic recombinase Dmc1, putative [Acanthamoeba castellanii str. Neff].	XP_004353078.1	4e-110	408.3	Eukaryota_NA_NA_Longamoebia_Acanthamoebidae_Acanthamoeba_Acanthamoeba castellanii
g79408.t1	386.448	-1.79302	0.129747	-13.8193	1.95002e-43	4.45627e-42			PhnD/SsuA/transferrin family substrate-binding protein [Sedimenticola thiotaurini].	TVT54636.1	3.1e-29	142.1	Bacteria_Proteobacteria_Gammaproteobacteria_NA_NA_Sedimenticola_Sedimenticola thiotaurini
g7805.t1	941.946	1.22272	0.0884926	13.8172	2.0072e-43	4.58257e-42			#N/A	#N/A	#N/A	#N/A	#N/A
g38463.t1	617.769	1.40492	0.101727	13.8107	2.19823e-43	5.01393e-42	K09481		#N/A	#N/A	#N/A	#N/A	#N/A
g9748.t1	740.333	-1.29591	0.0939511	-13.7934	2.79249e-43	6.36332e-42			Hypothetical Protein FCC1311_009172 [Hondaea fermentalgiana].	GBG24699.1	1.8e-48	203.8	Eukaryota_NA_Labyrinthulomycetes_NA_Thraustochytriaceae_Hondaea_Hondaea fermentalgiana
g14734.t1	189.655	-2.34073	0.16971	-13.7925	2.8261e-43	6.4338e-42			#N/A	#N/A	#N/A	#N/A	#N/A
g19409.t1	678.259	1.27506	0.092471	13.7887	2.9795e-43	6.77661e-42			hypothetical protein GUITHDRAFT_139792 [Guillardia theta CCMP2712].	XP_005831204.1	1.3e-39	174.1	Eukaryota_Cryptophyta_NA_Pyrenomonadales_Geminigeraceae_Guillardia_Guillardia theta
g9646.t1	1669.64	0.960074	0.0696593	13.7824	3.2517e-43	7.3887e-42	K04534		hypothetical protein PBRA_006086 [Plasmodiophora brassicae].	CEO97972.1	4.6e-85	325.1	Eukaryota_NA_NA_Plasmodiophorida_Plasmodiophoridae_Plasmodiophora_Plasmodiophora brassicae
g12409.t1	3535.19	0.968598	0.0703284	13.7725	3.73103e-43	8.46982e-42	K20276		DUF11 domain-containing protein, partial [Verrucomicrobiaceae bacterium].	RYD68665.1	4.8e-44	192.2	Bacteria_Verrucomicrobia_Verrucomicrobiae_Verrucomicrobiales_Verrucomicrobiaceae_NA_Verrucomicrobiaceae bacterium
g44566.t1	504.543	1.51304	0.109894	13.7682	3.95891e-43	8.97863e-42		GO:0016491	SDR family NAD(P)-dependent oxidoreductase [Cystobacter ferrugineus].	WP_071902981.1	1.4e-33	153.3	Bacteria_Proteobacteria_Deltaproteobacteria_Myxococcales_Archangiaceae_Cystobacter_Cystobacter ferrugineus
g40499.t1	600.465	1.30677	0.0949469	13.7632	4.24188e-43	9.61131e-42	K13526		HAD family hydrolase [archaeon].	RYH30767.1	4.3e-116	428.3	Archaea_NA_NA_NA_NA_NA_archaeon
g36518.t1	398.472	-1.6606	0.120669	-13.7616	4.33845e-43	9.82085e-42			#N/A	#N/A	#N/A	#N/A	#N/A
g67344.t1	470.751	1.6868	0.122665	13.7513	5.00503e-43	1.13191e-41			#N/A	#N/A	#N/A	#N/A	#N/A
g11592.t1	552.187	-1.52473	0.110975	-13.7394	5.89427e-43	1.33176e-41	K23342		fibrillin-3 isoform X6 [Pan paniscus].	XP_008960604.1	2.4e-06	64.7	Eukaryota_Chordata_Mammalia_Primates_Hominidae_Pan_Pan paniscus
g26644.t1	1482.05	0.993661	0.0723232	13.7392	5.91409e-43	1.33498e-41			#N/A	#N/A	#N/A	#N/A	#N/A
g20379.t1	3157.49	-0.828917	0.0603446	-13.7364	6.14789e-43	1.38645e-41			#N/A	#N/A	#N/A	#N/A	#N/A
g47074.t1	413.956	-1.68745	0.122858	-13.735	6.2663e-43	1.41183e-41	K14677		PREDICTED: aminoacylase-1 [Clupea harengus].	XP_012686614.1	1.5e-83	320.9	Eukaryota_Chordata_Actinopteri_Clupeiformes_Clupeidae_Clupea_Clupea harengus
g75772.t1	927.713	-1.09027	0.0794127	-13.7291	6.79512e-43	1.52954e-41			Alkaline protease 2 [Zancudomyces culisetae].	OMH80598.1	5.6e-38	169.9	Eukaryota_Zoopagomycota_Harpellomycetes_Harpellales_Legeriomycetaceae_Zancudomyces_Zancudomyces culisetae
g71669.t1	4621.84	-0.937688	0.0683311	-13.7227	7.42303e-43	1.66931e-41			Thioredoxin [Hondaea fermentalgiana].	GBG26188.1	0	1746.9	Eukaryota_NA_Labyrinthulomycetes_NA_Thraustochytriaceae_Hondaea_Hondaea fermentalgiana
g41516.t1	924.825	-1.10085	0.0802642	-13.7154	8.21234e-43	1.84508e-41		GO:0016021	hypothetical protein PROFUN_09558 [Planoprotostelium fungivorum].	PRP74858.1	3.9e-29	138.7	Eukaryota_NA_Variosea_NA_Cavosteliaceae_Planoprotostelium_Planoprotostelium fungivorum
g12212.t1	4649.05	0.771388	0.0562435	13.7151	8.24146e-43	1.8499e-41	K08281		predicted protein [Naegleria gruberi strain NEG-M].	XP_002668963.1	3.8e-35	160.2	Eukaryota_Heterolobosea_NA_NA_Vahlkampfiidae_Naegleria_Naegleria gruberi
g71932.t1	1402.09	0.927954	0.0676804	13.7108	8.74681e-43	1.96149e-41			PREDICTED: heterogeneous nuclear ribonucleoprotein 1-like [Capsicum annuum].	XP_016562554.1	1.4e-33	154.1	Eukaryota_Streptophyta_NA_Solanales_Solanaceae_Capsicum_Capsicum annuum
g42562.t1	2055.53	0.883214	0.064432	13.7077	9.1313e-43	2.0458e-41			#N/A	#N/A	#N/A	#N/A	#N/A
g81554.t1	2486.68	0.903792	0.0659815	13.6976	1.0487e-42	2.34734e-41	K03626		PREDICTED: nascent polypeptide-associated complex subunit alpha-like protein 1 [Vitis vinifera].	XP_003632619.1	2.3e-27	133.3	Eukaryota_Streptophyta_NA_Vitales_Vitaceae_Vitis_Vitis vinifera
g56692.t1	1038.49	-1.158	0.0845925	-13.6891	1.17941e-42	2.63746e-41		GO:0030246, GO:0005576, GO:0005975, GO:0004553, GO:0016021, GO:0008061, GO:0000160, GO:0000155, GO:0016310	predicted protein [Thalassiosira pseudonana CCMP1335].	XP_002294698.1	9.3e-106	394.4	Eukaryota_Bacillariophyta_Coscinodiscophyceae_Thalassiosirales_Thalassiosiraceae_Thalassiosira_Thalassiosira pseudonana
g12752.t1	7427.56	0.652213	0.0476545	13.6863	1.22632e-42	2.73982e-41	K04392	GO:0007264, GO:0003924, GO:0031941, GO:0021894, GO:0005525, GO:0030426, GO:0014041, GO:0051932, GO:0048306, GO:0043025, GO:0033630, GO:0048471, GO:1900026, GO:0048873, GO:0045202, GO:0050885, GO:0012505, GO:0019901, GO:0005938, GO:0031410, GO:0005886, GO:0031175, GO:0016055, GO:0030036, GO:0030031, GO:0030865, GO:0007163, GO:0032956, GO:0097435, GO:0008360	Ras-related protein Rac1 [Paulinella micropora].	BBE07970.1	2.6e-105	391.7	Eukaryota_Cercozoa_NA_Euglyphida_Paulinellidae_Paulinella_Paulinella micropora
g45860.t1	268.59	-1.90513	0.139274	-13.679	1.35524e-42	3.02503e-41			#N/A	#N/A	#N/A	#N/A	#N/A
g56381.t1	8829.38	0.582485	0.042608	13.6708	1.51685e-42	3.38261e-41	K02953	GO:0005829, GO:0003735, GO:0006412, GO:0005840, GO:0070181, GO:0008270, GO:0005730, GO:0016787, GO:1990904	hypothetical protein PBRA_000875 [Plasmodiophora brassicae].	CEO97530.1	3.8e-61	244.2	Eukaryota_NA_NA_Plasmodiophorida_Plasmodiophoridae_Plasmodiophora_Plasmodiophora brassicae
g77040.t1	140.892	-6.60754	0.483796	-13.6577	1.81662e-42	4.04734e-41			#N/A	#N/A	#N/A	#N/A	#N/A
g27903.t1	611.359	-1.29122	0.0945509	-13.6563	1.85156e-42	4.12136e-41			hypothetical protein EON65_31420 [archaeon].	RYH15647.1	1.1e-51	214.5	Archaea_NA_NA_NA_NA_NA_archaeon
g28623.t1	160.678	2.81892	0.206505	13.6506	2.00184e-42	4.45173e-41			#N/A	#N/A	#N/A	#N/A	#N/A
g50456.t1	434.615	-1.59519	0.116921	-13.6433	2.21272e-42	4.91613e-41			#N/A	#N/A	#N/A	#N/A	#N/A
g986.t1	2810.04	-0.865161	0.0634181	-13.6422	2.24748e-42	4.98874e-41	K11127		hypothetical protein PTSG_05269 [Salpingoeca rosetta].	XP_004993844.1	6.1e-107	400.6	Eukaryota_NA_NA_Choanoflagellata_Salpingoecidae_Salpingoeca_Salpingoeca rosetta
g77244.t1	4504.72	0.691379	0.0506862	13.6404	2.30324e-42	5.10779e-41	K03283	GO:0016887, GO:0005783, GO:0051085, GO:0034620, GO:0005524, GO:0042026, GO:0070013, GO:0006616, GO:0005829, GO:0030446, GO:0140453, GO:0140602, GO:0062040, GO:0071014, GO:0051787, GO:0044183, GO:0031072, GO:0009986, GO:0051082, GO:0016192, GO:0005886, GO:0042277, GO:0005576, GO:0016021, GO:0034605, GO:0015833, GO:0009636	predicted protein [Hordeum vulgare subsp. vulgare].	BAK02646.1	5.9e-247	863.6	Eukaryota_Streptophyta_Liliopsida_Poales_Poaceae_Hordeum_Hordeum vulgare
g67607.t1	230.816	-2.03679	0.149372	-13.6357	2.45608e-42	5.44169e-41	K02365		Regulator of spindle pole body duplication [Micractinium conductrix].	PSC72988.1	3.8e-51	214.5	Eukaryota_Chlorophyta_Trebouxiophyceae_Chlorellales_Chlorellaceae_Micractinium_Micractinium conductrix
g2119.t1	250.823	1.98956	0.14595	13.6318	2.59279e-42	5.7393e-41		GO:0016021	#N/A	#N/A	#N/A	#N/A	#N/A
g14596.t1	2054.28	0.876608	0.0643335	13.626	2.80519e-42	6.20374e-41	K02209	GO:0042555, GO:0003688, GO:0006270, GO:0005656, GO:0032508, GO:0031261, GO:0003678, GO:0043596, GO:0007049, GO:0016887, GO:0000727, GO:0005524, GO:0036388, GO:0000781, GO:0005737, GO:0000347, GO:0051097, GO:0003697, GO:0003682, GO:0030174, GO:0031509, GO:0005515, GO:0034622	minichromosome maintenance 5 protein, partial [Sarcandra glabra].	AIU48274.1	3.6e-181	645.2	Eukaryota_Streptophyta_NA_Chloranthales_Chloranthaceae_Sarcandra_Sarcandra glabra
g71104.t1	184.248	-2.31484	0.169944	-13.6212	2.996e-42	6.61961e-41			#N/A	#N/A	#N/A	#N/A	#N/A
g79479.t1	2245.05	0.801706	0.058951	13.5995	4.0307e-42	8.89759e-41	K03320		ammonia channel protein [Hyphomonas sp. BRH_c22].	KJS37245.1	5.3e-86	328.6	Bacteria_Proteobacteria_Alphaproteobacteria_Rhodobacterales_Hyphomonadaceae_Hyphomonas_Hyphomonas sp. BRH_c22
g9805.t1	2179.53	0.825435	0.0607162	13.595	4.28848e-42	9.45792e-41	K09503		dnaJ homolog subfamily A member 2-like [Saccoglossus kowalevskii].	NP_001171852.1	3.945e-28	124	Eukaryota_Metazoa_Hemichordata_Enteropneusta_Harrimaniidae_Saccoglossus
g48791.t1	311.462	-1.81959	0.133951	-13.584	4.98065e-42	1.09743e-40	K12821		hypothetical protein B5807_09525 [Epicoccum nigrum].	OSS45811.1	9.2e-10	76.3	Eukaryota_Ascomycota_Dothideomycetes_Pleosporales_Didymellaceae_Epicoccum_Epicoccum nigrum
g4856.t1	1326.44	0.947678	0.0697829	13.5804	5.2355e-42	1.15253e-40			hypothetical protein CEUSTIGMA_g3312.t1 [Chlamydomonas eustigma].	GAX75869.1	2e-11	80.5	Eukaryota_Chlorophyta_Chlorophyceae_Chlamydomonadales_Chlamydomonadaceae_Chlamydomonas_Chlamydomonas eustigma
g1075.t1	267.417	-1.95164	0.143758	-13.5759	5.56386e-42	1.22369e-40	K18470		PREDICTED: uncharacterized protein LOC108683283 [Hyalella azteca].	XP_018028074.1	3.6e-11	80.9	Eukaryota_Arthropoda_Malacostraca_Amphipoda_Hyalellidae_Hyalella_Hyalella azteca
g47711.t1	5089.93	0.667535	0.0491796	13.5734	5.75663e-42	1.26493e-40	K05768		fragmin A [Physarum polycephalum].	AAD24195.1	9.9e-89	337.8	Eukaryota_NA_NA_Physariida_Physaraceae_Physarum_Physarum polycephalum
g28581.t1	862.556	1.10542	0.0814994	13.5636	6.58376e-42	1.44535e-40		GO:0004722, GO:0006470, GO:0016020, GO:0005829, GO:0005634, GO:0046872, GO:0000428, GO:0004842, GO:0016567, GO:0070013, GO:0006368, GO:0016570, GO:0034645	protein phosphatase 2c [Tetrahymena thermophila SB210].	XP_001018656.2	2.2e-47	199.5	Eukaryota_Ciliophora_Oligohymenophorea_Hymenostomatida_Tetrahymenidae_Tetrahymena_Tetrahymena thermophila
g75003.t1	1153.17	1.07333	0.0791394	13.5626	6.67592e-42	1.46425e-40	K24157	GO:0004601, GO:0098869, GO:0016021	hypothetical protein GUITHDRAFT_90703 [Guillardia theta CCMP2712].	XP_005820541.1	7.5e-75	290	Eukaryota_Cryptophyta_NA_Pyrenomonadales_Geminigeraceae_Guillardia_Guillardia theta
g19151.t1	225.086	2.47895	0.182869	13.5559	7.30909e-42	1.60166e-40			EAL domain-containing protein [Ferriphaselus sp. R-1].	WP_051937999.1	1.4e-23	122.1	Bacteria_Proteobacteria_Betaproteobacteria_Nitrosomonadales_Gallionellaceae_Ferriphaselus_Ferriphaselus sp. R-1
g70526.t1	444.639	1.69432	0.125032	13.5511	7.80047e-42	1.70778e-40			#N/A	#N/A	#N/A	#N/A	#N/A
g79365.t1	239.936	-2.03127	0.149912	-13.5497	7.95267e-42	1.73951e-40	K03595		#N/A	#N/A	#N/A	#N/A	#N/A
g3229.t1	1525.72	0.874763	0.0645792	13.5456	8.41442e-42	1.83883e-40	K22182		thioredoxin reductase 1, cytoplasmic-like [Eurytemora affinis].	XP_023320359.1	5.8e-83	318.5	Eukaryota_Arthropoda_Hexanauplia_Calanoida_Temoridae_Eurytemora_Eurytemora affinis
g5052.t1	339.931	-1.65118	0.121915	-13.5436	8.63949e-42	1.8863e-40			LOW QUALITY PROTEIN: rho GTPase-activating protein 25 [Podarcis muralis].	XP_028597043.1	1e-21	116.3	Eukaryota_Chordata_NA_Squamata_Lacertidae_Podarcis_Podarcis muralis
g56489.t1	1861.84	0.826234	0.0610108	13.5424	8.78405e-42	1.91612e-40	K00799		glutathione S-transferase theta-1-like [Planoprotostelium fungivorum].	PRP78545.1	4.3e-27	132.1	Eukaryota_NA_Variosea_NA_Cavosteliaceae_Planoprotostelium_Planoprotostelium fungivorum
g1047.t1	1489.15	0.921372	0.0680415	13.5413	8.9164e-42	1.94322e-40	K12836	GO:0089701, GO:0000398, GO:0003723, GO:0046872, GO:0005681	Splicing factor U2af 38 kDa subunit [Zostera marina].	KMZ72202.1	1.5e-56	229.9	Eukaryota_Streptophyta_Liliopsida_Alismatales_Zosteraceae_Zostera_Zostera marina
g64436.t1	1488.77	0.921448	0.0680578	13.5392	9.1793e-42	1.9987e-40			#N/A	#N/A	#N/A	#N/A	#N/A
g4035.t1	295.806	-2.02038	0.149554	-13.5093	1.37759e-41	2.99684e-40	K23858		unnamed protein product (mitochondrion) [Plasmodiophora brassicae].	SPR01312.1	5.9e-13	87	Eukaryota_NA_NA_Plasmodiophorida_Plasmodiophoridae_Plasmodiophora_Plasmodiophora brassicae
g33928.t1	6483.98	-0.953513	0.070695	-13.4877	1.84774e-41	4.01598e-40	K22754		hypothetical protein AMSG_01915 [Thecamonas trahens ATCC 50062].	XP_013761416.1	0	2719.5	Eukaryota_NA_NA_NA_Apusomonadidae_Thecamonas_Thecamonas trahens
g83158.t1	5402.59	0.677142	0.0502204	13.4834	1.95833e-41	4.2525e-40	K07897	GO:0003924, GO:0032889, GO:0000329, GO:0005525, GO:0045335, GO:0005770	hypothetical protein PROFUN_02613 [Planoprotostelium fungivorum].	PRP87876.1	2.7e-78	301.6	Eukaryota_NA_Variosea_NA_Cavosteliaceae_Planoprotostelium_Planoprotostelium fungivorum
g19663.t1	771.32	1.24627	0.0924889	13.4748	2.20074e-41	4.77456e-40			hypothetical protein ACN42_g6761 [Penicillium freii].	KUM60368.1	6.5e-54	221.1	Eukaryota_Ascomycota_Eurotiomycetes_Eurotiales_Aspergillaceae_Penicillium_Penicillium freii
g81715.t1	1254.85	1.03053	0.076611	13.4514	3.01919e-41	6.54432e-40	K03741		arsenate reductase [Planctomycetes bacterium].	GDY11139.1	4.2e-52	215.3	Bacteria_Planctomycetes_NA_NA_NA_NA_Planctomycetes bacterium
g17431.t1	198.459	-2.23098	0.166018	-13.4382	3.60921e-41	7.81616e-40			#N/A	#N/A	#N/A	#N/A	#N/A
g28012.t1	2383.42	-1.01381	0.0754568	-13.4356	3.73824e-41	8.08827e-40			NFX1-type zinc finger protein-containing protein, putative [Perkinsus marinus ATCC 50983].	XP_002773991.1	2.6e-39	176.4	Eukaryota_Perkinsozoa_NA_Perkinsida_Perkinsidae_Perkinsus_Perkinsus marinus
g34913.t1	557.485	1.32178	0.0985207	13.4162	4.85681e-41	1.0499e-39			#N/A	#N/A	#N/A	#N/A	#N/A
g47204.t1	356.135	-1.62607	0.12122	-13.4142	4.99049e-41	1.07783e-39			#N/A	#N/A	#N/A	#N/A	#N/A
g18422.t1	20705.9	-0.673632	0.0502202	-13.4136	5.0347e-41	1.0864e-39	K20276		HYR domain-containing protein [Flavobacteriaceae bacterium MAR_2010_72].	WP_119028579.1	3.6e-89	341.3	Bacteria_Bacteroidetes_Flavobacteriia_Flavobacteriales_Flavobacteriaceae_NA_Flavobacteriaceae bacterium MAR_2010_72
g26856.t1	1488.96	-1.0098	0.0753354	-13.404	5.72704e-41	1.23468e-39			uncharacterized protein LOC110239973 [Exaiptasia pallida].	XP_020901400.1	1.6e-19	108.2	Eukaryota_Cnidaria_Anthozoa_Actiniaria_Aiptasiidae_Exaiptasia_Exaiptasia pallida
g82058.t1	270.813	1.89166	0.141217	13.3954	6.42904e-41	1.38478e-39			#N/A	#N/A	#N/A	#N/A	#N/A
g8503.t1	317.765	-1.82614	0.13645	-13.3832	7.57671e-41	1.63052e-39	K00074	GO:0070403, GO:0006631, GO:0016616, GO:0044248, GO:1901575	hypothetical protein K493DRAFT_271828 [Basidiobolus meristosporus CBS 931.73].	ORX75885.1	5.1e-77	298.1	Eukaryota_Zoopagomycota_Basidiobolomycetes_Basidiobolales_Basidiobolaceae_Basidiobolus_Basidiobolus meristosporus
g28456.t1	402.148	-1.59684	0.119335	-13.3812	7.78619e-41	1.6741e-39		GO:0061630, GO:0016567, GO:0006397	#N/A	#N/A	#N/A	#N/A	#N/A
g5382.t1	1642.31	0.872509	0.0652309	13.3757	8.38578e-41	1.8014e-39	K05643		PREDICTED: ABC transporter A family member 1 [Raphanus sativus].	XP_018476057.1	8.2e-256	894.4	Eukaryota_Streptophyta_NA_Brassicales_Brassicaceae_Raphanus_Raphanus sativus
g989.t1	1371.99	0.948508	0.0709201	13.3743	8.54473e-41	1.83391e-39	K01803	GO:0004807, GO:0006094, GO:0005737, GO:0016021, GO:0006096, GO:0016620, GO:0050661, GO:0051287, GO:0046166, GO:0019563, GO:0061718, GO:0006735	Chain A, TRIOSEPHOSPHATE ISOMERASE.	6NEE_A	8.6e-65	257.3	NA_NA_NA_NA_NA_NA_NA
g53451.t1	4001.91	0.925215	0.0692051	13.3692	9.1557e-41	1.96328e-39			DUF1499 domain-containing protein [Synechococcus sp. MW101C3].	WP_094514528.1	9.3e-21	112.8	Bacteria_Cyanobacteria_NA_Synechococcales_Synechococcaceae_Synechococcus_Synechococcus sp. MW101C3
g1583.t1	167.104	-2.44056	0.182593	-13.3661	9.54024e-41	2.04391e-39			#N/A	#N/A	#N/A	#N/A	#N/A
g58004.t1	781.579	1.12491	0.0842651	13.3497	1.18931e-40	2.54572e-39			alpha/beta-hydrolase [Rhizophagus irregularis].	PKC66734.1	1.7e-33	154.5	Eukaryota_Mucoromycota_Glomeromycetes_Glomerales_Glomeraceae_Rhizophagus_Rhizophagus irregularis
g60807.t1	1427.9	-1.02455	0.0768635	-13.3295	1.55914e-40	3.33436e-39			#N/A	#N/A	#N/A	#N/A	#N/A
g40641.t1	98.7879	-4.31092	0.323539	-13.3242	1.67337e-40	3.57547e-39			#N/A	#N/A	#N/A	#N/A	#N/A
g26027.t1	2681.15	0.882989	0.0663212	13.3138	1.92353e-40	4.10632e-39			#N/A	#N/A	#N/A	#N/A	#N/A
g12301.t1	826.381	-1.23264	0.0925942	-13.3123	1.96383e-40	4.18665e-39			Hypothetical Protein FCC1311_009172 [Hondaea fermentalgiana].	GBG24699.1	4.5e-44	189.5	Eukaryota_NA_Labyrinthulomycetes_NA_Thraustochytriaceae_Hondaea_Hondaea fermentalgiana
g65228.t1	1974.36	1.02576	0.0770538	13.3123	1.96465e-40	4.18665e-39	K13526		cation-transporting ATPase 13A3/4/5 [Fistulifera solaris].	GAX11017.1	1.5e-152	550.8	Eukaryota_Bacillariophyta_Bacillariophyceae_Naviculales_Naviculaceae_Fistulifera_Fistulifera solaris
g1690.t1	421.128	-1.6564	0.124455	-13.3093	2.04492e-40	4.35386e-39			#N/A	#N/A	#N/A	#N/A	#N/A
g24462.t1	2563.04	0.813479	0.0611382	13.3056	2.14812e-40	4.56951e-39	K10739		hypothetical protein AXG93_1028s1140 [Marchantia polymorpha subsp. ruderalis].	OAE29471.1	1e-36	164.1	Eukaryota_Streptophyta_Marchantiopsida_Marchantiales_Marchantiaceae_Marchantia_Marchantia polymorpha
g51109.t1	475.659	-1.51553	0.114001	-13.294	2.50736e-40	5.32897e-39			putative carbohydrate-binding protein [Chamaesiphon minutus PCC 6605].	AFY96168.1	4.6e-24	121.7	Bacteria_Cyanobacteria_NA_Synechococcales_Chamaesiphonaceae_Chamaesiphon_Chamaesiphon minutus
g69059.t1	121.287	4.02734	0.302947	13.2939	2.51177e-40	5.33362e-39		GO:0016021	high light inducible protein [Cyanobium sp. CACIAM 14].	KEF41250.1	2.3e-12	81.3	Bacteria_Cyanobacteria_NA_Synechococcales_Synechococcaceae_Cyanobium_Cyanobium sp. CACIAM 14
g49342.t1	246.112	-1.9769	0.148804	-13.2853	2.81879e-40	5.98028e-39			#N/A	#N/A	#N/A	#N/A	#N/A
g79756.t1	887.117	1.19563	0.0900029	13.2844	2.8531e-40	6.04772e-39			#N/A	#N/A	#N/A	#N/A	#N/A
g45957.t1	4398.36	0.873117	0.0657619	13.2769	3.15036e-40	6.67192e-39			PREDICTED: E3 ubiquitin-protein ligase TRIM71-like isoform X3 [Branchiostoma belcheri].	XP_019640318.1	4.8e-17	99	Eukaryota_Chordata_NA_NA_Branchiostomidae_Branchiostoma_Branchiostoma belcheri
g21644.t1	271.726	1.8857	0.142081	13.272	3.36393e-40	7.11474e-39			#N/A	#N/A	#N/A	#N/A	#N/A
g59948.t1	317.487	-1.7295	0.130312	-13.272	3.36538e-40	7.11474e-39			ubiquitin-conjugating enzyme E2, putative [Bodo saltans].	CUG53743.1	3.5e-64	256.1	Eukaryota_NA_NA_Kinetoplastida_Bodonidae_Bodo_Bodo saltans
g79478.t1	10690.8	0.566538	0.0426882	13.2715	3.38514e-40	7.15021e-39	K03320		ammonium transporter [Hyphomonas sp.].	RCL89126.1	2.3e-85	326.6	Bacteria_Proteobacteria_Alphaproteobacteria_Rhodobacterales_Hyphomonadaceae_Hyphomonas_Hyphomonas sp.
g24789.t1	1219.91	0.96394	0.0726879	13.2614	3.87798e-40	8.18401e-39			#N/A	#N/A	#N/A	#N/A	#N/A
g76177.t1	375.442	1.57762	0.119002	13.2571	4.10589e-40	8.65736e-39	K04079	GO:0051082, GO:0006457, GO:0140453, GO:0016887, GO:0009408, GO:0048471, GO:0050821, GO:0005829, GO:0009505, GO:0010619, GO:0005794, GO:0000325, GO:0009536, GO:0005524, GO:0048046, GO:0031048, GO:0099503, GO:0032991, GO:0005886, GO:0071277, GO:0005730, GO:0003729, GO:0051131, GO:0033554, GO:0034622, GO:0045087	heat shock protein 81-2 [Sorghum bicolor].	XP_002462554.1	4e-244	854.4	Eukaryota_Streptophyta_Liliopsida_Poales_Poaceae_Sorghum_Sorghum bicolor
g45926.t1	145.179	-2.65248	0.200104	-13.2555	4.19192e-40	8.831e-39			#N/A	#N/A	#N/A	#N/A	#N/A
g13.t1	1202.25	1.23126	0.0929023	13.2533	4.31901e-40	9.09076e-39		GO:0022857, GO:0055085, GO:0016021	MFS transporter [Tolypothrix sp. NIES-4075].	WP_089126543.1	4.3e-18	101.7	Bacteria_Cyanobacteria_NA_Nostocales_Tolypothrichaceae_Tolypothrix_Tolypothrix sp. NIES-4075
g70445.t1	1188.33	1.03411	0.0780823	13.2438	4.90115e-40	1.0307e-38			#N/A	#N/A	#N/A	#N/A	#N/A
g680.t1	120.756	-6.24154	0.471454	-13.2389	5.23009e-40	1.09891e-38			#N/A	#N/A	#N/A	#N/A	#N/A
g34262.t1	141.382	-2.87791	0.217384	-13.2388	5.23662e-40	1.09932e-38			#N/A	#N/A	#N/A	#N/A	#N/A
g12137.t1	649.431	-1.27541	0.096362	-13.2356	5.46665e-40	1.14661e-38			hypothetical protein HMPREF1544_10043 [Mucor circinelloides f. circinelloides 1006PhL].	EPB83195.1	8.9e-06	62	Eukaryota_Mucoromycota_Mucoromycetes_Mucorales_Mucoraceae_Mucor_Mucor circinelloides
g20688.t1	663.875	1.23534	0.0933868	13.2282	6.03118e-40	1.26391e-38			#N/A	#N/A	#N/A	#N/A	#N/A
g68040.t1	1158.18	0.983061	0.0743226	13.2269	6.13289e-40	1.28411e-38			#N/A	#N/A	#N/A	#N/A	#N/A
g22300.t1	4289.15	0.79804	0.0603507	13.2234	6.43124e-40	1.3454e-38	K20222		ARM family protein [Acanthamoeba castellanii str. Neff].	XP_004353034.1	2.3e-123	453.8	Eukaryota_NA_NA_Longamoebia_Acanthamoebidae_Acanthamoeba_Acanthamoeba castellanii
g14008.t1	621.14	-1.21748	0.0920874	-13.221	6.64107e-40	1.38809e-38			hypothetical protein Glove_680g65 [Diversispora epigaea].	RHZ45360.1	1.5e-28	139.4	Eukaryota_Mucoromycota_Glomeromycetes_Diversisporales_Diversisporaceae_Diversispora_Diversispora epigaea
g1545.t1	1135.11	-1.19396	0.0903546	-13.2142	7.26523e-40	1.51723e-38			#N/A	#N/A	#N/A	#N/A	#N/A
g69018.t1	175.559	-2.42302	0.183455	-13.2077	7.91944e-40	1.65241e-38			#N/A	#N/A	#N/A	#N/A	#N/A
g78077.t1	173.986	-2.56216	0.194036	-13.2046	8.25495e-40	1.72092e-38	K05723		FYVE, RhoGEF and PH domain-containing protein 4 [Patagioenas fasciata monilis].	OPJ80615.1	7.8e-17	99.8	Eukaryota_Chordata_Aves_Columbiformes_Columbidae_Patagioenas_Patagioenas fasciata
g34248.t1	1349.98	0.957184	0.0725125	13.2003	8.74296e-40	1.82107e-38			#N/A	#N/A	#N/A	#N/A	#N/A
g68106.t1	321.708	1.95253	0.147977	13.1948	9.39781e-40	1.95577e-38	K15109		mitochondrial carrier protein [Emiliania huxleyi CCMP1516].	XP_005764552.1	1e-34	157.5	Eukaryota_NA_Haptophyta_Isochrysidales_Noelaerhabdaceae_Emiliania_Emiliania huxleyi
g39127.t1	191.395	-2.43513	0.184597	-13.1916	9.80785e-40	2.03934e-38			#N/A	#N/A	#N/A	#N/A	#N/A
g6269.t1	12921.3	0.643696	0.0487967	13.1914	9.83626e-40	2.04347e-38	K17732	GO:0004222, GO:0006508, GO:0046872	Mitochondrial-processing peptidase subunit beta [Hondaea fermentalgiana].	GBG27027.1	5.1e-117	431.8	Eukaryota_NA_Labyrinthulomycetes_NA_Thraustochytriaceae_Hondaea_Hondaea fermentalgiana
g67530.t1	2335.48	0.790401	0.0599917	13.1752	1.21931e-39	2.5309e-38			#N/A	#N/A	#N/A	#N/A	#N/A
g62295.t1	478.684	1.39013	0.10565	13.1579	1.53284e-39	3.17896e-38	K04739		cAMP-dependent protein kinase regulatory subunit [Hondaea fermentalgiana].	GBG24152.1	6.1e-43	185.7	Eukaryota_NA_Labyrinthulomycetes_NA_Thraustochytriaceae_Hondaea_Hondaea fermentalgiana
g62658.t1	145.336	-2.55195	0.193983	-13.1555	1.58161e-39	3.27726e-38			#N/A	#N/A	#N/A	#N/A	#N/A
g71522.t1	168.752	2.72331	0.207066	13.1519	1.66029e-39	3.43732e-38			#N/A	#N/A	#N/A	#N/A	#N/A
g634.t1	198.175	-2.28089	0.173433	-13.1514	1.66998e-39	3.4544e-38	K04512		unnamed protein product (mitochondrion) [Plasmodiophora brassicae].	SPQ97679.1	1.3e-54	225.3	Eukaryota_NA_NA_Plasmodiophorida_Plasmodiophoridae_Plasmodiophora_Plasmodiophora brassicae
g11597.t1	700.123	-1.13963	0.0867034	-13.144	1.84271e-39	3.80842e-38	K23883		#N/A	#N/A	#N/A	#N/A	#N/A
g45883.t1	920.094	1.26641	0.0963542	13.1432	1.86111e-39	3.84315e-38		GO:0009229, GO:0008168, GO:0009228, GO:0005524	hypothetical protein EMIHUDRAFT_98742 [Emiliania huxleyi CCMP1516].	XP_005786780.1	1.6e-56	229.6	Eukaryota_NA_Haptophyta_Isochrysidales_Noelaerhabdaceae_Emiliania_Emiliania huxleyi
g10465.t1	3709.1	0.713714	0.0543048	13.1427	1.87331e-39	3.86502e-38	K03252		eukaryotic translation initiation factor 3 subunit C-like [Medicago truncatula].	XP_024633158.1	1.9e-99	374	Eukaryota_Streptophyta_NA_Fabales_Fabaceae_Medicago_Medicago truncatula
g62492.t1	2760.68	0.894805	0.0681255	13.1347	2.08443e-39	4.2969e-38	K20238	GO:0008168, GO:0032259, GO:0016021	Cyclopropane-fatty-acyl-phospholipid synthase [Hyalangium minutum].	KFE72126.1	5.6e-134	487.3	Bacteria_Proteobacteria_Deltaproteobacteria_Myxococcales_Archangiaceae_Hyalangium_Hyalangium minutum
g54818.t1	998.961	-1.16655	0.0888515	-13.1293	2.23852e-39	4.61058e-38		GO:0051539, GO:0046872, GO:0003824	#N/A	#N/A	#N/A	#N/A	#N/A
g7978.t1	1300.34	0.918204	0.0700064	13.116	2.66631e-39	5.48698e-38	K20176		#N/A	#N/A	#N/A	#N/A	#N/A
g19014.t1	303.565	-1.75089	0.133562	-13.1092	2.91658e-39	5.99686e-38	K03737	GO:0030976, GO:0006086, GO:0016021, GO:0022900, GO:0016903, GO:0005506, GO:0051539, GO:0010181, GO:0000287	pyruvate:ferredoxin (flavodoxin) oxidoreductase [Thermoplasmata archaeon].	RLF40895.1	1.5e-199	706.1	Archaea_Euryarchaeota_Thermoplasmata_NA_NA_NA_Thermoplasmata archaeon
g10381.t1	2409.03	-0.757587	0.0578152	-13.1036	3.13985e-39	6.4504e-38			hypothetical protein THAOC_04038 [Thalassiosira oceanica].	EJK74290.1	9e-60	241.5	Eukaryota_Bacillariophyta_Coscinodiscophyceae_Thalassiosirales_Thalassiosiraceae_Thalassiosira_Thalassiosira oceanica
g12524.t1	360.715	1.90113	0.145189	13.0942	3.55289e-39	7.29269e-38			#N/A	#N/A	#N/A	#N/A	#N/A
g59100.t1	850.163	1.13803	0.0869302	13.0913	3.69267e-39	7.57312e-38			hypothetical protein GUITHDRAFT_157435 [Guillardia theta CCMP2712].	XP_005836469.1	1.1e-56	231.5	Eukaryota_Cryptophyta_NA_Pyrenomonadales_Geminigeraceae_Guillardia_Guillardia theta
g68000.t1	1310.22	-0.961404	0.0734515	-13.089	3.8074e-39	7.80175e-38			#N/A	#N/A	#N/A	#N/A	#N/A
g43619.t1	1469.77	0.981837	0.0750294	13.086	3.95829e-39	8.10402e-38			#N/A	#N/A	#N/A	#N/A	#N/A
g55865.t1	1155.98	1.08137	0.0826592	13.0823	4.15557e-39	8.50068e-38			hypothetical protein [Paraburkholderia sp. BL6669N2].	WP_116118827.1	3.685e-05	51	Bacteria_Proteobacteria_Betaproteobacteria_Burkholderiales_Burkholderiaceae_Paraburkholderia
g68957.t1	883.769	1.13897	0.0871078	13.0754	4.54873e-39	9.297e-38			Hypothetical Protein FCC1311_034812 [Hondaea fermentalgiana].	GBG27259.1	2.3e-61	246.1	Eukaryota_NA_Labyrinthulomycetes_NA_Thraustochytriaceae_Hondaea_Hondaea fermentalgiana
g19564.t1	430.517	-1.66418	0.12728	-13.0749	4.57922e-39	9.35135e-38	K01130		Arylsulfatase [Symbiodinium microadriaticum].	OLP80053.1	4.1e-133	485.3	Eukaryota_NA_Dinophyceae_Suessiales_Symbiodiniaceae_Symbiodinium_Symbiodinium microadriaticum
g2956.t1	121.92	3.25586	0.249056	13.0728	4.71023e-39	9.61072e-38			zinc-ribbon domain-containing protein [Collinsella sp. AM36-4AA].	WP_117786584.1	3.155e-06	54	Bacteria_Actinobacteria_Coriobacteriia_Coriobacteriales_Coriobacteriaceae_Collinsella_unclassified Collinsella
g55995.t1	211.42	-2.06472	0.157953	-13.0717	4.77645e-39	9.73754e-38			fibroblast growth factor receptor-like [Brachionus plicatilis].	RNA15448.1	3.1e-29	139.4	Eukaryota_Rotifera_Monogononta_Ploima_Brachionidae_Brachionus_Brachionus plicatilis
g62292.t1	2247.43	0.821072	0.0628636	13.0612	5.4892e-39	1.11811e-37	K01802		hypothetical protein SARC_07251 [Sphaeroforma arctica JP610].	XP_014154296.1	4.8e-103	384.8	Eukaryota_NA_Ichthyosporea_Ichthyophonida_NA_Sphaeroforma_Sphaeroforma arctica
g66036.t1	2166.45	-0.821988	0.0629585	-13.056	5.87028e-39	1.19472e-37	K00521		hypothetical protein Glove_9g268 [Diversispora epigaea].	RHZ89872.1	2.6e-37	167.9	Eukaryota_Mucoromycota_Glomeromycetes_Diversisporales_Diversisporaceae_Diversispora_Diversispora epigaea
[truncated: 22,816 more rows]

## Sheet: ST5 DESeq BC_vs_Ctrl
Supplemental Table 5. DESeq2 BC vs. Control output with KEGG, GO, and BLAST annotation. Highlighted cells represent significantly differentially expressed genes (p-adjusted <0.05)
[truncated: 24,622 more rows]

[truncated: 6 more sheets: ST6 DESeq HLBC_vs_Ctrl, ST7 DESeq pH_vs_Ctrl, ST8 GO HL, ST9 GO BC, ST10 GO HLBC, ST11 GO pH]
